# Supplementary material for: Dnmt1 has de novo activity targeted to transposable elements
Source: Nat Struct Mol Biol. 2021 Jun 17;28(7):594–603. doi: 10.1038/s41594-021-00603-8 (PMC8279952; doi:10.1038/s41594-021-00603-8)
Supplement: Supplementary file 4 — Overview of primers, sgRNAs, plasmids, antibodies and small molecules, and hairpin bisulfite linkers and consensus sequences, used in this study. [file 41594_2021_603_MOESM4_ESM.xlsx]

## Sheet: Primers and sgRNAs
in vitro CRISPR	Sequence
Uhrf1 exon1	GTCCAGTACATCGGCATCATG
Uhrf1 exon6	GACCAAGACTCACGTTGCGAG
Uhrf1 exon3	GCATCATAATCGAAGAGTGTG
Uhrf1 FLAG sgRNA	CCAGCTCAAAGCGACAGGCT
Dnmt3a	GCATGATGCGCGGCCCAAGG
	GGACCCTGCTTCTCCGACTG
Dnmt3b	GCTGAATTATACCCGCCCCA
	GGGAGCATCCTTCGTGTCTG
Dnmt1 exon 4	GCCAACGGTTGTCCCGCCAA
Dnmt1 exon 32	CAAGTTCAAAAACTCCCTAG
in vivo CRISPR	Sequence
Dnmt3b	AGAGGGTGCCAGCGGGTATG	Grosswendt, S., Kretzmer, H., Smith, Z.D. et al. Epigenetic regulator function through mouse gastrulation. Nature 584, 102–108 (2020)
	GCCTCCCCCAGAATCACCCG
	GGAATAGGTGACCTCGTGTG
	GAATTATACCCGCCCCAAGG
	TCCGAACCCGACATAGCAAT
Dnmt3a	ATCATTGATGAGCGCACAAG	Grosswendt, S., Kretzmer, H., Smith, Z.D. et al. Epigenetic regulator function through mouse gastrulation. Nature 584, 102–108 (2020)
	GGGAAAGATCATGTACGTCG
	CTTTGGCGTCAATCATCACG
	TGACCGGCACGCTCCACGAT
Dnmt1	CAAGCACGGCGATTACCTGA
	CGAGCAACAAGGCGCGTCAT
	GAATACTTGCGGTAGTGCTC
	CGCACGGTGATGGTTCGGAA
GFP (mock)	GAAGTTCGAGGGCGACACC
Primers & probes	Sequence
Uhrf1 Genotyping F1	TGTACGTGAGAGGACGGAGT
Uhrf1 Genotyping R1	GCATGACATGAGGCCTGGTA
R UHRF1 5-Flag1	CGTCATGGTCTTTGTAGTCgg
F UHRF1 5-Flag2	AGAGGTCTGGACTTAGAGGGA
R UHRF1 5-Flag2	cggtCTTGTCATCGTCATCC
F UHRF1 3-Flag1	ggctccGACTACAAAGACCA
R UHRF1 3-Flag1	CCCTTAGAACTGTGCTGTCC
F UHRF1 3-Flag2	ccGACTACAAAGACCATGACG
R UHRF1 3-Flag2	ACAACCCTTAGAACTGTGCTG
F UHRF1 5-Flag2	AGAGGTCTGGACTTAGAGGGA
R UHRF1 3-Flag2	ACAACCCTTAGAACTGTGCTG
Dnmt1 pENTRA4 gibson fwd	CCAACTTTGTACAAAAAAGCAGGCTTGGGCAAACCTATCCCTAACCCACT
Dnmt1 pENTRA4 gibson rev	CCAACTTTGTACAAGAAAGCTGGGTCTAATCCTTAGTGGCAGCTTCCTCC
Dnmt3c FWD	GAATCCTTGAGTGCTTGCCT	Barau et al., Science 2016: Vol. 354, Issue 6314, pp. 909-912
Dnmt3c REV	GACTTGGGTCAAAGGAACAGT
B-actin FWD	AAGGCCAACCGTGAAAAGAT
B-actin REV	GTGGTACGACCAGAGGCATAC
Dnmt3a ex12 FWD	GCGGCTGGTGTATGAGGTG
Dnmt3a exon13 REV	TCCAATGAAGAGTGGGTGCT
Dnmt3b1 ex11 FWD	GTGCGTCGTTCAGACAGTAG
Dnmt3b1 ex12 REV	CAGAGTCATTGGTTGTGCGT
Dnmt1 ex5 FWD	GACCACCATCACGGCTCAC
Dnmt1 ex6 REV	CCCCTCTTCCGACTCTTCCT
IAPez gag FWD	CACGCTCCGGTAGAATACTTACAAAT	Sharif et al., 2016, Cell Stem Cell 19, 81–94
IAPez gag REV	CCTGTCTAACTGCACCAAGGTAAAAT
IAPEz_gag_bisamp_lorincz_FWD	ATTTTGTTGATTAAATAAATTATTATTGGG
IAPEz_gag_bisamp_lorincz_REV	TAAAACATATCCTCTAATCATTTCTACTCA
RNA FISH IAP probe	Cy3-⁠TTCTTGATGTCCTAACCCTTTTCCTTC	Lu et al., 2011, J Virol. 85(13): 6244–6251.

## Sheet: Plasmids
Plamids	Reference
px458	Addgene #48138
pENTR4-V5	Addgene #17426
px330-mcherry	Addgene #98750
PB mCherry-3XFLAG-attR v2	#SPB-007
pU6-(BbsI)_CBh-Cas9-T2A-mCherry	Addgene #64324
AAV-pgk-Cre	Addgene #24593

## Sheet: Antibodies and small molecules
Antibodies
Target	Company	Cat#
H3K9me3	Abcam	ab8898
H3K4me3	Abcam	ab8580
H3K36me3	Active Motif	61101
5mC	Diagenode	C15200081
FLAG	Sigma	F1804
Uhrf1	Santa-Cruz	sc-373750
Dnmt1	Abcam	ab87654
GAPDH	Cell Signalling	14C10
Dnmt3L	Cell Signalling	13451
Trim28	Abcam	ab22553
Lamin-B	Abcam	ab8982
Beta-Actin	Abcam	ab8226
Small molecules
Dnmt1 inhibitor (GSK3484862)	GlaxoSmithKline	N/A

## Sheet: Hairpin amplicon sequence
Reference seq. IAPez original	Reference seq. IAPez short	Reference seq. IAP original	Reference seq. IAP short
GTTCCTCTCTGGGAATGAATGAGTCTGCGCACTGCCTCTCTGCGCACTGCCTCTCTGCGCATCTCTCTGCGCATTGCCTCTCTGCGCATCTCTCTGCGCATTGCATCTCTGCACATTGCTGACGCACTACGCAGGGCGGGGGCTCCGCATAGGGCGGACCTTGAAACCGACTGCCCTNAgggRccatNNNNNNNNatgggRccTCAGGGCAGTCGGTTTCAAGGTCCGCCCTATGCGGAGCCCCCGCCCTGCGTAGTGCGTCAGCAATGTGCAGAGATGCAATGCGCAGAGAGATGCGCAGAGAGGCAATGCGCAGAGAGATGCGCAGAGAGGCAGTGCGCAGAGAGGCAGTGCGCAGACTCATTCATTCCCAGAGAGGAACAAAGGAAAATACAACAGG	CATCTCTCTGCGCATTGCATCTCTGCACATTGCTGACGCACTACGCAGGGCGGGGGCTCCGCATAGGGCGGACCTTGAAACCGACTGCCCTNAgggRccatNNNNNNNNatgggRccTCAGGGCAGTCGGTTTCAAGGTCCGCCCTATGCGGAGCCCCCGCCCTGCGTAGTGCGTCAGCAATGTGCAGAGATGCAATGCGCAGAGAGATG	TGTCACTCCCTGATTGGCTGCAGCCCATCGGCCGAGTTGACGTCACGGGGAAGGCAGAGCACATGGAGTAGAGAACCACCCTCGGCATATGCGCAGATTATTTGTTTACCACTNAgggRccatNNNNNNNNatgggRccTAAGTGGTAAACAAATAATCTGCGCATATGCCGAGGGTGGTTCTCTACTCCATGTGCTCTGCCTTCCCCGTGACGTCAACTCGGCCGATGGGCTGCAGCCAATCAGGGAGTGACA	GCCGAGTTGACGTCACGGGGAAGGCAGAGCACATGGAGTAGAGAACCACCCTCGGCATATGCGCAGATTATTTGTTTACCACTNAgggRccatNNNNNNNNatgggRccTAAGTGGTAAACAAATAATCTGCGCATATGCCGAGGGTGGTTCTCTACTCCATGTGCTCTGCCTTCCCCGTGACGTCAACTCGGC
Enzyme (Company)	Target Amplicon	Incubation Temp. [°C]	Repeat	Heat Inactivation Temp. [°C]
DdeI (NEB)	IAPez, IAPltr	37	IAPez/ltr	65
BsaWI (NEB)	L1	60	L1MdT	80
Eco47I (Thermo Fisher Sc.)	mSat, MuERVL	37	mSat/MuERVL	65
MspI (Thermo Fisher Sc.)	B1	37	B1	80
Linker	Sequence (5 -> 3)
DdeI	P-tnaggg5ccatddddddddatggg6cc
BsaWI	P-ccggaggg5ccatddddddddatggg6cct
Eco47I	P-gwcggg5ccatddddddddatggg6cc
MspI	P-cgggg5ccatddddddddatggg6cc
Repeat	Sequence Primer-F (5 -> 3)	Sequence Primer-R (5 -> 3)	Published in
IAPez	GTTTTTTTTTGGGAATGAATGAGT	CCTATTATATTTTCCTTTATTCCTCTCT	Bulut-Karslioglu et al., 2014
IAPltr	TAAGAGTGTAAGAAGTAAGAGAGAGAG	ACAAAACTTTATTACTTACATCTTCAA	Arand et al., 2012
L1MdT	TGGTAGTTTTTAGGTGGTATAGAT	TCAAACACTATATTACTTTAACAATTCCCA	Arand et al., 2012
mSat	GGAAAATTTAGAAATGTTTAATGTAG	AACAAAAAAACTAAAAATCATAAAAA	Arand et al., 2012
MuERVL	TAAGGGTTAGGTGGTAGTATTGAAT	CAAAAACCAAATAACAACATTAAAT	Giehr et al., 2016
B1	TATTATGTAGTTTTGGTTGGTTTGGA	TTTAAAACAAAATCTCACTATATAACCCT	Arand et al., 2012
