# Supplementary material for: Dnmt1 has de novo activity targeted to transposable elements
Source: Nat Struct Mol Biol. 2021 Jun 17;28(7):594–603. doi: 10.1038/s41594-021-00603-8 (PMC8279952; doi:10.1038/s41594-021-00603-8)
Supplement: Supplementary file 5 — Location of DMRs between P15 DKO0 and TKOL. [file 41594_2021_603_MOESM5_ESM.xlsx]

## Sheet: DMRs
Chromosome	start	end	DMR ID
chr1	3010250	3011250	DMR_1;0.182
chr1	3164000	3166000	DMR_2;0.154
chr1	3974000	3975000	DMR_3;0.235
chr1	5082000	5083250	DMR_4;0.17025
chr1	5736250	5738500	DMR_5;0.16954
chr1	5796000	5797250	DMR_6;0.156
chr1	5810250	5811250	DMR_7;0.15465
chr1	6140250	6141250	DMR_8;0.15425
chr1	6159000	6161250	DMR_9;0.1651666667
chr1	6389000	6391000	DMR_10;0.154
chr1	6422000	6429750	DMR_11;0.1655617647
chr1	7054000	7056250	DMR_12;0.1968333333
chr1	8058750	8059750	DMR_13;0.167
chr1	8775500	8781500	DMR_14;0.15945
chr1	10457000	10458000	DMR_15;0.15015
chr1	11936000	11937500	DMR_16;0.1608666667
chr1	13146250	13149000	DMR_17;0.1786666667
chr1	13449750	13450750	DMR_18;0.1848
chr1	13541000	13545750	DMR_19;0.1943333333
chr1	14821000	14822000	DMR_20;0.198
chr1	14955500	14957000	DMR_21;0.1668333333
chr1	16194750	16195750	DMR_22;0.167
chr1	16728750	16733500	DMR_23;0.1640333333
chr1	17324750	17325750	DMR_24;0.16
chr1	17695250	17696250	DMR_25;0.182
chr1	17946500	17950000	DMR_26;0.2341
chr1	18917750	18918750	DMR_27;0.1805
chr1	18962500	18963500	DMR_28;0.158
chr1	19038500	19040500	DMR_29;0.167
chr1	19388250	19389250	DMR_30;0.167
chr1	24424500	24428000	DMR_31;0.1584
chr1	24681000	24684000	DMR_32;0.1871428571
chr1	25503000	25505000	DMR_33;0.158
chr1	28859250	28861500	DMR_34;0.168
chr1	29274500	29275500	DMR_35;0.154
chr1	29643250	29644250	DMR_36;0.152
chr1	30145500	30146500	DMR_37;0.2055
chr1	30427000	30428250	DMR_38;0.16335
chr1	30745750	30746750	DMR_39;0.1704
chr1	31473250	31474250	DMR_40;0.1625
chr1	31978500	31980500	DMR_41;0.181
chr1	34486500	34487500	DMR_42;0.1522
chr1	35249500	35250500	DMR_43;0.174
chr1	35846000	35847000	DMR_44;0.165
chr1	37337500	37338500	DMR_45;0.151
chr1	37835250	37836250	DMR_46;0.151
chr1	38424000	38425000	DMR_47;0.1535
chr1	39145500	39146500	DMR_48;0.1915
chr1	39769500	39770500	DMR_49;0.157
chr1	41105000	41108500	DMR_50;0.1886125
chr1	41142500	41149000	DMR_51;0.16645
chr1	41416750	41418000	DMR_52;0.173
chr1	42302500	42303750	DMR_53;0.176
chr1	42549500	42550500	DMR_54;0.1515
chr1	44347750	44353250	DMR_55;0.1616625
chr1	45650250	45651250	DMR_56;0.15675
chr1	46307000	46309500	DMR_57;0.2498
chr1	47842000	47848500	DMR_58;0.1728052632
chr1	48025000	48027000	DMR_59;0.1535
chr1	49666750	49667750	DMR_60;0.157
chr1	51441250	51442250	DMR_61;0.158
chr1	51483500	51484500	DMR_62;0.1515
chr1	52647500	52650500	DMR_63;0.1671714286
chr1	53294500	53297000	DMR_64;0.1673333333
chr1	55780500	55782000	DMR_65;0.1753333333
chr1	55835750	55838000	DMR_66;0.16775
chr1	56829500	56836000	DMR_67;0.164
chr1	58806500	58807500	DMR_68;0.1655
chr1	58874250	58875250	DMR_69;0.172
chr1	60602250	60603500	DMR_70;0.167
chr1	60783500	60788250	DMR_71;0.165775
chr1	65004500	65006500	DMR_72;0.154
chr1	65012250	65013250	DMR_73;0.152
chr1	66068500	66072000	DMR_74;0.1850888889
chr1	67737000	67740500	DMR_75;0.1770625
chr1	69565500	69567500	DMR_76;0.154
chr1	69616250	69617250	DMR_77;0.1805
chr1	70681000	70682500	DMR_78;0.179
chr1	72593750	72594750	DMR_79;0.158
chr1	74702000	74706500	DMR_80;0.18225
chr1	76002250	76003250	DMR_81;0.19
chr1	76583500	76587250	DMR_82;0.1854
chr1	78500250	78501250	DMR_83;0.167
chr1	78796500	78798000	DMR_84;0.165
chr1	79015750	79016750	DMR_85;0.155
chr1	80137500	80138500	DMR_86;0.154
chr1	81689750	81690750	DMR_87;0.156
chr1	81978750	81982500	DMR_88;0.1598
chr1	82698750	82699750	DMR_89;0.1785
chr1	84994000	84996500	DMR_90;0.1856833333
chr1	85008000	85009000	DMR_91;0.1598
chr1	85137750	85138750	DMR_92;0.167
chr1	85216000	85222000	DMR_93;0.1704909091
chr1	87369500	87372500	DMR_94;0.1734090909
chr1	87907500	87908500	DMR_95;0.1565
chr1	89032000	89037000	DMR_96;0.1878375
chr1	90193000	90195000	DMR_97;0.172
chr1	90691500	90693500	DMR_98;0.1635
chr1	92446500	92448250	DMR_99;0.1722
chr1	92549500	92550500	DMR_100;0.156
chr1	93566000	93567000	DMR_101;0.154
chr1	95746000	95748500	DMR_102;0.210125
chr1	95853750	95854750	DMR_103;0.162
chr1	97933500	97934500	DMR_104;0.1597
chr1	99069750	99074000	DMR_105;0.1910333333
chr1	100184000	100186000	DMR_106;0.18425
chr1	100486500	100487750	DMR_107;0.16475
chr1	100496250	100502000	DMR_108;0.1604583333
chr1	101079250	101080250	DMR_109;0.16315
chr1	101686500	101687500	DMR_110;0.167
chr1	102138500	102140500	DMR_111;0.165
chr1	102425250	102426500	DMR_112;0.155
chr1	102633000	102636500	DMR_113;0.2108125
chr1	102752500	102753750	DMR_114;0.1795
chr1	102771250	102772250	DMR_115;0.158
chr1	103503500	103505500	DMR_116;0.1723333333
chr1	105103500	105108500	DMR_117;0.1722857143
chr1	105374500	105378750	DMR_118;0.1608571429
chr1	106297500	106299500	DMR_119;0.176
chr1	108699750	108701250	DMR_120;0.1761166667
chr1	110085500	110086500	DMR_121;0.1635
chr1	110307000	110312000	DMR_122;0.1626666667
chr1	110702500	110706000	DMR_123;0.19575
chr1	110854250	110858000	DMR_124;0.1986
chr1	113154500	113158000	DMR_125;0.1904045455
chr1	113599500	113608500	DMR_126;0.1793269231
chr1	114159500	114170000	DMR_127;0.1660555556
chr1	114409000	114411000	DMR_128;0.202
chr1	114502000	114505000	DMR_129;0.265125
chr1	114826250	114827750	DMR_130;0.1901666667
chr1	114913250	114918000	DMR_131;0.1639285714
chr1	118546500	118551750	DMR_132;0.1745571429
chr1	119528500	119529500	DMR_133;0.169
chr1	119753500	119755250	DMR_134;0.1555
chr1	119779750	119780750	DMR_135;0.158
chr1	120036750	120037750	DMR_136;0.2
chr1	120044000	120049500	DMR_137;0.17225
chr1	120390500	120392250	DMR_138;0.261875
chr1	122577000	122579000	DMR_139;0.167
chr1	124618000	124621000	DMR_140;0.1858333333
chr1	125752000	125754250	DMR_141;0.207
chr1	127213750	127216500	DMR_142;0.219275
chr1	128526250	128527250	DMR_143;0.211
chr1	130787750	130788750	DMR_144;0.1606
chr1	135177000	135178000	DMR_145;0.182
chr1	139172750	139175500	DMR_146;0.16694
chr1	141623750	141625000	DMR_147;0.173125
chr1	142714000	142718750	DMR_148;0.16222
chr1	142862000	142864500	DMR_149;0.1580714286
chr1	143269000	143270250	DMR_150;0.165275
chr1	143931500	143932500	DMR_151;0.158
chr1	144462000	144464000	DMR_152;0.167
chr1	145694750	145695750	DMR_153;0.158
chr1	146230500	146240000	DMR_154;0.17055
chr1	146581000	146582000	DMR_155;0.163
chr1	146707250	146709750	DMR_156;0.1611666667
chr1	147374250	147375250	DMR_157;0.156
chr1	147954000	147955000	DMR_158;0.167
chr1	148021000	148022000	DMR_159;0.15135
chr1	148127500	148137000	DMR_160;0.1903291667
chr1	150048750	150049750	DMR_161;0.16965
chr1	151240750	151245500	DMR_162;0.186375
chr1	151363000	151365500	DMR_163;0.17431
chr1	151429250	151430750	DMR_164;0.1566333333
chr1	153029500	153032000	DMR_165;0.182
chr1	158319500	158321750	DMR_166;0.2323333333
chr1	159541000	159544500	DMR_167;0.1620555556
chr1	160920250	160921250	DMR_168;0.1597
chr1	163461000	163465750	DMR_169;0.1591428571
chr1	163984250	163985250	DMR_170;0.1625
chr1	165400250	165401250	DMR_171;0.17395
chr1	165555250	165556250	DMR_172;0.16
chr1	166909000	166910250	DMR_173;0.1605
chr1	168201750	168203000	DMR_174;0.174
chr1	168498750	168500000	DMR_175;0.17825
chr1	168511250	168514500	DMR_176;0.1579833333
chr1	168695250	168700500	DMR_177;0.2341875
chr1	170012250	170013250	DMR_178;0.174
chr1	171946500	171947500	DMR_179;0.16675
chr1	173658250	173659750	DMR_180;0.1601666667
chr1	173838500	173840250	DMR_181;0.174
chr1	175264000	175265000	DMR_182;0.1545
chr1	178512000	178518000	DMR_183;0.1863416667
chr1	178561500	178563000	DMR_184;0.16025
chr1	179970500	179972500	DMR_185;0.1614
chr1	180056250	180065000	DMR_186;0.1551333333
chr1	180104000	180109500	DMR_187;0.17434
chr1	181109250	181111000	DMR_188;0.158625
chr1	181750750	181751750	DMR_189;0.167
chr1	181819250	181832500	DMR_190;0.1804185185
chr1	182543500	182544500	DMR_191;0.156
chr1	183195500	183200250	DMR_192;0.1748
chr1	183423500	183424750	DMR_193;0.1605
chr1	184190500	184191500	DMR_194;0.167
chr1	185389000	185393250	DMR_195;0.18475
chr1	185891250	185892250	DMR_196;0.1675
chr1	185920000	185921000	DMR_197;0.156
chr1	188037750	188038750	DMR_198;0.16075
chr1	188842750	188843750	DMR_199;0.158
chr1	189279000	189280000	DMR_200;0.1695
chr1	189290500	189291500	DMR_201;0.167
chr1	189499250	189500250	DMR_202;0.267
chr1	189505750	189506750	DMR_203;0.175
chr1	189934000	189935000	DMR_204;0.154
chr1	189953500	189955500	DMR_205;0.152
chr1	194775000	194776250	DMR_206;0.16025
chr1	197145500	197152000	DMR_207;0.2018384615
chr10	3774250	3776000	DMR_208;0.17695
chr10	4245250	4246250	DMR_209;0.154
chr10	7057500	7059500	DMR_210;0.179
chr10	8317500	8326500	DMR_211;0.1832477273
chr10	8355250	8359500	DMR_212;0.18775
chr10	9565500	9575500	DMR_213;0.1704736842
chr10	10270000	10272000	DMR_214;0.152
chr10	10438250	10439250	DMR_215;0.1675
chr10	11414500	11419500	DMR_216;0.1958583333
chr10	11618500	11625000	DMR_217;0.17106875
chr10	11677000	11678000	DMR_218;0.182
chr10	11954500	11955500	DMR_219;0.172
chr10	13112250	13113250	DMR_220;0.173
chr10	14284500	14286500	DMR_221;0.167
chr10	14331250	14334000	DMR_222;0.1597125
chr10	14799250	14800250	DMR_223;0.175
chr10	15190250	15191250	DMR_224;0.1585
chr10	16505000	16506000	DMR_225;0.1625
chr10	17062000	17063000	DMR_226;0.173
chr10	17223500	17224500	DMR_227;0.1915
chr10	19260250	19265250	DMR_228;0.167925
chr10	21187750	21189500	DMR_229;0.1791666667
chr10	21367250	21369000	DMR_230;0.1785
chr10	22242750	22249750	DMR_231;0.1836
chr10	22267750	22268750	DMR_232;0.1585
chr10	23593000	23598500	DMR_233;0.1965681818
chr10	24237000	24238000	DMR_234;0.152
chr10	25187500	25190000	DMR_235;0.167
chr10	25688750	25690250	DMR_236;0.1718333333
chr10	26078500	26080000	DMR_237;0.1665
chr10	26452250	26453250	DMR_238;0.154
chr10	26604750	26605750	DMR_239;0.1555
chr10	28728500	28731000	DMR_240;0.1994166667
chr10	28816000	28817000	DMR_241;0.154
chr10	30813000	30814000	DMR_242;0.181
chr10	31471750	31472750	DMR_243;0.153
chr10	33466250	33467250	DMR_244;0.157
chr10	33607750	33608750	DMR_245;0.167
chr10	34457000	34468500	DMR_246;0.1792576923
chr10	35152750	35154000	DMR_247;0.16875
chr10	35690250	35691750	DMR_248;0.1603333333
chr10	36497750	36498750	DMR_249;0.1585
chr10	36639000	36641000	DMR_250;0.172
chr10	37569500	37573000	DMR_251;0.1796428571
chr10	40281250	40286250	DMR_252;0.1736833333
chr10	40573250	40574250	DMR_253;0.2
chr10	41519000	41521000	DMR_254;0.1623333333
chr10	42459000	42460500	DMR_255;0.158
chr10	43599000	43601750	DMR_256;0.18275
chr10	45274000	45277750	DMR_257;0.1606071429
chr10	46267000	46269000	DMR_258;0.1999666667
chr10	47354000	47356500	DMR_259;0.173925
chr10	47402000	47408000	DMR_260;0.1617142857
chr10	47474250	47477000	DMR_261;0.1535
chr10	47495000	47497000	DMR_262;0.1755
chr10	48713500	48715000	DMR_263;0.1655
chr10	49971000	49975000	DMR_264;0.1762916667
chr10	50212500	50213750	DMR_265;0.16685
chr10	51603250	51605500	DMR_266;0.204275
chr10	53648750	53649750	DMR_267;0.166
chr10	54252000	54255500	DMR_268;0.1770142857
chr10	54459000	54462500	DMR_269;0.1748333333
chr10	54536500	54537500	DMR_270;0.167
chr10	55352250	55357000	DMR_271;0.1620222222
chr10	55433500	55435500	DMR_272;0.1575
chr10	56343750	56345000	DMR_273;0.167
chr10	56441000	56445750	DMR_274;0.1765
chr10	56861500	56862500	DMR_275;0.177
chr10	62567250	62572500	DMR_276;0.18022
chr10	65101000	65107500	DMR_277;0.174
chr10	66187000	66191750	DMR_278;0.1611666667
chr10	66736500	66740000	DMR_279;0.1882214286
chr10	68679000	68681000	DMR_280;0.176
chr10	70256000	70259750	DMR_281;0.19105
chr10	71154750	71161000	DMR_282;0.17011
chr10	74520250	74521250	DMR_283;0.1605
chr10	75996250	75997250	DMR_284;0.205
chr10	76385250	76386250	DMR_285;0.158
chr10	77290250	77291250	DMR_286;0.154
chr10	77414000	77415000	DMR_287;0.15915
chr10	77485250	77486250	DMR_288;0.166
chr10	78280750	78285250	DMR_289;0.16725
chr10	78326500	78328000	DMR_290;0.1576333333
chr10	78799500	78801000	DMR_291;0.179
chr10	78905750	78907000	DMR_292;0.16525
chr10	80440750	80441750	DMR_293;0.154
chr10	81182500	81184250	DMR_294;0.1595
chr10	81253500	81255500	DMR_295;0.1895
chr10	81341000	81343500	DMR_296;0.155125
chr10	81429750	81435750	DMR_297;0.1775
chr10	81475000	81478500	DMR_298;0.21675625
chr10	81841000	81843000	DMR_299;0.158
chr10	82293250	82294250	DMR_300;0.1635
chr10	82395500	82396500	DMR_301;0.183
chr10	82867750	82889500	DMR_302;0.20321
chr10	82897000	82913500	DMR_303;0.1755527778
chr10	82920000	82940250	DMR_304;0.1633285714
chr10	83135500	83140500	DMR_305;0.1684071429
chr10	84209000	84211000	DMR_306;0.195875
chr10	85234750	85235750	DMR_307;0.152
chr10	86604250	86609000	DMR_308;0.16825
chr10	88113000	88120000	DMR_309;0.2004458333
chr10	88428250	88429250	DMR_310;0.1543
chr10	89789250	89790250	DMR_311;0.1922
chr10	90909000	90910500	DMR_312;0.15445
chr10	90955000	90956000	DMR_313;0.1965
chr10	93827250	93831500	DMR_314;0.184
chr10	94155250	94156250	DMR_315;0.1765
chr10	95654500	95663750	DMR_316;0.2030071429
chr10	96003000	96004000	DMR_317;0.167
chr10	96574000	96575000	DMR_318;0.1635
chr10	96986000	96989000	DMR_319;0.1566
chr10	97030000	97031000	DMR_320;0.167
chr10	98627750	98628750	DMR_321;0.1505
chr10	98802000	98803750	DMR_322;0.163125
chr10	99011000	99013750	DMR_323;0.17946875
chr10	99822500	99826000	DMR_324;0.2394571429
chr10	99833750	99836000	DMR_325;0.16475
chr10	100043500	100048750	DMR_326;0.1701545455
chr10	104258500	104259500	DMR_327;0.1715
chr10	109450500	109454500	DMR_328;0.1685
chr10	110434750	110435750	DMR_329;0.194
chr10	111492500	111493500	DMR_330;0.1654
chr10	112401500	112402750	DMR_331;0.17825
chr10	113161500	113166500	DMR_332;0.1689777778
chr10	113969250	113970250	DMR_333;0.167
chr10	115168000	115169000	DMR_334;0.171
chr10	116045250	116049750	DMR_335;0.172
chr10	117668000	117670000	DMR_336;0.189
chr10	118334500	118335500	DMR_337;0.158
chr10	118781500	118782500	DMR_338;0.1545
chr10	119207250	119208250	DMR_339;0.15785
chr10	119588250	119589750	DMR_340;0.1763333333
chr10	119760500	119761500	DMR_341;0.158
chr10	120113000	120114000	DMR_342;0.182
chr10	120182750	120183750	DMR_343;0.16
chr10	120593000	120594000	DMR_344;0.172
chr10	120602250	120603500	DMR_345;0.1535
chr10	120609500	120610500	DMR_346;0.167
chr10	121309000	121310000	DMR_347;0.179
chr10	121563500	121564500	DMR_348;0.199
chr10	121949000	121950250	DMR_349;0.156425
chr10	122067500	122070500	DMR_350;0.1673333333
chr10	122177750	122178750	DMR_351;0.1575
chr10	123904000	123905000	DMR_352;0.152
chr10	124013750	124018750	DMR_353;0.16304
chr10	124121000	124122500	DMR_354;0.1641333333
chr10	124445500	124449000	DMR_355;0.206
chr10	124569000	124570000	DMR_356;0.154
chr10	125686500	125687500	DMR_357;0.167
chr10	125780250	125781250	DMR_358;0.1705
chr10	126022750	126023750	DMR_359;0.167
chr10	127227500	127229500	DMR_360;0.16525
chr10	128649750	128652250	DMR_361;0.163625
chr10	128827500	128832750	DMR_362;0.193775
chr10	129361500	129364000	DMR_363;0.1744375
chr10	129482250	129483250	DMR_364;0.1575
chr10	129578500	129579500	DMR_365;0.172
chr11	3005250	3006250	DMR_366;0.164
chr11	6432250	6433250	DMR_367;0.158
chr11	6689500	6691000	DMR_368;0.1724166667
chr11	7001000	7002000	DMR_369;0.16
chr11	7477500	7483750	DMR_370;0.2192772727
chr11	7750000	7751000	DMR_371;0.176
chr11	10573750	10575250	DMR_372;0.1605
chr11	10663500	10665750	DMR_373;0.167125
chr11	10942250	10943250	DMR_374;0.167
chr11	14340750	14341750	DMR_375;0.1585
chr11	14796250	14801500	DMR_376;0.1562142857
chr11	15181000	15188500	DMR_377;0.1804416667
chr11	15785000	15786000	DMR_378;0.18
chr11	16104500	16106250	DMR_379;0.166
chr11	16126000	16131000	DMR_380;0.1851166667
chr11	16789250	16790500	DMR_381;0.16875
chr11	18710500	18714000	DMR_382;0.2640625
chr11	19467250	19470250	DMR_383;0.1716666667
chr11	20083750	20085000	DMR_384;0.197575
chr11	20419500	20420750	DMR_385;0.156
chr11	22478250	22481000	DMR_386;0.158125
chr11	23123000	23125500	DMR_387;0.1722
chr11	27289250	27290250	DMR_388;0.174
chr11	27605000	27607000	DMR_389;0.154
chr11	27855000	27856500	DMR_390;0.1673333333
chr11	27997750	28000250	DMR_391;0.161525
chr11	29027000	29028000	DMR_392;0.167
chr11	29183250	29184500	DMR_393;0.16585
chr11	29876000	29878000	DMR_394;0.167
chr11	31352750	31354250	DMR_395;0.1759
chr11	36336750	36337750	DMR_396;0.167
chr11	41403750	41404750	DMR_397;0.2
chr11	41524000	41526500	DMR_398;0.1658
chr11	43048750	43049750	DMR_399;0.152
chr11	43473750	43475500	DMR_400;0.1781666667
chr11	44138250	44139250	DMR_401;0.1515
chr11	45033000	45035000	DMR_402;0.176
chr11	50492000	50493000	DMR_403;0.157
chr11	50775500	50776500	DMR_404;0.158
chr11	50970500	50971500	DMR_405;0.182
chr11	51480500	51481750	DMR_406;0.2
chr11	53942500	53943500	DMR_407;0.182
chr11	54391500	54398000	DMR_408;0.2096076923
chr11	55056250	55057250	DMR_409;0.1635
chr11	56628500	56631000	DMR_410;0.1895
chr11	60394750	60398750	DMR_411;0.21775
chr11	63281750	63286750	DMR_412;0.172
chr11	67706500	67707500	DMR_413;0.155
chr11	73493250	73494250	DMR_414;0.15485
chr11	73763250	73764250	DMR_415;0.154
chr11	73942750	73953250	DMR_416;0.1667791667
chr11	74035000	74040000	DMR_417;0.1594
chr11	80828500	80831000	DMR_418;0.1628333333
chr11	81358250	81364500	DMR_419;0.1873571429
chr11	82150500	82151500	DMR_420;0.154
chr11	85101000	85107500	DMR_421;0.1704333333
chr11	85252500	85253500	DMR_422;0.155
chr11	88774000	88779000	DMR_423;0.19716
chr11	90047250	90048250	DMR_424;0.179
chr11	90123500	90124500	DMR_425;0.154
chr11	90367000	90373250	DMR_426;0.1724833333
chr11	90383500	90384500	DMR_427;0.1517
chr11	90538500	90539500	DMR_428;0.154
chr11	90763250	90764750	DMR_429;0.1543333333
chr11	90823000	90828250	DMR_430;0.162875
chr11	90833750	90834750	DMR_431;0.1585
chr11	91153250	91154250	DMR_432;0.164
chr11	91961000	91962250	DMR_433;0.1745
chr11	97934250	97935250	DMR_434;0.154
chr11	98475000	98480000	DMR_435;0.1646166667
chr11	99575500	99579000	DMR_436;0.1726681818
chr11	100524500	100529750	DMR_437;0.1769
chr11	102927000	102928000	DMR_438;0.19
chr11	103218750	103219750	DMR_439;0.156
chr11	103442000	103444500	DMR_440;0.1871416667
chr11	106156000	106157000	DMR_441;0.167
chr11	107809250	107810250	DMR_442;0.174
chr11	110371750	110372750	DMR_443;0.1505
chr11	110656250	110658000	DMR_444;0.1693333333
chr11	111044250	111049000	DMR_445;0.182475
chr11	111081500	111085750	DMR_446;0.200625
chr11	111715000	111719500	DMR_447;0.2976857143
chr11	113940000	113943500	DMR_448;0.2065
chr11	114805750	114807000	DMR_449;0.21625
chr11	116622500	116624000	DMR_450;0.1958166667
chr11	116650000	116653750	DMR_451;0.1654
chr11	120182750	120187750	DMR_452;0.1835
chr11	120930500	120935500	DMR_453;0.1844
chr11	121178750	121179750	DMR_454;0.167
chr12	3002750	3009000	DMR_455;0.1738863636
chr12	3060500	3061500	DMR_456;0.1505
chr12	3151000	3153500	DMR_457;0.2221
chr12	3336000	3337500	DMR_458;0.1895
chr12	5059000	5060000	DMR_459;0.1625
chr12	6523750	6531000	DMR_460;0.18518
chr12	6575500	6576500	DMR_461;0.158
chr12	6808500	6815250	DMR_462;0.1813636364
chr12	8412750	8413750	DMR_463;0.154
chr12	8633000	8634250	DMR_464;0.15275
chr12	11112250	11117250	DMR_465;0.1550214286
chr12	11535000	11537500	DMR_466;0.176125
chr12	14447000	14448750	DMR_467;0.1571625
chr12	15082500	15084500	DMR_468;0.156
chr12	15444500	15446500	DMR_469;0.167
chr12	17967000	17973000	DMR_470;0.177935
chr12	18136000	18142000	DMR_471;0.166359375
chr12	18474250	18478750	DMR_472;0.2168
chr12	18750750	18751750	DMR_473;0.179
chr12	18823500	18827000	DMR_474;0.196
chr12	19067500	19069500	DMR_475;0.1625
chr12	19114500	19116500	DMR_476;0.167
chr12	19150750	19152000	DMR_477;0.171
chr12	19269500	19270500	DMR_478;0.191
chr12	19548500	19550000	DMR_479;0.1705
chr12	19555500	19558500	DMR_480;0.1662142857
chr12	19567000	19568000	DMR_481;0.176
chr12	19687750	19689000	DMR_482;0.171
chr12	19786500	19788500	DMR_483;0.2111
chr12	19807000	19808250	DMR_484;0.18725
chr12	19818500	19822000	DMR_485;0.1923125
chr12	19837000	19840000	DMR_486;0.1734285714
chr12	20003500	20006000	DMR_487;0.185125
chr12	20132500	20135500	DMR_488;0.1867142857
chr12	20141000	20142000	DMR_489;0.167
chr12	20583500	20586000	DMR_490;0.175625
chr12	20640000	20643000	DMR_491;0.1670833333
chr12	20648750	20649750	DMR_492;0.167
chr12	20666000	20667000	DMR_493;0.152
chr12	20721000	20724500	DMR_494;0.179125
chr12	20776000	20778000	DMR_495;0.154
chr12	20788250	20789750	DMR_496;0.152
chr12	20850250	20851250	DMR_497;0.1515
chr12	20899000	20900500	DMR_498;0.162
chr12	21020750	21023000	DMR_499;0.172
chr12	22161000	22165500	DMR_500;0.179546875
chr12	22311500	22312500	DMR_501;0.1685
chr12	22498500	22502000	DMR_502;0.210875
chr12	22711000	22713000	DMR_503;0.18325
chr12	22798750	22801500	DMR_504;0.1634285714
chr12	22839000	22840000	DMR_505;0.179
chr12	22863000	22866500	DMR_506;0.1861666667
chr12	22947250	22948250	DMR_507;0.1515
chr12	23205750	23206750	DMR_508;0.1605
chr12	23274500	23275500	DMR_509;0.168
chr12	23886500	23892000	DMR_510;0.192
chr12	23984750	23986000	DMR_511;0.16915
chr12	24220750	24221750	DMR_512;0.19955
chr12	24302750	24304250	DMR_513;0.1693333333
chr12	24325000	24328000	DMR_514;0.2377222222
chr12	24819500	24827500	DMR_515;0.1771363636
chr12	24843000	24846500	DMR_516;0.1804285714
chr12	24948500	24950500	DMR_517;0.167
chr12	28916000	28918000	DMR_518;0.1715
chr12	32048000	32049500	DMR_519;0.1621666667
chr12	32894750	32895750	DMR_520;0.1575
chr12	33282500	33284000	DMR_521;0.17815
chr12	33588750	33590250	DMR_522;0.17125
chr12	33607750	33608750	DMR_523;0.158
chr12	33773500	33774500	DMR_524;0.153
chr12	34566000	34568000	DMR_525;0.188
chr12	35936000	35939500	DMR_526;0.1738333333
chr12	36831000	36834500	DMR_527;0.165205
chr12	40157000	40162500	DMR_528;0.1689833333
chr12	40907500	40909250	DMR_529;0.155125
chr12	41129250	41133750	DMR_530;0.1753666667
chr12	44618250	44619750	DMR_531;0.154
chr12	44758750	44759750	DMR_532;0.1615
chr12	45253000	45256500	DMR_533;0.1733166667
chr12	45276750	45277750	DMR_534;0.1505
chr12	46296500	46297750	DMR_535;0.18425
chr12	46574000	46575000	DMR_536;0.194
chr12	47543000	47544000	DMR_537;0.2226
chr12	49121000	49123000	DMR_538;0.1745
chr12	50096250	50101000	DMR_539;0.2061875
chr12	51387000	51389000	DMR_540;0.2025
chr12	51561000	51570250	DMR_541;0.1812777778
chr12	51911000	51912000	DMR_542;0.174
chr12	52410500	52420000	DMR_543;0.2105909091
chr12	53692750	53693750	DMR_544;0.1505
chr12	54245500	54247000	DMR_545;0.1625
chr12	54320500	54323000	DMR_546;0.1607
chr12	54920500	54921750	DMR_547;0.1731
chr12	57003750	57005000	DMR_548;0.158
chr12	58010500	58012500	DMR_549;0.18375
chr12	60066250	60067250	DMR_550;0.1645
chr12	61046500	61050000	DMR_551;0.1568888889
chr12	61809500	61815500	DMR_552;0.1879
chr12	61878500	61881000	DMR_553;0.2597
chr12	62729750	62730750	DMR_554;0.216
chr12	63488000	63490000	DMR_555;0.1756666667
chr12	63636250	63637250	DMR_556;0.158
chr12	64140250	64141250	DMR_557;0.174
chr12	66133500	66134750	DMR_558;0.15425
chr12	66733500	66739750	DMR_559;0.1746375
chr12	66783750	66784750	DMR_560;0.152
chr12	66904250	66906750	DMR_561;0.1951
chr12	67510000	67514750	DMR_562;0.1715625
chr12	68557250	68558250	DMR_563;0.156
chr12	68849000	68851500	DMR_564;0.1575
chr12	69724500	69729750	DMR_565;0.1835833333
chr12	70439750	70440750	DMR_566;0.1565
chr12	71651750	71653500	DMR_567;0.1946666667
chr12	73016500	73017500	DMR_568;0.155
chr12	73108250	73109250	DMR_569;0.1505
chr12	74488250	74489500	DMR_570;0.1705
chr12	74673000	74675250	DMR_571;0.222
chr12	77158500	77159500	DMR_572;0.15835
chr12	77329250	77330250	DMR_573;0.1515
chr12	79775250	79776250	DMR_574;0.1575
chr12	81481500	81482500	DMR_575;0.1685
chr12	81518750	81521750	DMR_576;0.1899583333
chr12	82524500	82526000	DMR_577;0.17
chr12	83563750	83565000	DMR_578;0.165
chr12	88614500	88615500	DMR_579;0.17425
chr12	89142000	89144000	DMR_580;0.182
chr12	89174500	89177250	DMR_581;0.1719166667
chr12	89287750	89289000	DMR_582;0.17375
chr12	89590250	89591500	DMR_583;0.16
chr12	89854750	89855750	DMR_584;0.1575
chr12	90826500	90830000	DMR_585;0.293125
chr12	91005500	91008500	DMR_586;0.174325
chr12	91803000	91805000	DMR_587;0.1597166667
chr12	92450000	92451750	DMR_588;0.204625
chr12	92466500	92470000	DMR_589;0.18194375
chr12	94547750	94548750	DMR_590;0.16
chr12	94748250	94753250	DMR_591;0.1869375
chr12	95276750	95277750	DMR_592;0.1625
chr12	95508500	95513500	DMR_593;0.1855714286
chr12	97019000	97020000	DMR_594;0.154
chr12	97379250	97380500	DMR_595;0.15775
chr12	97472500	97474500	DMR_596;0.163
chr12	99593750	99601500	DMR_597;0.1831633333
chr12	99676500	99678000	DMR_598;0.1646666667
chr12	100182000	100184000	DMR_599;0.156
chr12	100484500	100485500	DMR_600;0.17
chr12	105118250	105119250	DMR_601;0.174
chr12	106538500	106546500	DMR_602;0.1638666667
chr12	106867500	106871000	DMR_603;0.2312818182
chr12	107598500	107599750	DMR_604;0.154
chr12	108192500	108193500	DMR_605;0.155
chr12	108306750	108307750	DMR_606;0.182
chr12	108794000	108796000	DMR_607;0.16025
chr12	108803500	108804500	DMR_608;0.176
chr12	108970000	108971000	DMR_609;0.158
chr12	109013750	109015000	DMR_610;0.16475
chr12	109319500	109320500	DMR_611;0.167
chr12	111140750	111145250	DMR_612;0.1825
chr12	111368750	111369750	DMR_613;0.194
chr12	112627000	112631250	DMR_614;0.1762857143
chr12	114435750	114440000	DMR_615;0.2027142857
chr12	119354500	119355500	DMR_616;0.179
chr12	119594750	119597000	DMR_617;0.1708
chr12	120795250	120796250	DMR_618;0.19375
chr12	120828500	120837000	DMR_619;0.1857142857
chr12	121175750	121178000	DMR_620;0.1906666667
chr13	3176500	3178500	DMR_621;0.16907
chr13	3390500	3392500	DMR_622;0.1618333333
chr13	3615750	3616750	DMR_623;0.1605
chr13	4398000	4400000	DMR_624;0.1715
chr13	4900000	4905000	DMR_625;0.1697472222
chr13	4978500	4979500	DMR_626;0.154
chr13	5279750	5280750	DMR_627;0.179
chr13	5453250	5454500	DMR_628;0.1995
chr13	6265250	6266500	DMR_629;0.185
chr13	6671000	6673000	DMR_630;0.162
chr13	7488250	7489750	DMR_631;0.1725
chr13	7630000	7631250	DMR_632;0.1585
chr13	7952250	7955000	DMR_633;0.172
chr13	8022500	8023500	DMR_634;0.159
chr13	8266500	8267500	DMR_635;0.1555
chr13	8472750	8474000	DMR_636;0.158
chr13	10746000	10749000	DMR_637;0.1597142857
chr13	10889750	10896000	DMR_638;0.19926875
chr13	10960000	10961500	DMR_639;0.1669666667
chr13	11286000	11289500	DMR_640;0.1616666667
chr13	11704500	11706000	DMR_641;0.1875
chr13	12776250	12777500	DMR_642;0.196
chr13	12951000	12956500	DMR_643;0.1584857143
chr13	13511500	13512500	DMR_644;0.28
chr13	14030000	14034500	DMR_645;0.1793285714
chr13	15190250	15191250	DMR_646;0.154
chr13	15294250	15295250	DMR_647;0.1615
chr13	16191500	16193000	DMR_648;0.1605
chr13	19085250	19086500	DMR_649;0.1545
chr13	20747000	20748250	DMR_650;0.17375
chr13	22206000	22212750	DMR_651;0.2000291667
chr13	22401000	22402000	DMR_652;0.1655
chr13	22727500	22730000	DMR_653;0.15475
chr13	22741750	22742750	DMR_654;0.167
chr13	23019750	23020750	DMR_655;0.16
chr13	23731500	23737750	DMR_656;0.1847272727
chr13	26459250	26464250	DMR_657;0.19805
chr13	27457500	27459500	DMR_658;0.2165
chr13	27921500	27923250	DMR_659;0.155
chr13	27973000	27974750	DMR_660;0.180875
chr13	28006000	28007500	DMR_661;0.1645
chr13	28058500	28062500	DMR_662;0.1844444444
chr13	28218000	28219250	DMR_663;0.1715
chr13	28289500	28291250	DMR_664;0.154
chr13	29299750	29301000	DMR_665;0.1575
chr13	29974250	29978250	DMR_666;0.1773083333
chr13	31078750	31079750	DMR_667;0.156
chr13	31348000	31350000	DMR_668;0.167
chr13	32392500	32397750	DMR_669;0.1722
chr13	32439500	32449000	DMR_670;0.2110964286
chr13	32752250	32753250	DMR_671;0.154
chr13	33033000	33045750	DMR_672;0.1693055556
chr13	33380500	33382500	DMR_673;0.1585
chr13	33529750	33531250	DMR_674;0.1819333333
chr13	33791000	33797000	DMR_675;0.1696666667
chr13	33958000	33960750	DMR_676;0.1853333333
chr13	34262500	34265250	DMR_677;0.1576142857
chr13	37129000	37134000	DMR_678;0.1726666667
chr13	38397500	38398500	DMR_679;0.1544
chr13	39285000	39287000	DMR_680;0.158
chr13	41603000	41604000	DMR_681;0.155
chr13	42422000	42424000	DMR_682;0.1585
chr13	45662000	45665000	DMR_683;0.1929714286
chr13	46473500	46478250	DMR_684;0.162
chr13	46671500	46672500	DMR_685;0.157
chr13	47066500	47067500	DMR_686;0.1535
chr13	47566000	47567000	DMR_687;0.163
chr13	50002000	50004000	DMR_688;0.1512
chr13	50208000	50209250	DMR_689;0.16815
chr13	50595500	50598000	DMR_690;0.16338
chr13	50622750	50624000	DMR_691;0.168
chr13	50651000	50655750	DMR_692;0.1728
chr13	50812500	50816000	DMR_693;0.1843227273
chr13	51126500	51131500	DMR_694;0.1598333333
chr13	51362750	51365000	DMR_695;0.157775
chr13	51762500	51763500	DMR_696;0.178
chr13	52081500	52084000	DMR_697;0.1718
chr13	52386750	52387750	DMR_698;0.1755
chr13	52479000	52484000	DMR_699;0.1758333333
chr13	53931000	53932000	DMR_700;0.19
chr13	54373500	54374750	DMR_701;0.1835
chr13	54874250	54878500	DMR_702;0.172125
chr13	56761250	56762500	DMR_703;0.153
chr13	57829000	57830000	DMR_704;0.1745
chr13	59579250	59580250	DMR_705;0.189
chr13	60124750	60129250	DMR_706;0.15425
chr13	60198000	60199000	DMR_707;0.211
chr13	60299750	60309000	DMR_708;0.2328375
chr13	60957500	60958750	DMR_709;0.16775
chr13	61212750	61214000	DMR_710;0.160625
chr13	62762750	62764000	DMR_711;0.172325
chr13	63261500	63265500	DMR_712;0.1795555556
chr13	64158000	64160000	DMR_713;0.1585
chr13	66099000	66101000	DMR_714;0.15725
chr13	66113750	66115000	DMR_715;0.15925
chr13	68096250	68099000	DMR_716;0.17365
chr13	70265000	70266000	DMR_717;0.1695
chr13	70496250	70497250	DMR_718;0.1535
chr13	70672000	70673000	DMR_719;0.179
chr13	70689000	70691000	DMR_720;0.16
chr13	71544000	71546000	DMR_721;0.188
chr13	72043000	72044250	DMR_722;0.168
chr13	72056500	72057500	DMR_723;0.1604
chr13	72983750	72985000	DMR_724;0.16025
chr13	73281500	73285500	DMR_725;0.1687625
chr13	75590000	75591500	DMR_726;0.165
chr13	75816750	75818000	DMR_727;0.171
chr13	76171000	76173000	DMR_728;0.163
chr13	77782750	77783750	DMR_729;0.154
chr13	78278000	78281250	DMR_730;0.1766666667
chr13	80181000	80188750	DMR_731;0.188
chr13	80203500	80205500	DMR_732;0.1796666667
chr13	80566500	80569500	DMR_733;0.1732142857
chr13	81210500	81212500	DMR_734;0.1833333333
chr13	81221000	81228250	DMR_735;0.1774421053
chr13	82260000	82261000	DMR_736;0.1575
chr13	82347750	82349000	DMR_737;0.16375
chr13	83558500	83559750	DMR_738;0.188925
chr13	85739000	85743750	DMR_739;0.17465
chr13	86445250	86446250	DMR_740;0.154
chr13	86550500	86556500	DMR_741;0.1769
chr13	86856500	86857750	DMR_742;0.16525
chr13	86913000	86915500	DMR_743;0.1578142857
chr13	87205000	87211500	DMR_744;0.2085454545
chr13	87512500	87513500	DMR_745;0.18
chr13	87649500	87650500	DMR_746;0.1625
chr13	88896750	88897750	DMR_747;0.158
chr13	93249250	93250250	DMR_748;0.204
chr13	94303750	94304750	DMR_749;0.158
chr13	95503750	95507500	DMR_750;0.19074
chr13	95962750	95963750	DMR_751;0.185
chr13	98411750	98412750	DMR_752;0.1515
chr13	99772500	99774750	DMR_753;0.1768125
chr13	99906250	99907500	DMR_754;0.2045
chr13	102732000	102733000	DMR_755;0.165
chr13	102773500	102776000	DMR_756;0.16325
chr13	104721250	104722250	DMR_757;0.163
chr13	105466750	105468250	DMR_758;0.1878333333
chr13	105780500	105787500	DMR_759;0.18431
chr13	106530750	106532250	DMR_760;0.1741666667
chr13	107123500	107125500	DMR_761;0.177
chr13	107576000	107577000	DMR_762;0.154
chr13	108402250	108403250	DMR_763;0.1595
chr13	108789750	108790750	DMR_764;0.158
chr13	110646250	110647250	DMR_765;0.1505
chr13	112293750	112294750	DMR_766;0.19
chr13	112522000	112523000	DMR_767;0.153
chr13	112695750	112696750	DMR_768;0.167
chr13	114063750	114068500	DMR_769;0.1694
chr13	114159250	114160250	DMR_770;0.167
chr13	114852500	114853500	DMR_771;0.172
chr13	115330500	115332500	DMR_772;0.17742
chr13	116715500	116716500	DMR_773;0.16
chr13	118085500	118090250	DMR_774;0.16168
chr13	118153500	118154750	DMR_775;0.1665
chr13	119923000	119924000	DMR_776;0.167
chr13	120277000	120284312	DMR_777;0.2677205128
chr14	3862500	3863500	DMR_778;0.1835
chr14	4536750	4543000	DMR_779;0.1705625
chr14	7490750	7492000	DMR_780;0.1685
chr14	8187000	8188000	DMR_781;0.167
chr14	8421500	8427000	DMR_782;0.1789444444
chr14	8621000	8623000	DMR_783;0.172
chr14	9277500	9279500	DMR_784;0.172
chr14	9712250	9713250	DMR_785;0.185
chr14	10434000	10435000	DMR_786;0.1605
chr14	12300500	12301500	DMR_787;0.1605
chr14	14052500	14054500	DMR_788;0.1555
chr14	15184000	15186000	DMR_789;0.17105
chr14	16131500	16133000	DMR_790;0.1625
chr14	16196500	16197500	DMR_791;0.167
chr14	16966750	16967750	DMR_792;0.152
chr14	17557250	17558250	DMR_793;0.182
chr14	18042000	18045500	DMR_794;0.18475
chr14	18152750	18154250	DMR_795;0.245
chr14	19353000	19355500	DMR_796;0.2443333333
chr14	19927250	19928250	DMR_797;0.154
chr14	21099750	21106750	DMR_798;0.16015
chr14	22885750	22886750	DMR_799;0.1643
chr14	23542500	23544500	DMR_800;0.1553333333
chr14	24329000	24330750	DMR_801;0.176375
chr14	25202000	25203000	DMR_802;0.1605
chr14	25439250	25440500	DMR_803;0.182
chr14	29911750	29913000	DMR_804;0.161
chr14	31113500	31114500	DMR_805;0.1505
chr14	32678250	32679250	DMR_806;0.154
chr14	33451250	33452250	DMR_807;0.19775
chr14	34590500	34592500	DMR_808;0.162
chr14	35618000	35621000	DMR_809;0.1828125
chr14	38434500	38439500	DMR_810;0.1761857143
chr14	38841000	38843000	DMR_811;0.176
chr14	40545250	40547500	DMR_812;0.1708625
chr14	40943000	40944000	DMR_813;0.167
chr14	41452500	41453500	DMR_814;0.162
chr14	42125500	42127500	DMR_815;0.1515
chr14	42272250	42277500	DMR_816;0.17226875
chr14	42750250	42751250	DMR_817;0.1725
chr14	42892000	42899750	DMR_818;0.2036571429
chr14	43152000	43154000	DMR_819;0.1715
chr14	43730500	43731750	DMR_820;0.15675
chr14	44271250	44272250	DMR_821;0.167
chr14	44615500	44617500	DMR_822;0.2045
chr14	48056500	48057500	DMR_823;0.214
chr14	50435000	50436250	DMR_824;0.1605
chr14	50823500	50824750	DMR_825;0.197
chr14	51473500	51474500	DMR_826;0.1635
chr14	53730000	53732250	DMR_827;0.155
chr14	54096250	54099000	DMR_828;0.1833928571
chr14	55845000	55846500	DMR_829;0.1591833333
chr14	58671750	58673250	DMR_830;0.1973333333
chr14	58898250	58899750	DMR_831;0.1771666667
chr14	59535250	59536250	DMR_832;0.167
chr14	59634750	59635750	DMR_833;0.16
chr14	61187000	61188000	DMR_834;0.162
chr14	62889000	62890000	DMR_835;0.1645
chr14	66883250	66884250	DMR_836;0.167
chr14	67231750	67236000	DMR_837;0.1557125
chr14	68630000	68631500	DMR_838;0.154
chr14	69863250	69864250	DMR_839;0.16
chr14	71730500	71732500	DMR_840;0.167
chr14	72989500	72990500	DMR_841;0.154
chr14	73392750	73394000	DMR_842;0.1585
chr14	75467250	75468750	DMR_843;0.1926666667
chr14	75823750	75824750	DMR_844;0.151
chr14	75831750	75832750	DMR_845;0.19
chr14	77240500	77244000	DMR_846;0.1568571429
chr14	78005000	78006000	DMR_847;0.174
chr14	79397000	79399000	DMR_848;0.1525
chr14	79516000	79517000	DMR_849;0.1715
chr14	80260750	80261750	DMR_850;0.154
chr14	80834000	80836250	DMR_851;0.1605
chr14	81138000	81139250	DMR_852;0.1725
chr14	81488250	81493000	DMR_853;0.18051
chr14	85926000	85928000	DMR_854;0.176
chr14	86990750	86995750	DMR_855;0.17888
chr14	87468500	87469500	DMR_856;0.152
chr14	88435250	88440000	DMR_857;0.1993333333
chr14	89266750	89268000	DMR_858;0.16375
chr14	90694750	90696500	DMR_859;0.1606666667
chr14	91084250	91090000	DMR_860;0.1727954545
chr14	96683750	96688250	DMR_861;0.196
chr14	97323500	97325500	DMR_862;0.1605
chr14	101658000	101660000	DMR_863;0.1895
chr14	101980500	101983750	DMR_864;0.1626666667
chr14	102032750	102033750	DMR_865;0.1855
chr14	102719500	102722000	DMR_866;0.239
chr14	103712000	103714000	DMR_867;0.185
chr14	105384500	105387000	DMR_868;0.185125
chr14	105611750	105613000	DMR_869;0.17605
chr14	105724250	105725250	DMR_870;0.1655
chr14	105868000	105869250	DMR_871;0.1623
chr14	106249250	106250250	DMR_872;0.154
chr14	106434000	106435000	DMR_873;0.156
chr14	106542250	106543250	DMR_874;0.1565
chr14	106747250	106750750	DMR_875;0.15808
chr14	106853000	106855000	DMR_876;0.182
chr14	107225500	107227000	DMR_877;0.1781666667
chr14	107676750	107678250	DMR_878;0.1774333333
chr14	110483000	110487000	DMR_879;0.1707571429
chr14	110756000	110761750	DMR_880;0.1752857143
chr14	113416000	113423750	DMR_881;0.1770909091
chr14	113689500	113691000	DMR_882;0.1765
chr14	114076750	114077750	DMR_883;0.1552
chr14	114587750	114589250	DMR_884;0.154
chr14	114604750	114609750	DMR_885;0.20225
chr14	114669000	114670000	DMR_886;0.1715
chr14	114821500	114822750	DMR_887;0.19425
chr14	114905250	114910500	DMR_888;0.1665857143
chr14	114924500	114925500	DMR_889;0.1512
chr14	116601750	116602750	DMR_890;0.155
chr14	117080250	117081250	DMR_891;0.1887
chr14	117686750	117692500	DMR_892;0.1956428571
chr14	118143250	118144250	DMR_893;0.1525
chr14	119046000	119048250	DMR_894;0.1681666667
chr14	119841750	119845000	DMR_895;0.187
chr14	119916750	119917750	DMR_896;0.154
chr14	120237000	120238750	DMR_897;0.1585
chr14	120720750	120721750	DMR_898;0.1585
chr14	121788250	121789250	DMR_899;0.192
chr14	124321000	124323000	DMR_900;0.167
chr14	125084000	125085500	DMR_901;0.152
chr15	3894250	3895250	DMR_902;0.1595
chr15	3903750	3906000	DMR_903;0.1886666667
chr15	3955000	3956500	DMR_904;0.1680666667
chr15	4557250	4558250	DMR_905;0.158
chr15	4632750	4633750	DMR_906;0.16
chr15	4806500	4808750	DMR_907;0.19415
chr15	5328500	5331750	DMR_908;0.1955222222
chr15	7861500	7866500	DMR_909;0.160325
chr15	8499750	8501250	DMR_910;0.1585
chr15	8652250	8653250	DMR_911;0.164
chr15	9260750	9261750	DMR_912;0.151
chr15	9431500	9434000	DMR_913;0.1714166667
chr15	10330750	10332500	DMR_914;0.168
chr15	13265000	13266000	DMR_915;0.185
chr15	14050500	14056000	DMR_916;0.1746875
chr15	14070000	14072000	DMR_917;0.188
chr15	14625000	14626000	DMR_918;0.174
chr15	14656000	14662000	DMR_919;0.18
chr15	15576250	15577250	DMR_920;0.158
chr15	15713750	15714750	DMR_921;0.166
chr15	16113250	16114500	DMR_922;0.166
chr15	16383000	16385500	DMR_923;0.2123
chr15	16544000	16546000	DMR_924;0.17
chr15	17091000	17093500	DMR_925;0.1741666667
chr15	17847000	17850500	DMR_926;0.166875
chr15	23175500	23177000	DMR_927;0.1646666667
chr15	23498500	23499500	DMR_928;0.166
chr15	23888500	23889750	DMR_929;0.15625
chr15	26049500	26051000	DMR_930;0.172
chr15	26412000	26414000	DMR_931;0.154
chr15	26838000	26839250	DMR_932;0.1605
chr15	26909500	26910750	DMR_933;0.153
chr15	27216250	27223500	DMR_934;0.233125
chr15	27318000	27319500	DMR_935;0.1796666667
chr15	28241250	28242250	DMR_936;0.156
chr15	29260250	29261250	DMR_937;0.158
chr15	32196750	32199000	DMR_938;0.1585
chr15	32249000	32252000	DMR_939;0.159
chr15	32776000	32777750	DMR_940;0.15815
chr15	32841000	32843000	DMR_941;0.16095
chr15	33047500	33052000	DMR_942;0.1726666667
chr15	33775000	33776000	DMR_943;0.176
chr15	34316000	34317000	DMR_944;0.175
chr15	34480500	34483500	DMR_945;0.183
chr15	35961500	35962500	DMR_946;0.178
chr15	37706250	37707250	DMR_947;0.15525
chr15	38855250	38856250	DMR_948;0.167
chr15	38898500	38901000	DMR_949;0.16275
chr15	39747500	39749500	DMR_950;0.16
chr15	39961250	39962250	DMR_951;0.256
chr15	40278500	40279500	DMR_952;0.152
chr15	42028500	42029500	DMR_953;0.15065
chr15	45870250	45872250	DMR_954;0.157875
chr15	49006750	49007750	DMR_955;0.158
chr15	49154750	49157000	DMR_956;0.167125
chr15	50455000	50462500	DMR_957;0.2060277778
chr15	50942500	50944250	DMR_958;0.1571666667
chr15	51478250	51479250	DMR_959;0.2
chr15	51916250	51917250	DMR_960;0.156
chr15	52930500	52932000	DMR_961;0.1718333333
chr15	53077000	53079000	DMR_962;0.155
chr15	53686000	53689000	DMR_963;0.1659166667
chr15	56007000	56013250	DMR_964;0.2009642857
chr15	58010500	58011500	DMR_965;0.158
chr15	60526000	60527000	DMR_966;0.16
chr15	65498750	65504750	DMR_967;0.1714583333
chr15	65876000	65877750	DMR_968;0.1595
chr15	68859750	68860750	DMR_969;0.154
chr15	68876000	68877750	DMR_970;0.195
chr15	71426500	71431000	DMR_971;0.1704769231
chr15	73205250	73206750	DMR_972;0.16975
chr15	75037750	75041000	DMR_973;0.180025
chr15	77400000	77401000	DMR_974;0.152
chr15	82424750	82428000	DMR_975;0.1862666667
chr15	83978750	83979750	DMR_976;0.155
chr15	87124750	87126250	DMR_977;0.1946
chr15	87142500	87144500	DMR_978;0.169775
chr15	90468750	90473750	DMR_979;0.1614
chr15	91857000	91859000	DMR_980;0.167
chr15	92302500	92303500	DMR_981;0.157
chr15	92446500	92448500	DMR_982;0.17144
chr15	92554750	92561000	DMR_983;0.2187727273
chr15	93889750	93891000	DMR_984;0.181275
chr15	96808750	96811000	DMR_985;0.16415
chr15	98316500	98317500	DMR_986;0.18915
chr15	103438750	103439750	DMR_987;0.167
chr16	3041500	3043000	DMR_988;0.1927333333
chr16	3105000	3107750	DMR_989;0.1535
chr16	3798250	3799250	DMR_990;0.167
chr16	4745000	4746000	DMR_991;0.154
chr16	8033250	8041500	DMR_992;0.1976071429
chr16	8101000	8102000	DMR_993;0.156
chr16	8498500	8501250	DMR_994;0.1721
chr16	9065000	9067500	DMR_995;0.1834166667
chr16	9372750	9374000	DMR_996;0.21275
chr16	9380500	9384000	DMR_997;0.1634
chr16	11869250	11870250	DMR_998;0.155
chr16	13105250	13106500	DMR_999;0.1595
chr16	14338000	14339000	DMR_1000;0.169
chr16	15392750	15393750	DMR_1001;0.214
chr16	16936000	16938500	DMR_1002;0.1617142857
chr16	19554750	19555750	DMR_1003;0.152
chr16	19589750	19591000	DMR_1004;0.17885
chr16	19598750	19600000	DMR_1005;0.15475
chr16	20042000	20044500	DMR_1006;0.1777125
chr16	20574500	20580500	DMR_1007;0.1931166667
chr16	21103500	21109250	DMR_1008;0.1673727273
chr16	27132250	27133250	DMR_1009;0.152
chr16	27750000	27751500	DMR_1010;0.191
chr16	27916500	27919000	DMR_1011;0.19
chr16	28520250	28521250	DMR_1012;0.158
chr16	29127500	29129500	DMR_1013;0.17
chr16	33849250	33850250	DMR_1014;0.1545
chr16	34419000	34420500	DMR_1015;0.2181666667
chr16	36298250	36299750	DMR_1016;0.1898333333
chr16	41196750	41202000	DMR_1017;0.19105
chr16	41491500	41493000	DMR_1018;0.17575
chr16	42282500	42283500	DMR_1019;0.151
chr16	48101250	48103500	DMR_1020;0.1526666667
chr16	48183500	48185500	DMR_1021;0.1653333333
chr16	49031000	49032000	DMR_1022;0.151
chr16	51177000	51179000	DMR_1023;0.165
chr16	51976750	51977750	DMR_1024;0.15695
chr16	53016000	53017500	DMR_1025;0.167
chr16	53361750	53364000	DMR_1026;0.1652
chr16	53581500	53583250	DMR_1027;0.1785625
chr16	53678250	53679250	DMR_1028;0.211
chr16	55497250	55499500	DMR_1029;0.1645
chr16	58207750	58210000	DMR_1030;0.2196666667
chr16	58306000	58309000	DMR_1031;0.1708666667
chr16	59986750	59988000	DMR_1032;0.2339
chr16	60730750	60731750	DMR_1033;0.1685
chr16	60927500	60932250	DMR_1034;0.16975
chr16	61257000	61259000	DMR_1035;0.1695375
chr16	61314750	61315750	DMR_1036;0.1625
chr16	61325000	61334000	DMR_1037;0.1808357143
chr16	61714750	61716000	DMR_1038;0.17025
chr16	61815500	61817500	DMR_1039;0.196
chr16	62377500	62380250	DMR_1040;0.1693333333
chr16	62875000	62877500	DMR_1041;0.1626125
chr16	63652500	63655000	DMR_1042;0.2109
chr16	64964500	64965750	DMR_1043;0.15925
chr16	66057250	66058500	DMR_1044;0.155
chr16	66431750	66432750	DMR_1045;0.167
chr16	67630750	67635500	DMR_1046;0.16
chr16	69964500	69967500	DMR_1047;0.1780785714
chr16	70171500	70175000	DMR_1048;0.16775
chr16	70543250	70544250	DMR_1049;0.154
chr16	70870000	70872000	DMR_1050;0.167
chr16	71273750	71275000	DMR_1051;0.17225
chr16	71687750	71690750	DMR_1052;0.171
chr16	73946250	73947500	DMR_1053;0.175
chr16	74487500	74488500	DMR_1054;0.155
chr16	75520250	75521250	DMR_1055;0.16
chr16	76171750	76176750	DMR_1056;0.16125
chr16	77744500	77747000	DMR_1057;0.15325
chr16	78030500	78032500	DMR_1058;0.1515
chr16	78493500	78495500	DMR_1059;0.15825
chr16	78580500	78581750	DMR_1060;0.1555
chr16	78750000	78751500	DMR_1061;0.154
chr16	79368250	79375750	DMR_1062;0.1854090909
chr16	79546500	79548500	DMR_1063;0.1876666667
chr16	80590750	80593000	DMR_1064;0.1566666667
chr16	81014000	81016250	DMR_1065;0.1686666667
chr16	81025500	81030500	DMR_1066;0.19339
chr16	81076250	81077250	DMR_1067;0.211
chr16	83361500	83362750	DMR_1068;0.1575
chr16	83398500	83399500	DMR_1069;0.1505
chr16	83448000	83450250	DMR_1070;0.1568
chr16	85876500	85878500	DMR_1071;0.154
chr16	87373000	87374000	DMR_1072;0.152
chr16	88061750	88062750	DMR_1073;0.178
chr16	89999250	90000250	DMR_1074;0.154
chr16	90061250	90063500	DMR_1075;0.1577
chr16	91176750	91178000	DMR_1076;0.1728
chr16	93215750	93216750	DMR_1077;0.167
chr16	93571750	93572750	DMR_1078;0.177
chr16	93587000	93588000	DMR_1079;0.161
chr16	94497000	94504500	DMR_1080;0.173685
chr16	96864750	96866500	DMR_1081;0.15925
chr16	97943500	97945500	DMR_1082;0.2
chr16	98259750	98261000	DMR_1083;0.16825
chr17	7601250	7602500	DMR_1084;0.15575
chr17	8184500	8188000	DMR_1085;0.1968333333
chr17	8208000	8209000	DMR_1086;0.158
chr17	8247000	8249000	DMR_1087;0.195
chr17	8304500	8306500	DMR_1088;0.164
chr17	8577000	8579500	DMR_1089;0.1725
chr17	8726000	8727000	DMR_1090;0.167
chr17	9053750	9054750	DMR_1091;0.158
chr17	9975000	9980000	DMR_1092;0.16679
chr17	10304000	10307500	DMR_1093;0.17
chr17	11295750	11297250	DMR_1094;0.1943333333
chr17	12757750	12758750	DMR_1095;0.1585
chr17	13348000	13349000	DMR_1096;0.179
chr17	13435750	13438500	DMR_1097;0.1675
chr17	13603500	13613500	DMR_1098;0.1755625
chr17	13708000	13710750	DMR_1099;0.1735833333
chr17	14157250	14158500	DMR_1100;0.156225
chr17	15001500	15004000	DMR_1101;0.20847
chr17	15745000	15746750	DMR_1102;0.17415
chr17	17120000	17121250	DMR_1103;0.154
chr17	18114000	18116500	DMR_1104;0.2032
chr17	18354500	18355750	DMR_1105;0.154
chr17	18482000	18483000	DMR_1106;0.155
chr17	18523500	18525000	DMR_1107;0.1681666667
chr17	18637000	18638000	DMR_1108;0.164
chr17	18699000	18702500	DMR_1109;0.1837
chr17	19102250	19103250	DMR_1110;0.153
chr17	19158250	19162000	DMR_1111;0.1812
chr17	19621500	19622750	DMR_1112;0.186
chr17	20051500	20054250	DMR_1113;0.2429416667
chr17	20884250	20888250	DMR_1114;0.17004375
chr17	21357250	21359500	DMR_1115;0.1571666667
chr17	21941750	21943000	DMR_1116;0.164
chr17	22057500	22059000	DMR_1117;0.1908333333
chr17	23257000	23261500	DMR_1118;0.2311666667
chr17	27404000	27405000	DMR_1119;0.158
chr17	34357000	34365000	DMR_1120;0.21189375
chr17	34664750	34665750	DMR_1121;0.176
chr17	35504500	35505500	DMR_1122;0.1615
chr17	35511250	35512250	DMR_1123;0.154
chr17	39601000	39602250	DMR_1124;0.174375
chr17	40072000	40075500	DMR_1125;0.188
chr17	40315500	40317500	DMR_1126;0.18925
chr17	42010000	42012000	DMR_1127;0.1598
chr17	46180250	46181250	DMR_1128;0.157
chr17	47215000	47219000	DMR_1129;0.187975
chr17	48894750	48895750	DMR_1130;0.151
chr17	50059000	50060000	DMR_1131;0.151
chr17	50229000	50230000	DMR_1132;0.155
chr17	50801500	50803000	DMR_1133;0.191
chr17	51988000	51990500	DMR_1134;0.165
chr17	52087250	52090500	DMR_1135;0.1951875
chr17	52624000	52627000	DMR_1136;0.1702857143
chr17	53146500	53148750	DMR_1137;0.1656
chr17	53507000	53512000	DMR_1138;0.1725142857
chr17	57872250	57877250	DMR_1139;0.18304
chr17	58856250	58857250	DMR_1140;0.1575
chr17	59281500	59282500	DMR_1141;0.1735
chr17	60446250	60451750	DMR_1142;0.1876
chr17	60688500	60691000	DMR_1143;0.172
chr17	61154250	61166500	DMR_1144;0.1848520833
chr17	61612500	61615000	DMR_1145;0.16175
chr17	63046250	63047250	DMR_1146;0.155
chr17	63108000	63109000	DMR_1147;0.158
chr17	63423500	63424500	DMR_1148;0.1505
chr17	63594250	63595750	DMR_1149;0.2083333333
chr17	64093000	64099500	DMR_1150;0.18512
chr17	64111500	64113000	DMR_1151;0.1746333333
chr17	64170500	64171500	DMR_1152;0.162
chr17	64560250	64561250	DMR_1153;0.152
chr17	64880500	64881500	DMR_1154;0.176
chr17	65219500	65220500	DMR_1155;0.167
chr17	65256500	65258500	DMR_1156;0.1555
chr17	65491000	65492000	DMR_1157;0.1591
chr17	65815250	65816250	DMR_1158;0.1751
chr17	67348750	67350000	DMR_1159;0.175
chr17	68066500	68067500	DMR_1160;0.16
chr17	68179250	68180750	DMR_1161;0.1558
chr17	68381500	68384000	DMR_1162;0.1816
chr17	68499500	68502000	DMR_1163;0.1761875
chr17	69680250	69681750	DMR_1164;0.157
chr17	70466000	70469000	DMR_1165;0.1894571429
chr17	71771000	71772000	DMR_1166;0.1515
chr17	72152500	72153750	DMR_1167;0.16625
chr17	72248000	72249250	DMR_1168;0.17825
chr17	72484000	72486500	DMR_1169;0.1765
chr17	72698250	72699250	DMR_1170;0.164
chr17	73566750	73567750	DMR_1171;0.157
chr17	75495000	75496000	DMR_1172;0.167
chr17	78178250	78179500	DMR_1173;0.1705
chr17	78321750	78325500	DMR_1174;0.183375
chr17	78521500	78522500	DMR_1175;0.185
chr17	81253500	81256000	DMR_1176;0.1674166667
chr17	81555500	81559500	DMR_1177;0.16
chr17	83150750	83152500	DMR_1178;0.1585
chr17	83524000	83526000	DMR_1179;0.176
chr17	84858000	84863750	DMR_1180;0.175239
chr17	85376000	85378500	DMR_1181;0.1746666667
chr17	85738000	85739000	DMR_1182;0.158
chr17	92649750	92650750	DMR_1183;0.167
chr17	92693000	92699500	DMR_1184;0.16625
chr17	94628500	94629500	DMR_1185;0.167
chr17	94701000	94702250	DMR_1186;0.16575
chr18	3048250	3050000	DMR_1187;0.1618333333
chr18	3623750	3625250	DMR_1188;0.1923333333
chr18	3973000	3974000	DMR_1189;0.187
chr18	4294000	4295000	DMR_1190;0.156
chr18	4479000	4480000	DMR_1191;0.152
chr18	5108750	5114500	DMR_1192;0.168015625
chr18	6255250	6256250	DMR_1193;0.154
chr18	6351250	6354750	DMR_1194;0.160625
chr18	7057000	7064500	DMR_1195;0.185371875
chr18	7528000	7532750	DMR_1196;0.1764166667
chr18	8012000	8017250	DMR_1197;0.19434
chr18	8087500	8088500	DMR_1198;0.1538
chr18	8141250	8142500	DMR_1199;0.153
chr18	9427000	9429000	DMR_1200;0.20075
chr18	9584000	9586000	DMR_1201;0.155
chr18	11182750	11184000	DMR_1202;0.15625
chr18	11587500	11588500	DMR_1203;0.154
chr18	11930500	11931500	DMR_1204;0.1625
chr18	12706750	12708000	DMR_1205;0.171
chr18	14257250	14258250	DMR_1206;0.167
chr18	14285250	14286250	DMR_1207;0.151
chr18	15384500	15386000	DMR_1208;0.1626666667
chr18	15757000	15760250	DMR_1209;0.1614
chr18	15966500	15968500	DMR_1210;0.176
chr18	16228500	16232000	DMR_1211;0.165775
chr18	16301750	16302750	DMR_1212;0.182
chr18	17625500	17627250	DMR_1213;0.1780125
chr18	18096000	18105500	DMR_1214;0.1698473684
chr18	18201500	18202500	DMR_1215;0.154
chr18	18887500	18890000	DMR_1216;0.1734
chr18	19152250	19153250	DMR_1217;0.167
chr18	19528000	19531500	DMR_1218;0.1573888889
chr18	19542250	19548500	DMR_1219;0.16225
chr18	19590750	19592250	DMR_1220;0.1626666667
chr18	19662500	19665000	DMR_1221;0.1679166667
chr18	21423500	21425750	DMR_1222;0.1965
chr18	22910250	22911250	DMR_1223;0.167
chr18	23396500	23399500	DMR_1224;0.1807
chr18	23487000	23489000	DMR_1225;0.17896
chr18	26992500	26995000	DMR_1226;0.2295833333
chr18	27161500	27163500	DMR_1227;0.16242
chr18	27570250	27571250	DMR_1228;0.1785
chr18	29120500	29123000	DMR_1229;0.1863333333
chr18	29173500	29176000	DMR_1230;0.16805
chr18	29713250	29714250	DMR_1231;0.1615
chr18	30536000	30537000	DMR_1232;0.154
chr18	32760500	32763250	DMR_1233;0.162625
chr18	36637750	36640500	DMR_1234;0.1674
chr18	36984750	36985750	DMR_1235;0.161
chr18	36992000	36998750	DMR_1236;0.1549166667
chr18	37048250	37051500	DMR_1237;0.17906
chr18	37146500	37147750	DMR_1238;0.179625
chr18	39925500	39927000	DMR_1239;0.1626666667
chr18	41103000	41110500	DMR_1240;0.1788461538
chr18	42260500	42261750	DMR_1241;0.188
chr18	42707500	42709500	DMR_1242;0.1643
chr18	42923000	42924000	DMR_1243;0.165
chr18	43180000	43182000	DMR_1244;0.182
chr18	44189250	44190250	DMR_1245;0.182
chr18	44419250	44424500	DMR_1246;0.1723142857
chr18	44811500	44813500	DMR_1247;0.167
chr18	45519000	45524500	DMR_1248;0.25564375
chr18	47589500	47592500	DMR_1249;0.1805
chr18	48668000	48669000	DMR_1250;0.1625
chr18	48786000	48787000	DMR_1251;0.159
chr18	48867500	48872000	DMR_1252;0.15775
chr18	50792250	50793250	DMR_1253;0.155
chr18	51232250	51233750	DMR_1254;0.1801666667
chr18	51563000	51564500	DMR_1255;0.162
chr18	52699500	52701500	DMR_1256;0.1635
chr18	53687500	53688500	DMR_1257;0.154
chr18	54655000	54656500	DMR_1258;0.198
chr18	55050250	55051250	DMR_1259;0.17
chr18	55093000	55095000	DMR_1260;0.1665
chr18	55109250	55110250	DMR_1261;0.1595
chr18	55253750	55254750	DMR_1262;0.154
chr18	55476500	55478000	DMR_1263;0.1626666667
chr18	56238750	56239750	DMR_1264;0.1515
chr18	57354000	57355500	DMR_1265;0.175
chr18	57819500	57820500	DMR_1266;0.1585
chr18	57863750	57868750	DMR_1267;0.1719583333
chr18	57885500	57887500	DMR_1268;0.1685
chr18	57903750	57904750	DMR_1269;0.154
chr18	58800250	58801500	DMR_1270;0.173
chr18	59862000	59863000	DMR_1271;0.1545
chr18	60973250	60974250	DMR_1272;0.176
chr18	62167750	62169000	DMR_1273;0.171
chr18	63302000	63303000	DMR_1274;0.161
chr18	63633750	63634750	DMR_1275;0.1835
chr18	65152250	65154000	DMR_1276;0.1792125
chr18	66872500	66875000	DMR_1277;0.1853125
chr18	67236500	67237500	DMR_1278;0.1575
chr18	68899500	68900750	DMR_1279;0.156
chr18	70209750	70210750	DMR_1280;0.154
chr18	70517250	70518250	DMR_1281;0.1825
chr18	71241750	71243000	DMR_1282;0.16605
chr18	73035500	73037500	DMR_1283;0.167
chr18	73422000	73423250	DMR_1284;0.1517
chr18	74420750	74422000	DMR_1285;0.1685
chr18	74831250	74832500	DMR_1286;0.19625
chr18	75951000	75952000	DMR_1287;0.188
chr18	77986500	77990000	DMR_1288;0.1992222222
chr18	79053250	79054250	DMR_1289;0.158
chr18	79167000	79168000	DMR_1290;0.1715
chr18	80699000	80700000	DMR_1291;0.164
chr18	81593000	81595000	DMR_1292;0.174625
chr18	84104750	84106000	DMR_1293;0.162
chr18	84143500	84144500	DMR_1294;0.154
chr18	84201000	84202250	DMR_1295;0.16425
chr18	86366250	86370000	DMR_1296;0.1722222222
chr18	88437500	88439500	DMR_1297;0.167
chr18	89502000	89503750	DMR_1298;0.208875
chr18	90261750	90264000	DMR_1299;0.15725
chr18	90356500	90358250	DMR_1300;0.158875
chr19	3036750	3038250	DMR_1301;0.1773333333
chr19	8098250	8099500	DMR_1302;0.161
chr19	8318250	8319250	DMR_1303;0.152
chr19	10253750	10254750	DMR_1304;0.1688
chr19	12227500	12229500	DMR_1305;0.2035
chr19	12521000	12522000	DMR_1306;0.158
chr19	12527250	12528500	DMR_1307;0.174
chr19	12619000	12620000	DMR_1308;0.1502
chr19	13116750	13118500	DMR_1309;0.154
chr19	13342250	13345250	DMR_1310;0.1633125
chr19	13674500	13676500	DMR_1311;0.1775
chr19	14001500	14003000	DMR_1312;0.1733333333
chr19	15914750	15919000	DMR_1313;0.160275
chr19	16153000	16158000	DMR_1314;0.1668205882
chr19	16975750	16976750	DMR_1315;0.167
chr19	18255500	18258000	DMR_1316;0.161
chr19	20215750	20217250	DMR_1317;0.1825
chr19	20790500	20793000	DMR_1318;0.167
chr19	20915500	20916750	DMR_1319;0.164
chr19	22008750	22009750	DMR_1320;0.294
chr19	23987500	23988500	DMR_1321;0.1585
chr19	25443000	25445000	DMR_1322;0.1695
chr19	25511500	25514000	DMR_1323;0.156
chr19	25607750	25609000	DMR_1324;0.154
chr19	26781750	26783000	DMR_1325;0.2
chr19	28025250	28026500	DMR_1326;0.158
chr19	30641250	30642250	DMR_1327;0.176
chr19	30679250	30680250	DMR_1328;0.1655
chr19	31796250	31797250	DMR_1329;0.152
chr19	31907500	31909500	DMR_1330;0.16
chr19	33514250	33515500	DMR_1331;0.17395
chr19	33612500	33613500	DMR_1332;0.158
chr19	34205000	34211500	DMR_1333;0.1915454545
chr19	34623500	34624500	DMR_1334;0.16
chr19	38568000	38569500	DMR_1335;0.169
chr19	39555750	39558000	DMR_1336;0.197875
chr19	39820000	39823500	DMR_1337;0.195125
chr19	41218000	41222500	DMR_1338;0.1605
chr19	42421000	42422500	DMR_1339;0.1941666667
chr19	44400500	44402500	DMR_1340;0.152
chr19	45259500	45263000	DMR_1341;0.181705
chr19	45276000	45279500	DMR_1342;0.21823125
chr19	48594000	48596000	DMR_1343;0.1605
chr19	50797000	50799000	DMR_1344;0.155
chr19	51851000	51854000	DMR_1345;0.1598
chr19	52141000	52144000	DMR_1346;0.21515
chr19	52852750	52854000	DMR_1347;0.154
chr19	53001500	53005500	DMR_1348;0.16128125
chr19	53032000	53033000	DMR_1349;0.2
chr19	54964250	54967000	DMR_1350;0.157925
chr19	56051750	56056750	DMR_1351;0.159275
chr19	57555500	57556500	DMR_1352;0.194
chr19	58048500	58049500	DMR_1353;0.152
chr19	58167750	58169000	DMR_1354;0.192625
chr19	58388500	58390000	DMR_1355;0.16475
chr2	3660750	3661750	DMR_1356;0.179
chr2	4930250	4932000	DMR_1357;0.1708125
chr2	5150250	5151250	DMR_1358;0.167
chr2	5195750	5196750	DMR_1359;0.1515
chr2	8325000	8327000	DMR_1360;0.1645
chr2	13500500	13501500	DMR_1361;0.1695
chr2	14006750	14007750	DMR_1362;0.156
chr2	14303500	14308250	DMR_1363;0.1801785714
chr2	15197000	15198000	DMR_1364;0.174
chr2	15355250	15356250	DMR_1365;0.1576
chr2	15444500	15446500	DMR_1366;0.1545
chr2	15837250	15838250	DMR_1367;0.1525
chr2	16492250	16493250	DMR_1368;0.1625
chr2	17533500	17539500	DMR_1369;0.161975
chr2	17670750	17673750	DMR_1370;0.1644285714
chr2	18249750	18250750	DMR_1371;0.174
chr2	18275500	18278500	DMR_1372;0.1745
chr2	19276250	19277250	DMR_1373;0.153
chr2	22195000	22197000	DMR_1374;0.16475
chr2	23608500	23610000	DMR_1375;0.176
chr2	23776250	23777250	DMR_1376;0.1847
chr2	23792750	23793750	DMR_1377;0.1865
chr2	24021250	24025500	DMR_1378;0.1811153846
chr2	24048500	24050750	DMR_1379;0.1723
chr2	24083000	24086000	DMR_1380;0.1716666667
chr2	26738750	26740000	DMR_1381;0.1575
chr2	30076000	30079500	DMR_1382;0.1793333333
chr2	33633000	33634750	DMR_1383;0.200375
chr2	35375500	35383000	DMR_1384;0.1614
chr2	35548250	35549250	DMR_1385;0.158
chr2	35871750	35873000	DMR_1386;0.174
chr2	36206500	36213500	DMR_1387;0.181325
chr2	36371500	36372500	DMR_1388;0.1715
chr2	37195750	37197250	DMR_1389;0.1608333333
chr2	39216750	39221500	DMR_1390;0.1871
chr2	39636000	39637000	DMR_1391;0.166
chr2	39713500	39714750	DMR_1392;0.155
chr2	40091500	40092750	DMR_1393;0.180225
chr2	41068750	41071750	DMR_1394;0.1662875
chr2	43162750	43164000	DMR_1395;0.16025
chr2	43183500	43186500	DMR_1396;0.1706071429
chr2	43997750	43998750	DMR_1397;0.154
chr2	46238750	46246000	DMR_1398;0.1848617647
chr2	48708500	48709500	DMR_1399;0.1675
chr2	49102000	49105500	DMR_1400;0.1769375
chr2	49460250	49462000	DMR_1401;0.183375
chr2	50876000	50878500	DMR_1402;0.15525
chr2	52540500	52541750	DMR_1403;0.167
chr2	53892250	53893250	DMR_1404;0.167
chr2	54426000	54429000	DMR_1405;0.1634166667
chr2	55577500	55581000	DMR_1406;0.195875
chr2	55642250	55643250	DMR_1407;0.1505
chr2	57533000	57535000	DMR_1408;0.15125
chr2	63139000	63140250	DMR_1409;0.189875
chr2	63676500	63684000	DMR_1410;0.1763166667
chr2	64706500	64708500	DMR_1411;0.1666666667
chr2	65420250	65421250	DMR_1412;0.1523
chr2	65611250	65612750	DMR_1413;0.1675
chr2	66681500	66691000	DMR_1414;0.2136142857
chr2	67776500	67778000	DMR_1415;0.1585
chr2	68153750	68155000	DMR_1416;0.179725
chr2	70106250	70107750	DMR_1417;0.1615
chr2	71781750	71786750	DMR_1418;0.175875
chr2	76421250	76422500	DMR_1419;0.21175
chr2	76560000	76561000	DMR_1420;0.2315
chr2	76576250	76577250	DMR_1421;0.153
chr2	76595750	76596750	DMR_1422;0.167
chr2	77432750	77434000	DMR_1423;0.167
chr2	77713500	77781500	DMR_1424;0.2314094086
chr2	77787500	77789500	DMR_1425;0.1755
chr2	77808000	77835000	DMR_1426;0.198
chr2	77858000	77865000	DMR_1427;0.1851428571
chr2	78156000	78160250	DMR_1428;0.164625
chr2	78323000	78324000	DMR_1429;0.1505
chr2	79091000	79093500	DMR_1430;0.2066666667
chr2	81300000	81307750	DMR_1431;0.21953
chr2	81349000	81351500	DMR_1432;0.16375
chr2	81591000	81592000	DMR_1433;0.176
chr2	81634000	81635000	DMR_1434;0.151
chr2	82042750	82044500	DMR_1435;0.166
chr2	82182750	82185000	DMR_1436;0.259
chr2	82514250	82516500	DMR_1437;0.18561
chr2	82960500	82964000	DMR_1438;0.1807166667
chr2	83421000	83422250	DMR_1439;0.164
chr2	84349250	84350250	DMR_1440;0.158
chr2	84405750	84410250	DMR_1441;0.16125
chr2	85535250	85541500	DMR_1442;0.1769833333
chr2	86185000	86186500	DMR_1443;0.177
chr2	86463250	86464750	DMR_1444;0.17025
chr2	87435500	87436500	DMR_1445;0.167
chr2	87610000	87612000	DMR_1446;0.174625
chr2	87778500	87779750	DMR_1447;0.156
chr2	88013000	88018000	DMR_1448;0.1650111111
chr2	88207500	88208750	DMR_1449;0.159
chr2	88275750	88277000	DMR_1450;0.179
chr2	89108000	89109000	DMR_1451;0.1681
chr2	89741750	89742750	DMR_1452;0.162
chr2	90203250	90208500	DMR_1453;0.165
chr2	92777750	92778750	DMR_1454;0.176
chr2	93510750	93511750	DMR_1455;0.155
chr2	94489750	94490750	DMR_1456;0.154
chr2	94741000	94743500	DMR_1457;0.176375
chr2	96048750	96051000	DMR_1458;0.1873333333
chr2	97516000	97517000	DMR_1459;0.1505
chr2	99984250	99986500	DMR_1460;0.153
chr2	102449500	102450500	DMR_1461;0.174
chr2	103719750	103720750	DMR_1462;0.164
chr2	104102750	104103750	DMR_1463;0.176
chr2	106470250	106471500	DMR_1464;0.155
chr2	106485500	106487500	DMR_1465;0.158625
chr2	106555500	106556500	DMR_1466;0.154
chr2	107436000	107437250	DMR_1467;0.158
chr2	107771750	107772750	DMR_1468;0.229
chr2	107797500	107800000	DMR_1469;0.170375
chr2	107815000	107817000	DMR_1470;0.194
chr2	110867750	110868750	DMR_1471;0.1565
chr2	111281750	111282750	DMR_1472;0.1845
chr2	111390500	111391500	DMR_1473;0.153
chr2	112050500	112051500	DMR_1474;0.155
chr2	113652000	113653000	DMR_1475;0.187
chr2	113958000	113959000	DMR_1476;0.182
chr2	114689500	114692000	DMR_1477;0.1819166667
chr2	116315000	116316750	DMR_1478;0.185
chr2	116326000	116329500	DMR_1479;0.18
chr2	116555000	116556250	DMR_1480;0.17475
chr2	118381750	118383250	DMR_1481;0.1645
chr2	120044000	120050500	DMR_1482;0.174
chr2	120640000	120646500	DMR_1483;0.168595
chr2	124458750	124459750	DMR_1484;0.167
chr2	124625250	124630000	DMR_1485;0.16765
chr2	124653250	124656500	DMR_1486;0.1832125
chr2	124753500	124754750	DMR_1487;0.1885
chr2	124889500	124890500	DMR_1488;0.158
chr2	124930500	124931500	DMR_1489;0.161
chr2	125379250	125380500	DMR_1490;0.173
chr2	125452000	125453000	DMR_1491;0.156
chr2	125458500	125460500	DMR_1492;0.1648
chr2	126038500	126039500	DMR_1493;0.179
chr2	131755000	131756250	DMR_1494;0.1575
chr2	131860500	131862250	DMR_1495;0.198125
chr2	132892750	132893750	DMR_1496;0.1559
chr2	134676000	134678500	DMR_1497;0.165125
chr2	136102000	136103750	DMR_1498;0.1607
chr2	137633750	137634750	DMR_1499;0.1505
chr2	138393000	138395500	DMR_1500;0.1896428571
chr2	138400750	138405750	DMR_1501;0.1738428571
chr2	138670000	138671500	DMR_1502;0.163
chr2	138757500	138760000	DMR_1503;0.1677166667
chr2	138922000	138923000	DMR_1504;0.152
chr2	139376500	139379500	DMR_1505;0.183125
chr2	142028000	142029500	DMR_1506;0.1646666667
chr2	142133500	142139000	DMR_1507;0.16581
chr2	142674750	142677500	DMR_1508;0.2075
chr2	143638500	143639500	DMR_1509;0.1715
chr2	148560000	148561000	DMR_1510;0.1705
chr2	148739750	148741250	DMR_1511;0.17525
chr2	149535750	149537500	DMR_1512;0.166375
chr2	151160500	151161750	DMR_1513;0.16275
chr2	151167750	151168750	DMR_1514;0.16
chr2	152034250	152035250	DMR_1515;0.204
chr2	154843250	154844500	DMR_1516;0.22575
chr2	156235750	156236750	DMR_1517;0.178
chr2	156269000	156271000	DMR_1518;0.1515
chr2	160459000	160463750	DMR_1519;0.1643285714
chr2	163429250	163430250	DMR_1520;0.1505
chr2	164567000	164568000	DMR_1521;0.151
chr2	167108500	167109500	DMR_1522;0.1585
chr2	169065500	169066500	DMR_1523;0.1645
chr2	169664250	169665250	DMR_1524;0.16
chr2	171415250	171416500	DMR_1525;0.1675
chr2	172105250	172106250	DMR_1526;0.158
chr2	172568500	172573000	DMR_1527;0.1783
chr2	172895000	172898000	DMR_1528;0.1855833333
chr2	174867500	174870500	DMR_1529;0.1988555556
chr2	175435500	175436750	DMR_1530;0.16775
chr2	175532250	175533500	DMR_1531;0.1625
chr2	175587000	175588250	DMR_1532;0.176
chr2	176472500	176475500	DMR_1533;0.154
chr2	176729500	176730750	DMR_1534;0.16425
chr2	176941750	176943000	DMR_1535;0.152
chr2	176979500	176982500	DMR_1536;0.1666666667
chr2	177020000	177027500	DMR_1537;0.1700272727
chr2	177130500	177132500	DMR_1538;0.162
chr2	177146500	177150000	DMR_1539;0.2071111111
chr2	177199000	177202500	DMR_1540;0.206125
chr2	177237500	177242500	DMR_1541;0.1712857143
chr2	177319750	177324000	DMR_1542;0.1646666667
chr2	177329500	177340000	DMR_1543;0.1817857143
chr2	177390750	177393000	DMR_1544;0.18225
chr2	177673750	177675000	DMR_1545;0.1605
chr3	3194000	3196000	DMR_1546;0.158
chr3	3260750	3263000	DMR_1547;0.17775
chr3	3687500	3695000	DMR_1548;0.1971769231
chr3	3866500	3867750	DMR_1549;0.1635
chr3	4388500	4389500	DMR_1550;0.154
chr3	4720250	4725250	DMR_1551;0.1968125
chr3	4912500	4914250	DMR_1552;0.24475
chr3	5518000	5523000	DMR_1553;0.19221
chr3	8128000	8130250	DMR_1554;0.172875
chr3	8573250	8577500	DMR_1555;0.15940625
chr3	9730500	9738500	DMR_1556;0.178
chr3	10457750	10458750	DMR_1557;0.154
chr3	10876500	10877500	DMR_1558;0.167
chr3	11141250	11143500	DMR_1559;0.15502
chr3	11972000	11973000	DMR_1560;0.202
chr3	12407500	12414000	DMR_1561;0.1731785714
chr3	12644750	12646500	DMR_1562;0.165
chr3	12835500	12841500	DMR_1563;0.175725
chr3	14235250	14242500	DMR_1564;0.2275777778
chr3	14704500	14713250	DMR_1565;0.17795
chr3	14991500	14993500	DMR_1566;0.155125
chr3	17853500	17855500	DMR_1567;0.162
chr3	18509750	18511000	DMR_1568;0.189
chr3	19742000	19743000	DMR_1569;0.1715
chr3	19819000	19821500	DMR_1570;0.1812285714
chr3	20522750	20523750	DMR_1571;0.156
chr3	20585500	20595500	DMR_1572;0.1738117647
chr3	21055500	21061000	DMR_1573;0.1953357143
chr3	21586000	21590500	DMR_1574;0.22545
chr3	21603750	21604750	DMR_1575;0.154
chr3	22766250	22767250	DMR_1576;0.154
chr3	23073250	23077750	DMR_1577;0.16825
chr3	23584750	23586250	DMR_1578;0.1776666667
chr3	23811500	23813750	DMR_1579;0.1622
chr3	25052500	25054000	DMR_1580;0.1618333333
chr3	25316500	25317750	DMR_1581;0.1645
chr3	26348000	26349000	DMR_1582;0.155
chr3	26469000	26479000	DMR_1583;0.2023026316
chr3	26919000	26920750	DMR_1584;0.1566666667
chr3	31808500	31810500	DMR_1585;0.154
chr3	33219000	33222500	DMR_1586;0.18727
chr3	33443000	33445500	DMR_1587;0.1692
chr3	33668000	33670000	DMR_1588;0.157
chr3	34746750	34748000	DMR_1589;0.16225
chr3	35773500	35774500	DMR_1590;0.16
chr3	36991000	36992000	DMR_1591;0.158
chr3	37328500	37330500	DMR_1592;0.167
chr3	37493750	37494750	DMR_1593;0.155
chr3	38329250	38330250	DMR_1594;0.2175
chr3	38648500	38652500	DMR_1595;0.1805
chr3	39320250	39321250	DMR_1596;0.158
chr3	42628500	42632000	DMR_1597;0.1890071429
chr3	42981500	42984000	DMR_1598;0.2136666667
chr3	43660000	43664500	DMR_1599;0.15785
chr3	44368750	44370250	DMR_1600;0.1553333333
chr3	46022750	46023750	DMR_1601;0.19
chr3	46249000	46250000	DMR_1602;0.154
chr3	46263500	46266500	DMR_1603;0.2342642857
chr3	46453000	46457250	DMR_1604;0.1677
chr3	46941750	46942750	DMR_1605;0.176
chr3	47596000	47597000	DMR_1606;0.176
chr3	51421000	51422000	DMR_1607;0.1625
chr3	51610750	51611750	DMR_1608;0.1745
chr3	51679750	51680750	DMR_1609;0.174
chr3	51714500	51715500	DMR_1610;0.158
chr3	51974750	51975750	DMR_1611;0.174
chr3	52083500	52084500	DMR_1612;0.158
chr3	52571500	52572500	DMR_1613;0.155
chr3	53236250	53237250	DMR_1614;0.167
chr3	53250250	53251250	DMR_1615;0.167
chr3	53526000	53527500	DMR_1616;0.1685
chr3	55573750	55575000	DMR_1617;0.18025
chr3	57039750	57043250	DMR_1618;0.15925
chr3	59178500	59180500	DMR_1619;0.1551666667
chr3	59205000	59206000	DMR_1620;0.167
chr3	60488500	60491500	DMR_1621;0.154
chr3	61075250	61077250	DMR_1622;0.1672666667
chr3	62736250	62737750	DMR_1623;0.158
chr3	62812500	62814500	DMR_1624;0.16735
chr3	63851500	63852500	DMR_1625;0.17385
chr3	64543000	64545500	DMR_1626;0.169
chr3	68537000	68538250	DMR_1627;0.1585
chr3	69485000	69486000	DMR_1628;0.154
chr3	69753500	69755250	DMR_1629;0.19225
chr3	72637500	72639500	DMR_1630;0.167
chr3	74071000	74073000	DMR_1631;0.1825
chr3	74394250	74404000	DMR_1632;0.17725
chr3	74423500	74429000	DMR_1633;0.1705454545
chr3	74684750	74685750	DMR_1634;0.167
chr3	75222750	75226000	DMR_1635;0.1649166667
chr3	77836000	77838000	DMR_1636;0.1595
chr3	82776500	82781500	DMR_1637;0.19261875
chr3	83151750	83152750	DMR_1638;0.163
chr3	83159750	83161500	DMR_1639;0.2108333333
chr3	83373250	83374250	DMR_1640;0.188
chr3	83986250	83987750	DMR_1641;0.154
chr3	86924250	86925500	DMR_1642;0.15725
chr3	90798750	90800250	DMR_1643;0.177
chr3	91378750	91379750	DMR_1644;0.1545
chr3	91988500	91992000	DMR_1645;0.18204375
chr3	92974750	92977750	DMR_1646;0.18196
chr3	92992500	92993750	DMR_1647;0.154
chr3	93557750	93559000	DMR_1648;0.1708
chr3	94482250	94483250	DMR_1649;0.158
chr3	95224750	95225750	DMR_1650;0.1595
chr3	96169000	96177500	DMR_1651;0.16235
chr3	96294000	96297000	DMR_1652;0.1868571429
chr3	98109500	98110750	DMR_1653;0.180375
chr3	98583000	98584000	DMR_1654;0.158
chr3	99016000	99018000	DMR_1655;0.1623333333
chr3	99219750	99224750	DMR_1656;0.1644
chr3	104221500	104222750	DMR_1657;0.180725
chr3	104796000	104797000	DMR_1658;0.168
chr3	105944500	105946000	DMR_1659;0.1528
chr3	106234750	106235750	DMR_1660;0.155
chr3	106243250	106244500	DMR_1661;0.152
chr3	108498250	108499500	DMR_1662;0.16175
chr3	109421250	109422250	DMR_1663;0.179
chr3	109466250	109467250	DMR_1664;0.1625
chr3	112897250	112898500	DMR_1665;0.173
chr3	114290000	114291000	DMR_1666;0.17
chr3	114568250	114569500	DMR_1667;0.15505
chr3	114875500	114876500	DMR_1668;0.218
chr3	116520750	116523750	DMR_1669;0.1594
chr3	117082500	117087750	DMR_1670;0.1744333333
chr3	118016500	118017500	DMR_1671;0.19
chr3	118945000	118947000	DMR_1672;0.181
chr3	122505250	122506750	DMR_1673;0.1723333333
chr3	123177500	123178500	DMR_1674;0.1595
chr3	123362250	123363250	DMR_1675;0.154
chr3	124534500	124536500	DMR_1676;0.154
chr3	125833250	125834500	DMR_1677;0.16875
chr3	126584000	126587000	DMR_1678;0.2168571429
chr3	126636750	126637750	DMR_1679;0.155
chr3	127312000	127313000	DMR_1680;0.155
chr3	127385750	127386750	DMR_1681;0.152
chr3	127456250	127457250	DMR_1682;0.188
chr3	130619750	130622250	DMR_1683;0.1555
chr3	132505000	132506250	DMR_1684;0.1585
chr3	132680250	132681250	DMR_1685;0.1585
chr3	132715000	132718000	DMR_1686;0.2737857143
chr3	133749000	133751000	DMR_1687;0.155
chr3	136945000	136946250	DMR_1688;0.1715
chr3	139784000	139785000	DMR_1689;0.16
chr3	140676750	140679500	DMR_1690;0.158025
chr3	140809500	140813500	DMR_1691;0.1791730769
chr3	141041250	141042250	DMR_1692;0.1605
chr3	141377500	141378500	DMR_1693;0.235
chr3	141985500	141987500	DMR_1694;0.164
chr3	142638500	142639500	DMR_1695;0.188
chr3	144121250	144122250	DMR_1696;0.19
chr3	144150500	144152750	DMR_1697;0.172
chr3	144284250	144287250	DMR_1698;0.1525
chr3	144771000	144774000	DMR_1699;0.18775
chr3	145639500	145642000	DMR_1700;0.16054
chr3	147641000	147642000	DMR_1701;0.2055
chr3	148481250	148482250	DMR_1702;0.206
chr3	149002250	149003250	DMR_1703;0.155
chr3	150697500	150701000	DMR_1704;0.1595
chr3	151402500	151405500	DMR_1705;0.2036428571
chr3	152468500	152471500	DMR_1706;0.1823777778
chr3	152629250	152630250	DMR_1707;0.1585
chr3	153328000	153329000	DMR_1708;0.173
chr3	153438000	153439500	DMR_1709;0.1944333333
chr3	154813000	154816500	DMR_1710;0.1826875
chr3	157314500	157317500	DMR_1711;0.1790125
chr3	158872750	158873750	DMR_1712;0.19
chr4	3293250	3294250	DMR_1713;0.188
chr4	3388250	3389250	DMR_1714;0.192
chr4	3405750	3406750	DMR_1715;0.153
chr4	4388000	4390500	DMR_1716;0.17275
chr4	4582500	4584500	DMR_1717;0.189
chr4	4815750	4817500	DMR_1718;0.1515
chr4	5114500	5118500	DMR_1719;0.1766166667
chr4	5690750	5692500	DMR_1720;0.172775
chr4	5843500	5844750	DMR_1721;0.17075
chr4	6986500	6988500	DMR_1722;0.2135
chr4	7025500	7029000	DMR_1723;0.17035
chr4	7229500	7231500	DMR_1724;0.161
chr4	7576000	7577250	DMR_1725;0.1755
chr4	7970500	7973500	DMR_1726;0.1582
chr4	8243000	8245500	DMR_1727;0.21475
chr4	9930000	9936250	DMR_1728;0.1964318182
chr4	11103250	11112000	DMR_1729;0.1737961538
chr4	11680750	11681750	DMR_1730;0.1904
chr4	12372000	12375000	DMR_1731;0.1727142857
chr4	13630250	13631250	DMR_1732;0.167
chr4	13782750	13783750	DMR_1733;0.1535
chr4	16245500	16247750	DMR_1734;0.1558333333
chr4	16359500	16361500	DMR_1735;0.1616666667
chr4	18148000	18149000	DMR_1736;0.154
chr4	18200000	18202000	DMR_1737;0.156
chr4	18403000	18409000	DMR_1738;0.1882333333
chr4	18489750	18491250	DMR_1739;0.159
chr4	18728500	18729500	DMR_1740;0.176
chr4	19222750	19228000	DMR_1741;0.20665
chr4	21057250	21058500	DMR_1742;0.182
chr4	22606750	22607750	DMR_1743;0.158
chr4	23189000	23190500	DMR_1744;0.1966666667
chr4	25428750	25429750	DMR_1745;0.167
chr4	25779250	25780500	DMR_1746;0.155
chr4	27400500	27401500	DMR_1747;0.188
chr4	28338500	28347000	DMR_1748;0.171225
chr4	28691000	28694000	DMR_1749;0.187875
chr4	28941500	28943250	DMR_1750;0.171875
chr4	30160000	30163500	DMR_1751;0.2043
chr4	31723250	31724250	DMR_1752;0.152
chr4	32254000	32255000	DMR_1753;0.174
chr4	33277000	33278250	DMR_1754;0.154
chr4	34282500	34284500	DMR_1755;0.1816
chr4	34446500	34455500	DMR_1756;0.1766933333
chr4	34484250	34489000	DMR_1757;0.167895
chr4	34668750	34669750	DMR_1758;0.194
chr4	35325000	35329750	DMR_1759;0.1765
chr4	35531500	35532500	DMR_1760;0.158
chr4	37222000	37223000	DMR_1761;0.167
chr4	38454500	38457500	DMR_1762;0.16
chr4	38995000	38997000	DMR_1763;0.215
chr4	39798750	39801000	DMR_1764;0.158
chr4	39975500	39977500	DMR_1765;0.1636666667
chr4	40000500	40009000	DMR_1766;0.2000576923
chr4	41406500	41407500	DMR_1767;0.158
chr4	41740500	41741500	DMR_1768;0.161
chr4	41755000	41772000	DMR_1769;0.1885716981
chr4	41777500	41778750	DMR_1770;0.178
chr4	41895000	41907500	DMR_1771;0.1961
chr4	41958000	41964500	DMR_1772;0.26115625
chr4	42001500	42005000	DMR_1773;0.293
chr4	42086000	42112000	DMR_1774;0.18138125
chr4	42225000	42226000	DMR_1775;0.188
chr4	42288750	42293000	DMR_1776;0.2037142857
chr4	42304000	42316500	DMR_1777;0.1711666667
chr4	42359500	42363000	DMR_1778;0.2302777778
chr4	42404500	42405750	DMR_1779;0.1618
chr4	42413500	42420500	DMR_1780;0.26156
chr4	42598000	42604000	DMR_1781;0.2456863636
chr4	42636000	42638000	DMR_1782;0.167
chr4	42725500	42728500	DMR_1783;0.18924
chr4	45851750	45852750	DMR_1784;0.154
chr4	48082750	48084000	DMR_1785;0.1855
chr4	50331500	50334000	DMR_1786;0.1558
chr4	50699500	50700750	DMR_1787;0.157
chr4	51331500	51336000	DMR_1788;0.174185
chr4	52016750	52017750	DMR_1789;0.1743
chr4	52071000	52072000	DMR_1790;0.1525
chr4	52901750	52903000	DMR_1791;0.2085
chr4	53415500	53416500	DMR_1792;0.16
chr4	53820750	53824000	DMR_1793;0.1625666667
chr4	54027500	54028500	DMR_1794;0.1605
chr4	55251750	55252750	DMR_1795;0.176
chr4	57894250	57896000	DMR_1796;0.1548333333
chr4	57992000	57993500	DMR_1797;0.1534
chr4	58114500	58116500	DMR_1798;0.1673
chr4	58780500	58785500	DMR_1799;0.157375
chr4	60046500	60048250	DMR_1800;0.174375
chr4	60418000	60423000	DMR_1801;0.2500705882
chr4	61150000	61152500	DMR_1802;0.1587
chr4	61399500	61407500	DMR_1803;0.20875
chr4	61426500	61437500	DMR_1804;0.1947630435
chr4	61610250	61617500	DMR_1805;0.17872
chr4	62109000	62110000	DMR_1806;0.167
chr4	63232500	63239750	DMR_1807;0.1663846154
chr4	63536250	63537250	DMR_1808;0.195
chr4	63681500	63684000	DMR_1809;0.2058
chr4	63775500	63776500	DMR_1810;0.181
chr4	63850000	63852000	DMR_1811;0.2
chr4	65493000	65494000	DMR_1812;0.154
chr4	66564750	66565750	DMR_1813;0.1505
chr4	67527500	67529500	DMR_1814;0.1792
chr4	68453000	68454000	DMR_1815;0.158
chr4	68623750	68624750	DMR_1816;0.175
chr4	70322500	70324500	DMR_1817;0.16
chr4	70343500	70344750	DMR_1818;0.154
chr4	70476000	70479500	DMR_1819;0.1679615385
chr4	71168750	71171750	DMR_1820;0.174
chr4	72158000	72159000	DMR_1821;0.1905
chr4	72861500	72868500	DMR_1822;0.1625833333
chr4	73093500	73096500	DMR_1823;0.1941125
chr4	73534000	73536000	DMR_1824;0.1625
chr4	73548500	73550500	DMR_1825;0.155
chr4	74288750	74290250	DMR_1826;0.154
chr4	74574750	74576000	DMR_1827;0.15675
chr4	79207000	79208500	DMR_1828;0.2093666667
chr4	79904750	79906000	DMR_1829;0.18835
chr4	80054500	80062000	DMR_1830;0.168452381
chr4	80268000	80271500	DMR_1831;0.1884125
chr4	80445500	80458000	DMR_1832;0.1729227273
chr4	81101500	81104000	DMR_1833;0.2006
chr4	82008750	82009750	DMR_1834;0.19
chr4	84200500	84201500	DMR_1835;0.16775
chr4	84532500	84533500	DMR_1836;0.1625
chr4	85512000	85514000	DMR_1837;0.2045
chr4	86782250	86783250	DMR_1838;0.16
chr4	86873500	86874750	DMR_1839;0.2
chr4	88375250	88376250	DMR_1840;0.176
chr4	88828750	88829750	DMR_1841;0.167
chr4	89893750	89899000	DMR_1842;0.2015
chr4	92555000	92557000	DMR_1843;0.15175
chr4	92825000	92827000	DMR_1844;0.17525
chr4	93246500	93249500	DMR_1845;0.1656428571
chr4	93379500	93381500	DMR_1846;0.191
chr4	95716000	95721000	DMR_1847;0.1684
chr4	95822000	95823500	DMR_1848;0.169
chr4	96611500	96619000	DMR_1849;0.2147447368
chr4	97053000	97055000	DMR_1850;0.1705
chr4	97523250	97524250	DMR_1851;0.1515
chr4	97934500	97941250	DMR_1852;0.18975
chr4	98181250	98182250	DMR_1853;0.154
chr4	100052500	100053500	DMR_1854;0.1605
chr4	100112750	100113750	DMR_1855;0.1555
chr4	100234250	100235750	DMR_1856;0.164
chr4	102308750	102309750	DMR_1857;0.215
chr4	102552750	102554000	DMR_1858;0.1565
chr4	102898250	102899250	DMR_1859;0.16065
chr4	105110000	105112750	DMR_1860;0.1760833333
chr4	105231500	105232500	DMR_1861;0.158
chr4	105719500	105720500	DMR_1862;0.155
chr4	106068250	106070000	DMR_1863;0.1546666667
chr4	107128500	107129750	DMR_1864;0.17325
chr4	107280000	107281000	DMR_1865;0.1658
chr4	107957250	107962250	DMR_1866;0.1785
chr4	110921500	110922500	DMR_1867;0.167
chr4	113936500	113939000	DMR_1868;0.178
chr4	114988000	114990000	DMR_1869;0.159875
chr4	115043250	115044250	DMR_1870;0.1865
chr4	117363750	117368500	DMR_1871;0.167
chr4	120846000	120848500	DMR_1872;0.1656
chr4	121140750	121141750	DMR_1873;0.191
chr4	121566000	121568000	DMR_1874;0.19
chr4	121683750	121686500	DMR_1875;0.1851666667
chr4	121962750	121963750	DMR_1876;0.1695
chr4	122435500	122438500	DMR_1877;0.17075
chr4	127553500	127556500	DMR_1878;0.1815666667
chr4	130534500	130535500	DMR_1879;0.185
chr4	139850000	139851000	DMR_1880;0.16
chr4	141027000	141028000	DMR_1881;0.176
chr4	143272000	143273000	DMR_1882;0.152
chr4	143575500	143579000	DMR_1883;0.18539
chr4	143610000	143612500	DMR_1884;0.1751666667
chr4	145221750	145222750	DMR_1885;0.182
chr4	145472000	145479000	DMR_1886;0.17400625
chr4	146577000	146583750	DMR_1887;0.1815714286
chr4	146840500	146844750	DMR_1888;0.1615625
chr4	147213000	147215000	DMR_1889;0.176125
chr4	152319500	152321500	DMR_1890;0.155
chr4	152511750	152512750	DMR_1891;0.1575
chr4	152722500	152724000	DMR_1892;0.1625833333
chr4	153065500	153066500	DMR_1893;0.1615
chr4	155052750	155057500	DMR_1894;0.177
chr4	155513500	155521500	DMR_1895;0.2601791667
chr5	3183000	3184000	DMR_1896;0.172
chr5	4208750	4209750	DMR_1897;0.151
chr5	4379000	4383250	DMR_1898;0.158425
chr5	4514750	4515750	DMR_1899;0.158
chr5	4569000	4571000	DMR_1900;0.169
chr5	5238000	5239000	DMR_1901;0.156
chr5	6229500	6231250	DMR_1902;0.1653333333
chr5	6887500	6890500	DMR_1903;0.1811666667
chr5	7433000	7434000	DMR_1904;0.1645
chr5	8021750	8022750	DMR_1905;0.238
chr5	9383500	9385500	DMR_1906;0.155
chr5	9611000	9612000	DMR_1907;0.154
chr5	9931500	9935000	DMR_1908;0.1762777778
chr5	10502500	10503500	DMR_1909;0.158
chr5	10624000	10625000	DMR_1910;0.1505
chr5	10775750	10776750	DMR_1911;0.158
chr5	10908250	10909250	DMR_1912;0.2195
chr5	11399000	11402500	DMR_1913;0.1819285714
chr5	11476750	11478250	DMR_1914;0.1758666667
chr5	14409500	14412000	DMR_1915;0.167
chr5	14894750	14895750	DMR_1916;0.167
chr5	14997750	15005000	DMR_1917;0.1917307692
chr5	15060000	15062500	DMR_1918;0.1578142857
chr5	15187250	15188250	DMR_1919;0.1638
chr5	15224500	15225500	DMR_1920;0.162
chr5	16174500	16181000	DMR_1921;0.1912821429
chr5	16233000	16235000	DMR_1922;0.1525
chr5	18981750	18982750	DMR_1923;0.154
chr5	19483000	19486500	DMR_1924;0.17525
chr5	19803500	19805500	DMR_1925;0.16
chr5	20610750	20612000	DMR_1926;0.2175
chr5	22111500	22112500	DMR_1927;0.16
chr5	23233000	23234250	DMR_1928;0.1804
chr5	24087000	24088250	DMR_1929;0.16725
chr5	26506000	26507000	DMR_1930;0.167
chr5	28075750	28076750	DMR_1931;0.158
chr5	28772500	28773500	DMR_1932;0.176
chr5	30310000	30311000	DMR_1933;0.158
chr5	30550500	30552500	DMR_1934;0.16482
chr5	32843000	32844000	DMR_1935;0.171
chr5	33668500	33674500	DMR_1936;0.1920115385
chr5	34290250	34291250	DMR_1937;0.1515
chr5	38081250	38082250	DMR_1938;0.154
chr5	38522500	38526750	DMR_1939;0.1618333333
chr5	38797250	38802000	DMR_1940;0.20585
chr5	39620000	39622750	DMR_1941;0.1847
chr5	40996000	40997250	DMR_1942;0.206
chr5	42670000	42677250	DMR_1943;0.17705625
chr5	43051500	43054000	DMR_1944;0.18975
chr5	43552500	43554500	DMR_1945;0.1595
chr5	43606000	43607000	DMR_1946;0.1625
chr5	43738750	43740000	DMR_1947;0.158
chr5	44222000	44228000	DMR_1948;0.2051666667
chr5	44351000	44353500	DMR_1949;0.1553333333
chr5	45634250	45635500	DMR_1950;0.176
chr5	45787250	45788250	DMR_1951;0.179
chr5	46212500	46213750	DMR_1952;0.184825
chr5	46679500	46680500	DMR_1953;0.152
chr5	47330000	47338000	DMR_1954;0.1785340909
chr5	47406500	47408500	DMR_1955;0.1542
chr5	47532250	47533250	DMR_1956;0.155
chr5	47539000	47540500	DMR_1957;0.1533333333
chr5	47575500	47578000	DMR_1958;0.17325
chr5	49585000	49588250	DMR_1959;0.1526666667
chr5	50091250	50093000	DMR_1960;0.1550666667
chr5	50661250	50662250	DMR_1961;0.1615
chr5	51852500	51854500	DMR_1962;0.217
chr5	52833750	52835000	DMR_1963;0.18425
chr5	54839500	54843000	DMR_1964;0.20425
chr5	56046000	56047500	DMR_1965;0.15365
chr5	56291250	56292250	DMR_1966;0.161
chr5	57409500	57412000	DMR_1967;0.1532857143
chr5	57888750	57889750	DMR_1968;0.16
chr5	58039000	58040000	DMR_1969;0.1575
chr5	58084750	58086000	DMR_1970;0.18075
chr5	59024000	59031000	DMR_1971;0.1771611111
chr5	59394750	59401250	DMR_1972;0.1658583333
chr5	59443250	59444750	DMR_1973;0.1728333333
chr5	59509000	59518750	DMR_1974;0.1851833333
chr5	59575500	59576500	DMR_1975;0.169
chr5	59831000	59832750	DMR_1976;0.17915
chr5	61609000	61612500	DMR_1977;0.19105
chr5	62419000	62421500	DMR_1978;0.1784
chr5	63478750	63479750	DMR_1979;0.1545
chr5	64422500	64427500	DMR_1980;0.1817083333
chr5	64951250	64955750	DMR_1981;0.189125
chr5	65282000	65287250	DMR_1982;0.1920277778
chr5	68886000	68887250	DMR_1983;0.216025
chr5	69168000	69170000	DMR_1984;0.1515
chr5	69435000	69441500	DMR_1985;0.1713055556
chr5	69816250	69817250	DMR_1986;0.158
chr5	71036500	71041750	DMR_1987;0.16934375
chr5	71052500	71055250	DMR_1988;0.1657
chr5	72462500	72467750	DMR_1989;0.1786833333
chr5	73237500	73239500	DMR_1990;0.17475
chr5	73856250	73857250	DMR_1991;0.151
chr5	74534000	74535000	DMR_1992;0.16685
chr5	75263000	75264500	DMR_1993;0.185
chr5	76456250	76457500	DMR_1994;0.164
chr5	76653500	76654500	DMR_1995;0.155
chr5	77447000	77450000	DMR_1996;0.157925
chr5	77990500	77991750	DMR_1997;0.17675
chr5	78025500	78026750	DMR_1998;0.1645
chr5	78186000	78190000	DMR_1999;0.16735
[truncated: 574 more rows]

## Sheet: DMRs after filtering
Chromosome	start	end	DMR ID
chr1	3010250	3011250	DMR_1;0.182
chr1	3974000	3975000	DMR_3;0.235
chr1	5736250	5738500	DMR_5;0.16954
chr1	5796000	5797250	DMR_6;0.156
chr1	6159000	6161250	DMR_9;0.1651666667
chr1	6422000	6429750	DMR_11;0.1655617647
chr1	7054000	7056250	DMR_12;0.1968333333
chr1	8775500	8781500	DMR_14;0.15945
chr1	10457000	10458000	DMR_15;0.15015
chr1	11936000	11937500	DMR_16;0.1608666667
chr1	13449750	13450750	DMR_18;0.1848
chr1	13541000	13545750	DMR_19;0.1943333333
chr1	16728750	16733500	DMR_23;0.1640333333
chr1	17695250	17696250	DMR_25;0.182
chr1	17946500	17950000	DMR_26;0.2341
chr1	19038500	19040500	DMR_29;0.167
chr1	24424500	24428000	DMR_31;0.1584
chr1	28859250	28861500	DMR_34;0.168
chr1	29643250	29644250	DMR_36;0.152
chr1	30427000	30428250	DMR_38;0.16335
chr1	30745750	30746750	DMR_39;0.1704
chr1	34486500	34487500	DMR_42;0.1522
chr1	35846000	35847000	DMR_44;0.165
chr1	37337500	37338500	DMR_45;0.151
chr1	39145500	39146500	DMR_48;0.1915
chr1	41142500	41149000	DMR_51;0.16645
chr1	41416750	41418000	DMR_52;0.173
chr1	42302500	42303750	DMR_53;0.176
chr1	44347750	44353250	DMR_55;0.1616625
chr1	45650250	45651250	DMR_56;0.15675
chr1	46307000	46309500	DMR_57;0.2498
chr1	47842000	47848500	DMR_58;0.1728052632
chr1	51483500	51484500	DMR_62;0.1515
chr1	56829500	56836000	DMR_67;0.164
chr1	58874250	58875250	DMR_69;0.172
chr1	60783500	60788250	DMR_71;0.165775
chr1	65012250	65013250	DMR_73;0.152
chr1	66068500	66072000	DMR_74;0.1850888889
chr1	70681000	70682500	DMR_78;0.179
chr1	76002250	76003250	DMR_81;0.19
chr1	76583500	76587250	DMR_82;0.1854
chr1	78796500	78798000	DMR_84;0.165
chr1	79015750	79016750	DMR_85;0.155
chr1	80137500	80138500	DMR_86;0.154
chr1	81978750	81982500	DMR_88;0.1598
chr1	82698750	82699750	DMR_89;0.1785
chr1	84994000	84996500	DMR_90;0.1856833333
chr1	85008000	85009000	DMR_91;0.1598
chr1	85137750	85138750	DMR_92;0.167
chr1	85216000	85222000	DMR_93;0.1704909091
chr1	87369500	87372500	DMR_94;0.1734090909
chr1	87907500	87908500	DMR_95;0.1565
chr1	89032000	89037000	DMR_96;0.1878375
chr1	90691500	90693500	DMR_98;0.1635
chr1	95746000	95748500	DMR_102;0.210125
chr1	95853750	95854750	DMR_103;0.162
chr1	97933500	97934500	DMR_104;0.1597
chr1	99069750	99074000	DMR_105;0.1910333333
chr1	100496250	100502000	DMR_108;0.1604583333
chr1	101079250	101080250	DMR_109;0.16315
chr1	102425250	102426500	DMR_112;0.155
chr1	102752500	102753750	DMR_114;0.1795
chr1	103503500	103505500	DMR_116;0.1723333333
chr1	105374500	105378750	DMR_118;0.1608571429
chr1	106297500	106299500	DMR_119;0.176
chr1	110085500	110086500	DMR_121;0.1635
chr1	110307000	110312000	DMR_122;0.1626666667
chr1	110702500	110706000	DMR_123;0.19575
chr1	110854250	110858000	DMR_124;0.1986
chr1	113599500	113608500	DMR_126;0.1793269231
chr1	114159500	114170000	DMR_127;0.1660555556
chr1	114409000	114411000	DMR_128;0.202
chr1	114826250	114827750	DMR_130;0.1901666667
chr1	114913250	114918000	DMR_131;0.1639285714
chr1	118546500	118551750	DMR_132;0.1745571429
chr1	119528500	119529500	DMR_133;0.169
chr1	119753500	119755250	DMR_134;0.1555
chr1	119779750	119780750	DMR_135;0.158
chr1	124618000	124621000	DMR_140;0.1858333333
chr1	125752000	125754250	DMR_141;0.207
chr1	127213750	127216500	DMR_142;0.219275
chr1	128526250	128527250	DMR_143;0.211
chr1	130787750	130788750	DMR_144;0.1606
chr1	139172750	139175500	DMR_146;0.16694
chr1	141623750	141625000	DMR_147;0.173125
chr1	142714000	142718750	DMR_148;0.16222
chr1	142862000	142864500	DMR_149;0.1580714286
chr1	145694750	145695750	DMR_153;0.158
chr1	146230500	146240000	DMR_154;0.17055
chr1	146707250	146709750	DMR_156;0.1611666667
chr1	147374250	147375250	DMR_157;0.156
chr1	148021000	148022000	DMR_159;0.15135
chr1	148127500	148137000	DMR_160;0.1903291667
chr1	151240750	151245500	DMR_162;0.186375
chr1	151429250	151430750	DMR_164;0.1566333333
chr1	159541000	159544500	DMR_167;0.1620555556
chr1	163461000	163465750	DMR_169;0.1591428571
chr1	165400250	165401250	DMR_171;0.17395
chr1	166909000	166910250	DMR_173;0.1605
chr1	168498750	168500000	DMR_175;0.17825
chr1	168511250	168514500	DMR_176;0.1579833333
chr1	168695250	168700500	DMR_177;0.2341875
chr1	170012250	170013250	DMR_178;0.174
chr1	173658250	173659750	DMR_180;0.1601666667
chr1	178512000	178518000	DMR_183;0.1863416667
chr1	178561500	178563000	DMR_184;0.16025
chr1	179970500	179972500	DMR_185;0.1614
chr1	180056250	180065000	DMR_186;0.1551333333
chr1	180104000	180109500	DMR_187;0.17434
chr1	181750750	181751750	DMR_189;0.167
chr1	181819250	181832500	DMR_190;0.1804185185
chr1	183195500	183200250	DMR_192;0.1748
chr1	183423500	183424750	DMR_193;0.1605
chr1	185389000	185393250	DMR_195;0.18475
chr1	185891250	185892250	DMR_196;0.1675
chr1	188842750	188843750	DMR_199;0.158
chr1	189934000	189935000	DMR_204;0.154
chr1	189953500	189955500	DMR_205;0.152
chr1	194775000	194776250	DMR_206;0.16025
chr1	197145500	197152000	DMR_207;0.2018384615
chr10	3774250	3776000	DMR_208;0.17695
chr10	8317500	8326500	DMR_211;0.1832477273
chr10	9565500	9575500	DMR_213;0.1704736842
chr10	10270000	10272000	DMR_214;0.152
chr10	10438250	10439250	DMR_215;0.1675
chr10	11414500	11419500	DMR_216;0.1958583333
chr10	11618500	11625000	DMR_217;0.17106875
chr10	11677000	11678000	DMR_218;0.182
chr10	14331250	14334000	DMR_222;0.1597125
chr10	17223500	17224500	DMR_227;0.1915
chr10	19260250	19265250	DMR_228;0.167925
chr10	21187750	21189500	DMR_229;0.1791666667
chr10	21367250	21369000	DMR_230;0.1785
chr10	22242750	22249750	DMR_231;0.1836
chr10	22267750	22268750	DMR_232;0.1585
chr10	23593000	23598500	DMR_233;0.1965681818
chr10	24237000	24238000	DMR_234;0.152
chr10	25688750	25690250	DMR_236;0.1718333333
chr10	26452250	26453250	DMR_238;0.154
chr10	28728500	28731000	DMR_240;0.1994166667
chr10	31471750	31472750	DMR_243;0.153
chr10	33466250	33467250	DMR_244;0.157
chr10	33607750	33608750	DMR_245;0.167
chr10	35152750	35154000	DMR_247;0.16875
chr10	35690250	35691750	DMR_248;0.1603333333
chr10	36639000	36641000	DMR_250;0.172
chr10	37569500	37573000	DMR_251;0.1796428571
chr10	40281250	40286250	DMR_252;0.1736833333
chr10	40573250	40574250	DMR_253;0.2
chr10	41519000	41521000	DMR_254;0.1623333333
chr10	42459000	42460500	DMR_255;0.158
chr10	43599000	43601750	DMR_256;0.18275
chr10	45274000	45277750	DMR_257;0.1606071429
chr10	46267000	46269000	DMR_258;0.1999666667
chr10	47354000	47356500	DMR_259;0.173925
chr10	47402000	47408000	DMR_260;0.1617142857
chr10	47474250	47477000	DMR_261;0.1535
chr10	47495000	47497000	DMR_262;0.1755
chr10	48713500	48715000	DMR_263;0.1655
chr10	50212500	50213750	DMR_265;0.16685
chr10	51603250	51605500	DMR_266;0.204275
chr10	54252000	54255500	DMR_268;0.1770142857
chr10	55352250	55357000	DMR_271;0.1620222222
chr10	55433500	55435500	DMR_272;0.1575
chr10	56441000	56445750	DMR_274;0.1765
chr10	56861500	56862500	DMR_275;0.177
chr10	66187000	66191750	DMR_278;0.1611666667
chr10	68679000	68681000	DMR_280;0.176
chr10	71154750	71161000	DMR_282;0.17011
chr10	76385250	76386250	DMR_285;0.158
chr10	77414000	77415000	DMR_287;0.15915
chr10	77485250	77486250	DMR_288;0.166
chr10	78280750	78285250	DMR_289;0.16725
chr10	78326500	78328000	DMR_290;0.1576333333
chr10	78905750	78907000	DMR_292;0.16525
chr10	81182500	81184250	DMR_294;0.1595
chr10	81253500	81255500	DMR_295;0.1895
chr10	81341000	81343500	DMR_296;0.155125
chr10	81429750	81435750	DMR_297;0.1775
chr10	81475000	81478500	DMR_298;0.21675625
chr10	81841000	81843000	DMR_299;0.158
chr10	82395500	82396500	DMR_301;0.183
chr10	82867750	82889500	DMR_302;0.20321
chr10	82897000	82913500	DMR_303;0.1755527778
chr10	82920000	82940250	DMR_304;0.1633285714
chr10	84209000	84211000	DMR_306;0.195875
chr10	86604250	86609000	DMR_308;0.16825
chr10	88113000	88120000	DMR_309;0.2004458333
chr10	88428250	88429250	DMR_310;0.1543
chr10	89789250	89790250	DMR_311;0.1922
chr10	93827250	93831500	DMR_314;0.184
chr10	94155250	94156250	DMR_315;0.1765
chr10	95654500	95663750	DMR_316;0.2030071429
chr10	96003000	96004000	DMR_317;0.167
chr10	98627750	98628750	DMR_321;0.1505
chr10	98802000	98803750	DMR_322;0.163125
chr10	99011000	99013750	DMR_323;0.17946875
chr10	99822500	99826000	DMR_324;0.2394571429
chr10	99833750	99836000	DMR_325;0.16475
chr10	100043500	100048750	DMR_326;0.1701545455
chr10	104258500	104259500	DMR_327;0.1715
chr10	109450500	109454500	DMR_328;0.1685
chr10	110434750	110435750	DMR_329;0.194
chr10	111492500	111493500	DMR_330;0.1654
chr10	116045250	116049750	DMR_335;0.172
chr10	117668000	117670000	DMR_336;0.189
chr10	118781500	118782500	DMR_338;0.1545
chr10	119207250	119208250	DMR_339;0.15785
chr10	119588250	119589750	DMR_340;0.1763333333
chr10	122067500	122070500	DMR_350;0.1673333333
chr10	124013750	124018750	DMR_353;0.16304
chr10	124121000	124122500	DMR_354;0.1641333333
chr10	124445500	124449000	DMR_355;0.206
chr10	127227500	127229500	DMR_360;0.16525
chr10	128649750	128652250	DMR_361;0.163625
chr10	128827500	128832750	DMR_362;0.193775
chr10	129482250	129483250	DMR_364;0.1575
chr11	6432250	6433250	DMR_367;0.158
chr11	6689500	6691000	DMR_368;0.1724166667
chr11	7001000	7002000	DMR_369;0.16
chr11	7477500	7483750	DMR_370;0.2192772727
chr11	7750000	7751000	DMR_371;0.176
chr11	10942250	10943250	DMR_374;0.167
chr11	14340750	14341750	DMR_375;0.1585
chr11	15181000	15188500	DMR_377;0.1804416667
chr11	15785000	15786000	DMR_378;0.18
chr11	16104500	16106250	DMR_379;0.166
chr11	16126000	16131000	DMR_380;0.1851166667
chr11	18710500	18714000	DMR_382;0.2640625
chr11	19467250	19470250	DMR_383;0.1716666667
chr11	20083750	20085000	DMR_384;0.197575
chr11	20419500	20420750	DMR_385;0.156
chr11	22478250	22481000	DMR_386;0.158125
chr11	23123000	23125500	DMR_387;0.1722
chr11	27605000	27607000	DMR_389;0.154
chr11	27855000	27856500	DMR_390;0.1673333333
chr11	29027000	29028000	DMR_392;0.167
chr11	31352750	31354250	DMR_395;0.1759
chr11	36336750	36337750	DMR_396;0.167
chr11	41524000	41526500	DMR_398;0.1658
chr11	43473750	43475500	DMR_400;0.1781666667
chr11	50970500	50971500	DMR_405;0.182
chr11	51480500	51481750	DMR_406;0.2
chr11	54391500	54398000	DMR_408;0.2096076923
chr11	60394750	60398750	DMR_411;0.21775
chr11	63281750	63286750	DMR_412;0.172
chr11	73493250	73494250	DMR_414;0.15485
chr11	73942750	73953250	DMR_416;0.1667791667
chr11	74035000	74040000	DMR_417;0.1594
chr11	81358250	81364500	DMR_419;0.1873571429
chr11	82150500	82151500	DMR_420;0.154
chr11	85101000	85107500	DMR_421;0.1704333333
chr11	85252500	85253500	DMR_422;0.155
chr11	88774000	88779000	DMR_423;0.19716
chr11	90763250	90764750	DMR_429;0.1543333333
chr11	90833750	90834750	DMR_431;0.1585
chr11	91961000	91962250	DMR_433;0.1745
chr11	99575500	99579000	DMR_436;0.1726681818
chr11	103442000	103444500	DMR_440;0.1871416667
chr11	111044250	111049000	DMR_445;0.182475
chr11	111081500	111085750	DMR_446;0.200625
chr11	111715000	111719500	DMR_447;0.2976857143
chr11	116622500	116624000	DMR_450;0.1958166667
chr11	116650000	116653750	DMR_451;0.1654
chr11	120182750	120187750	DMR_452;0.1835
chr11	121178750	121179750	DMR_454;0.167
chr12	3002750	3009000	DMR_455;0.1738863636
chr12	3060500	3061500	DMR_456;0.1505
chr12	3336000	3337500	DMR_458;0.1895
chr12	6523750	6531000	DMR_460;0.18518
chr12	8412750	8413750	DMR_463;0.154
chr12	8633000	8634250	DMR_464;0.15275
chr12	11112250	11117250	DMR_465;0.1550214286
chr12	11535000	11537500	DMR_466;0.176125
chr12	14447000	14448750	DMR_467;0.1571625
chr12	17967000	17973000	DMR_470;0.177935
chr12	18136000	18142000	DMR_471;0.166359375
chr12	18474250	18478750	DMR_472;0.2168
chr12	18750750	18751750	DMR_473;0.179
chr12	18823500	18827000	DMR_474;0.196
chr12	19067500	19069500	DMR_475;0.1625
chr12	19114500	19116500	DMR_476;0.167
chr12	19150750	19152000	DMR_477;0.171
chr12	19269500	19270500	DMR_478;0.191
chr12	19548500	19550000	DMR_479;0.1705
chr12	19555500	19558500	DMR_480;0.1662142857
chr12	19567000	19568000	DMR_481;0.176
chr12	19687750	19689000	DMR_482;0.171
chr12	19786500	19788500	DMR_483;0.2111
chr12	19807000	19808250	DMR_484;0.18725
chr12	19818500	19822000	DMR_485;0.1923125
chr12	19837000	19840000	DMR_486;0.1734285714
chr12	20003500	20006000	DMR_487;0.185125
chr12	20132500	20135500	DMR_488;0.1867142857
chr12	20141000	20142000	DMR_489;0.167
chr12	20583500	20586000	DMR_490;0.175625
chr12	20640000	20643000	DMR_491;0.1670833333
chr12	20721000	20724500	DMR_494;0.179125
chr12	20788250	20789750	DMR_496;0.152
chr12	20899000	20900500	DMR_498;0.162
chr12	21020750	21023000	DMR_499;0.172
chr12	22161000	22165500	DMR_500;0.179546875
chr12	22311500	22312500	DMR_501;0.1685
chr12	22498500	22502000	DMR_502;0.210875
chr12	22711000	22713000	DMR_503;0.18325
chr12	22798750	22801500	DMR_504;0.1634285714
chr12	22839000	22840000	DMR_505;0.179
chr12	22863000	22866500	DMR_506;0.1861666667
chr12	22947250	22948250	DMR_507;0.1515
chr12	23205750	23206750	DMR_508;0.1605
chr12	23274500	23275500	DMR_509;0.168
chr12	23886500	23892000	DMR_510;0.192
chr12	23984750	23986000	DMR_511;0.16915
chr12	24220750	24221750	DMR_512;0.19955
chr12	24302750	24304250	DMR_513;0.1693333333
chr12	24325000	24328000	DMR_514;0.2377222222
chr12	24819500	24827500	DMR_515;0.1771363636
chr12	24843000	24846500	DMR_516;0.1804285714
chr12	24948500	24950500	DMR_517;0.167
chr12	32048000	32049500	DMR_519;0.1621666667
chr12	33282500	33284000	DMR_521;0.17815
chr12	33588750	33590250	DMR_522;0.17125
chr12	34566000	34568000	DMR_525;0.188
chr12	35936000	35939500	DMR_526;0.1738333333
chr12	36831000	36834500	DMR_527;0.165205
chr12	49121000	49123000	DMR_538;0.1745
chr12	50096250	50101000	DMR_539;0.2061875
chr12	51561000	51570250	DMR_541;0.1812777778
chr12	52410500	52420000	DMR_543;0.2105909091
chr12	54320500	54323000	DMR_546;0.1607
chr12	58010500	58012500	DMR_549;0.18375
chr12	61046500	61050000	DMR_551;0.1568888889
chr12	61809500	61815500	DMR_552;0.1879
chr12	61878500	61881000	DMR_553;0.2597
chr12	63636250	63637250	DMR_556;0.158
chr12	64140250	64141250	DMR_557;0.174
chr12	66733500	66739750	DMR_559;0.1746375
chr12	66783750	66784750	DMR_560;0.152
chr12	67510000	67514750	DMR_562;0.1715625
chr12	68557250	68558250	DMR_563;0.156
chr12	69724500	69729750	DMR_565;0.1835833333
chr12	71651750	71653500	DMR_567;0.1946666667
chr12	74488250	74489500	DMR_570;0.1705
chr12	77158500	77159500	DMR_572;0.15835
chr12	79775250	79776250	DMR_574;0.1575
chr12	81481500	81482500	DMR_575;0.1685
chr12	82524500	82526000	DMR_577;0.17
chr12	83563750	83565000	DMR_578;0.165
chr12	89142000	89144000	DMR_580;0.182
chr12	89174500	89177250	DMR_581;0.1719166667
chr12	89287750	89289000	DMR_582;0.17375
chr12	89590250	89591500	DMR_583;0.16
chr12	90826500	90830000	DMR_585;0.293125
chr12	91005500	91008500	DMR_586;0.174325
chr12	91803000	91805000	DMR_587;0.1597166667
chr12	92466500	92470000	DMR_589;0.18194375
chr12	94748250	94753250	DMR_591;0.1869375
chr12	95276750	95277750	DMR_592;0.1625
chr12	95508500	95513500	DMR_593;0.1855714286
chr12	97472500	97474500	DMR_596;0.163
chr12	99593750	99601500	DMR_597;0.1831633333
chr12	99676500	99678000	DMR_598;0.1646666667
chr12	106538500	106546500	DMR_602;0.1638666667
chr12	106867500	106871000	DMR_603;0.2312818182
chr12	108306750	108307750	DMR_606;0.182
chr12	111140750	111145250	DMR_612;0.1825
chr12	111368750	111369750	DMR_613;0.194
chr12	112627000	112631250	DMR_614;0.1762857143
chr12	120828500	120837000	DMR_619;0.1857142857
chr13	3390500	3392500	DMR_622;0.1618333333
chr13	4900000	4905000	DMR_625;0.1697472222
chr13	4978500	4979500	DMR_626;0.154
chr13	5279750	5280750	DMR_627;0.179
chr13	6265250	6266500	DMR_629;0.185
chr13	7630000	7631250	DMR_632;0.1585
chr13	7952250	7955000	DMR_633;0.172
chr13	8022500	8023500	DMR_634;0.159
chr13	10746000	10749000	DMR_637;0.1597142857
chr13	10889750	10896000	DMR_638;0.19926875
chr13	11704500	11706000	DMR_641;0.1875
chr13	12776250	12777500	DMR_642;0.196
chr13	12951000	12956500	DMR_643;0.1584857143
chr13	13511500	13512500	DMR_644;0.28
chr13	14030000	14034500	DMR_645;0.1793285714
chr13	15190250	15191250	DMR_646;0.154
chr13	15294250	15295250	DMR_647;0.1615
chr13	20747000	20748250	DMR_650;0.17375
chr13	22206000	22212750	DMR_651;0.2000291667
chr13	22727500	22730000	DMR_653;0.15475
chr13	23019750	23020750	DMR_655;0.16
chr13	26459250	26464250	DMR_657;0.19805
chr13	27457500	27459500	DMR_658;0.2165
chr13	27973000	27974750	DMR_660;0.180875
chr13	28218000	28219250	DMR_663;0.1715
chr13	32392500	32397750	DMR_669;0.1722
chr13	32439500	32449000	DMR_670;0.2110964286
chr13	33033000	33045750	DMR_672;0.1693055556
chr13	33380500	33382500	DMR_673;0.1585
chr13	33529750	33531250	DMR_674;0.1819333333
chr13	34262500	34265250	DMR_677;0.1576142857
chr13	37129000	37134000	DMR_678;0.1726666667
chr13	46473500	46478250	DMR_684;0.162
chr13	50002000	50004000	DMR_688;0.1512
chr13	50208000	50209250	DMR_689;0.16815
chr13	50595500	50598000	DMR_690;0.16338
chr13	50651000	50655750	DMR_692;0.1728
chr13	50812500	50816000	DMR_693;0.1843227273
chr13	51126500	51131500	DMR_694;0.1598333333
chr13	52081500	52084000	DMR_697;0.1718
chr13	52386750	52387750	DMR_698;0.1755
chr13	52479000	52484000	DMR_699;0.1758333333
chr13	53931000	53932000	DMR_700;0.19
chr13	54874250	54878500	DMR_702;0.172125
chr13	59579250	59580250	DMR_705;0.189
chr13	60124750	60129250	DMR_706;0.15425
chr13	60299750	60309000	DMR_708;0.2328375
chr13	62762750	62764000	DMR_711;0.172325
chr13	63261500	63265500	DMR_712;0.1795555556
chr13	66099000	66101000	DMR_714;0.15725
chr13	66113750	66115000	DMR_715;0.15925
chr13	68096250	68099000	DMR_716;0.17365
chr13	70689000	70691000	DMR_720;0.16
chr13	72983750	72985000	DMR_724;0.16025
chr13	73281500	73285500	DMR_725;0.1687625
chr13	76171000	76173000	DMR_728;0.163
chr13	77782750	77783750	DMR_729;0.154
chr13	81210500	81212500	DMR_734;0.1833333333
chr13	81221000	81228250	DMR_735;0.1774421053
chr13	82347750	82349000	DMR_737;0.16375
chr13	83558500	83559750	DMR_738;0.188925
chr13	85739000	85743750	DMR_739;0.17465
chr13	86856500	86857750	DMR_742;0.16525
chr13	86913000	86915500	DMR_743;0.1578142857
chr13	87205000	87211500	DMR_744;0.2085454545
chr13	87512500	87513500	DMR_745;0.18
chr13	87649500	87650500	DMR_746;0.1625
chr13	88896750	88897750	DMR_747;0.158
chr13	93249250	93250250	DMR_748;0.204
chr13	95503750	95507500	DMR_750;0.19074
chr13	99772500	99774750	DMR_753;0.1768125
chr13	99906250	99907500	DMR_754;0.2045
chr13	102732000	102733000	DMR_755;0.165
chr13	102773500	102776000	DMR_756;0.16325
chr13	104721250	104722250	DMR_757;0.163
chr13	105466750	105468250	DMR_758;0.1878333333
chr13	105780500	105787500	DMR_759;0.18431
chr13	106530750	106532250	DMR_760;0.1741666667
chr13	107576000	107577000	DMR_762;0.154
chr13	108789750	108790750	DMR_764;0.158
chr13	110646250	110647250	DMR_765;0.1505
chr13	112293750	112294750	DMR_766;0.19
chr13	112522000	112523000	DMR_767;0.153
chr13	115330500	115332500	DMR_772;0.17742
chr13	116715500	116716500	DMR_773;0.16
chr13	118153500	118154750	DMR_775;0.1665
chr13	119923000	119924000	DMR_776;0.167
chr14	3862500	3863500	DMR_778;0.1835
chr14	4536750	4543000	DMR_779;0.1705625
chr14	7490750	7492000	DMR_780;0.1685
chr14	8187000	8188000	DMR_781;0.167
chr14	8421500	8427000	DMR_782;0.1789444444
chr14	9277500	9279500	DMR_784;0.172
chr14	12300500	12301500	DMR_787;0.1605
chr14	16131500	16133000	DMR_790;0.1625
chr14	16966750	16967750	DMR_792;0.152
chr14	17557250	17558250	DMR_793;0.182
chr14	18152750	18154250	DMR_795;0.245
chr14	19927250	19928250	DMR_797;0.154
chr14	32678250	32679250	DMR_806;0.154
chr14	33451250	33452250	DMR_807;0.19775
chr14	34590500	34592500	DMR_808;0.162
chr14	35618000	35621000	DMR_809;0.1828125
chr14	38434500	38439500	DMR_810;0.1761857143
chr14	38841000	38843000	DMR_811;0.176
chr14	40545250	40547500	DMR_812;0.1708625
chr14	40943000	40944000	DMR_813;0.167
chr14	41452500	41453500	DMR_814;0.162
chr14	42125500	42127500	DMR_815;0.1515
chr14	42272250	42277500	DMR_816;0.17226875
chr14	42750250	42751250	DMR_817;0.1725
chr14	42892000	42899750	DMR_818;0.2036571429
chr14	43152000	43154000	DMR_819;0.1715
chr14	43730500	43731750	DMR_820;0.15675
chr14	44615500	44617500	DMR_822;0.2045
chr14	50435000	50436250	DMR_824;0.1605
chr14	50823500	50824750	DMR_825;0.197
chr14	53730000	53732250	DMR_827;0.155
chr14	54096250	54099000	DMR_828;0.1833928571
chr14	55845000	55846500	DMR_829;0.1591833333
chr14	58671750	58673250	DMR_830;0.1973333333
chr14	58898250	58899750	DMR_831;0.1771666667
chr14	61187000	61188000	DMR_834;0.162
chr14	62889000	62890000	DMR_835;0.1645
chr14	66883250	66884250	DMR_836;0.167
chr14	67231750	67236000	DMR_837;0.1557125
chr14	68630000	68631500	DMR_838;0.154
chr14	72989500	72990500	DMR_841;0.154
chr14	75823750	75824750	DMR_844;0.151
chr14	75831750	75832750	DMR_845;0.19
chr14	79397000	79399000	DMR_848;0.1525
chr14	80834000	80836250	DMR_851;0.1605
chr14	81138000	81139250	DMR_852;0.1725
chr14	81488250	81493000	DMR_853;0.18051
chr14	86990750	86995750	DMR_855;0.17888
chr14	87468500	87469500	DMR_856;0.152
chr14	88435250	88440000	DMR_857;0.1993333333
chr14	90694750	90696500	DMR_859;0.1606666667
chr14	91084250	91090000	DMR_860;0.1727954545
chr14	96683750	96688250	DMR_861;0.196
chr14	97323500	97325500	DMR_862;0.1605
chr14	101980500	101983750	DMR_864;0.1626666667
chr14	103712000	103714000	DMR_867;0.185
chr14	105384500	105387000	DMR_868;0.185125
chr14	105611750	105613000	DMR_869;0.17605
chr14	106434000	106435000	DMR_873;0.156
chr14	106542250	106543250	DMR_874;0.1565
chr14	106853000	106855000	DMR_876;0.182
chr14	107225500	107227000	DMR_877;0.1781666667
chr14	107676750	107678250	DMR_878;0.1774333333
chr14	110483000	110487000	DMR_879;0.1707571429
chr14	110756000	110761750	DMR_880;0.1752857143
chr14	113416000	113423750	DMR_881;0.1770909091
chr14	113689500	113691000	DMR_882;0.1765
chr14	114587750	114589250	DMR_884;0.154
chr14	114604750	114609750	DMR_885;0.20225
chr14	114821500	114822750	DMR_887;0.19425
chr14	114905250	114910500	DMR_888;0.1665857143
chr14	114924500	114925500	DMR_889;0.1512
chr14	117686750	117692500	DMR_892;0.1956428571
chr14	119046000	119048250	DMR_894;0.1681666667
chr14	120237000	120238750	DMR_897;0.1585
chr14	121788250	121789250	DMR_899;0.192
chr14	125084000	125085500	DMR_901;0.152
chr15	3903750	3906000	DMR_903;0.1886666667
chr15	3955000	3956500	DMR_904;0.1680666667
chr15	4557250	4558250	DMR_905;0.158
chr15	4632750	4633750	DMR_906;0.16
chr15	4806500	4808750	DMR_907;0.19415
chr15	5328500	5331750	DMR_908;0.1955222222
chr15	7861500	7866500	DMR_909;0.160325
chr15	8499750	8501250	DMR_910;0.1585
chr15	9260750	9261750	DMR_912;0.151
chr15	14625000	14626000	DMR_918;0.174
chr15	14656000	14662000	DMR_919;0.18
chr15	17091000	17093500	DMR_925;0.1741666667
chr15	23175500	23177000	DMR_927;0.1646666667
chr15	23498500	23499500	DMR_928;0.166
chr15	23888500	23889750	DMR_929;0.15625
chr15	26838000	26839250	DMR_932;0.1605
chr15	27216250	27223500	DMR_934;0.233125
chr15	27318000	27319500	DMR_935;0.1796666667
chr15	29260250	29261250	DMR_937;0.158
chr15	33775000	33776000	DMR_943;0.176
chr15	37706250	37707250	DMR_947;0.15525
chr15	38898500	38901000	DMR_949;0.16275
chr15	45870250	45872250	DMR_954;0.157875
chr15	49006750	49007750	DMR_955;0.158
chr15	49154750	49157000	DMR_956;0.167125
chr15	50455000	50462500	DMR_957;0.2060277778
chr15	51916250	51917250	DMR_960;0.156
chr15	60526000	60527000	DMR_966;0.16
chr15	65498750	65504750	DMR_967;0.1714583333
chr15	65876000	65877750	DMR_968;0.1595
chr15	71426500	71431000	DMR_971;0.1704769231
chr15	73205250	73206750	DMR_972;0.16975
chr15	75037750	75041000	DMR_973;0.180025
chr15	77400000	77401000	DMR_974;0.152
chr15	82424750	82428000	DMR_975;0.1862666667
chr15	83978750	83979750	DMR_976;0.155
chr15	87124750	87126250	DMR_977;0.1946
chr15	87142500	87144500	DMR_978;0.169775
chr15	90468750	90473750	DMR_979;0.1614
chr15	91857000	91859000	DMR_980;0.167
chr15	92302500	92303500	DMR_981;0.157
chr15	92446500	92448500	DMR_982;0.17144
chr15	92554750	92561000	DMR_983;0.2187727273
chr15	93889750	93891000	DMR_984;0.181275
chr15	96808750	96811000	DMR_985;0.16415
chr15	103438750	103439750	DMR_987;0.167
chr16	3041500	3043000	DMR_988;0.1927333333
chr16	3105000	3107750	DMR_989;0.1535
chr16	4745000	4746000	DMR_991;0.154
chr16	8033250	8041500	DMR_992;0.1976071429
chr16	9065000	9067500	DMR_995;0.1834166667
chr16	9380500	9384000	DMR_997;0.1634
chr16	13105250	13106500	DMR_999;0.1595
chr16	16936000	16938500	DMR_1002;0.1617142857
chr16	19554750	19555750	DMR_1003;0.152
chr16	19589750	19591000	DMR_1004;0.17885
chr16	19598750	19600000	DMR_1005;0.15475
chr16	20042000	20044500	DMR_1006;0.1777125
chr16	20574500	20580500	DMR_1007;0.1931166667
chr16	21103500	21109250	DMR_1008;0.1673727273
chr16	27132250	27133250	DMR_1009;0.152
chr16	27750000	27751500	DMR_1010;0.191
chr16	27916500	27919000	DMR_1011;0.19
chr16	28520250	28521250	DMR_1012;0.158
chr16	36298250	36299750	DMR_1016;0.1898333333
chr16	41196750	41202000	DMR_1017;0.19105
chr16	41491500	41493000	DMR_1018;0.17575
chr16	48101250	48103500	DMR_1020;0.1526666667
chr16	48183500	48185500	DMR_1021;0.1653333333
chr16	51976750	51977750	DMR_1024;0.15695
chr16	53016000	53017500	DMR_1025;0.167
chr16	53581500	53583250	DMR_1027;0.1785625
chr16	53678250	53679250	DMR_1028;0.211
chr16	58207750	58210000	DMR_1030;0.2196666667
chr16	59986750	59988000	DMR_1032;0.2339
chr16	60730750	60731750	DMR_1033;0.1685
chr16	60927500	60932250	DMR_1034;0.16975
chr16	61257000	61259000	DMR_1035;0.1695375
chr16	61314750	61315750	DMR_1036;0.1625
chr16	61325000	61334000	DMR_1037;0.1808357143
chr16	61714750	61716000	DMR_1038;0.17025
chr16	62875000	62877500	DMR_1041;0.1626125
chr16	66057250	66058500	DMR_1044;0.155
chr16	66431750	66432750	DMR_1045;0.167
chr16	67630750	67635500	DMR_1046;0.16
chr16	69964500	69967500	DMR_1047;0.1780785714
chr16	70543250	70544250	DMR_1049;0.154
chr16	71687750	71690750	DMR_1052;0.171
chr16	76171750	76176750	DMR_1056;0.16125
chr16	77744500	77747000	DMR_1057;0.15325
chr16	78030500	78032500	DMR_1058;0.1515
chr16	78493500	78495500	DMR_1059;0.15825
chr16	78580500	78581750	DMR_1060;0.1555
chr16	79368250	79375750	DMR_1062;0.1854090909
chr16	80590750	80593000	DMR_1064;0.1566666667
chr16	81014000	81016250	DMR_1065;0.1686666667
chr16	81025500	81030500	DMR_1066;0.19339
chr16	81076250	81077250	DMR_1067;0.211
chr16	83361500	83362750	DMR_1068;0.1575
chr16	83398500	83399500	DMR_1069;0.1505
chr16	87373000	87374000	DMR_1072;0.152
chr16	89999250	90000250	DMR_1074;0.154
chr16	90061250	90063500	DMR_1075;0.1577
chr16	91176750	91178000	DMR_1076;0.1728
chr16	94497000	94504500	DMR_1080;0.173685
chr16	97943500	97945500	DMR_1082;0.2
chr17	7601250	7602500	DMR_1084;0.15575
chr17	8184500	8188000	DMR_1085;0.1968333333
chr17	8208000	8209000	DMR_1086;0.158
chr17	8247000	8249000	DMR_1087;0.195
chr17	8304500	8306500	DMR_1088;0.164
chr17	9975000	9980000	DMR_1092;0.16679
chr17	10304000	10307500	DMR_1093;0.17
chr17	11295750	11297250	DMR_1094;0.1943333333
chr17	12757750	12758750	DMR_1095;0.1585
chr17	13348000	13349000	DMR_1096;0.179
chr17	13435750	13438500	DMR_1097;0.1675
chr17	13603500	13613500	DMR_1098;0.1755625
chr17	13708000	13710750	DMR_1099;0.1735833333
chr17	15001500	15004000	DMR_1101;0.20847
chr17	15745000	15746750	DMR_1102;0.17415
chr17	17120000	17121250	DMR_1103;0.154
chr17	18114000	18116500	DMR_1104;0.2032
chr17	18354500	18355750	DMR_1105;0.154
chr17	18637000	18638000	DMR_1108;0.164
chr17	19102250	19103250	DMR_1110;0.153
chr17	19158250	19162000	DMR_1111;0.1812
chr17	20051500	20054250	DMR_1113;0.2429416667
chr17	21941750	21943000	DMR_1116;0.164
chr17	23257000	23261500	DMR_1118;0.2311666667
chr17	27404000	27405000	DMR_1119;0.158
chr17	34357000	34365000	DMR_1120;0.21189375
chr17	35504500	35505500	DMR_1122;0.1615
chr17	35511250	35512250	DMR_1123;0.154
chr17	39601000	39602250	DMR_1124;0.174375
chr17	40072000	40075500	DMR_1125;0.188
chr17	40315500	40317500	DMR_1126;0.18925
chr17	48894750	48895750	DMR_1130;0.151
chr17	50801500	50803000	DMR_1133;0.191
chr17	52087250	52090500	DMR_1135;0.1951875
chr17	53146500	53148750	DMR_1137;0.1656
chr17	53507000	53512000	DMR_1138;0.1725142857
chr17	57872250	57877250	DMR_1139;0.18304
chr17	60446250	60451750	DMR_1142;0.1876
chr17	60688500	60691000	DMR_1143;0.172
chr17	61612500	61615000	DMR_1145;0.16175
chr17	63046250	63047250	DMR_1146;0.155
chr17	63594250	63595750	DMR_1149;0.2083333333
chr17	64093000	64099500	DMR_1150;0.18512
chr17	64111500	64113000	DMR_1151;0.1746333333
chr17	65815250	65816250	DMR_1158;0.1751
chr17	67348750	67350000	DMR_1159;0.175
chr17	68179250	68180750	DMR_1161;0.1558
chr17	69680250	69681750	DMR_1164;0.157
chr17	72484000	72486500	DMR_1169;0.1765
chr17	78521500	78522500	DMR_1175;0.185
chr17	83150750	83152500	DMR_1178;0.1585
chr17	84858000	84863750	DMR_1180;0.175239
chr17	85376000	85378500	DMR_1181;0.1746666667
chr17	85738000	85739000	DMR_1182;0.158
chr17	92649750	92650750	DMR_1183;0.167
chr17	92693000	92699500	DMR_1184;0.16625
chr17	94628500	94629500	DMR_1185;0.167
chr17	94701000	94702250	DMR_1186;0.16575
chr18	3048250	3050000	DMR_1187;0.1618333333
chr18	5108750	5114500	DMR_1192;0.168015625
chr18	6255250	6256250	DMR_1193;0.154
chr18	6351250	6354750	DMR_1194;0.160625
chr18	7528000	7532750	DMR_1196;0.1764166667
chr18	8012000	8017250	DMR_1197;0.19434
chr18	8087500	8088500	DMR_1198;0.1538
chr18	8141250	8142500	DMR_1199;0.153
chr18	9427000	9429000	DMR_1200;0.20075
chr18	11182750	11184000	DMR_1202;0.15625
chr18	14257250	14258250	DMR_1206;0.167
chr18	15384500	15386000	DMR_1208;0.1626666667
chr18	15757000	15760250	DMR_1209;0.1614
chr18	16301750	16302750	DMR_1212;0.182
chr18	17625500	17627250	DMR_1213;0.1780125
chr18	18096000	18105500	DMR_1214;0.1698473684
chr18	18201500	18202500	DMR_1215;0.154
chr18	19528000	19531500	DMR_1218;0.1573888889
chr18	19542250	19548500	DMR_1219;0.16225
chr18	19590750	19592250	DMR_1220;0.1626666667
chr18	19662500	19665000	DMR_1221;0.1679166667
chr18	23396500	23399500	DMR_1224;0.1807
chr18	26992500	26995000	DMR_1226;0.2295833333
chr18	27161500	27163500	DMR_1227;0.16242
chr18	29120500	29123000	DMR_1229;0.1863333333
chr18	36637750	36640500	DMR_1234;0.1674
chr18	36984750	36985750	DMR_1235;0.161
chr18	36992000	36998750	DMR_1236;0.1549166667
chr18	37048250	37051500	DMR_1237;0.17906
chr18	37146500	37147750	DMR_1238;0.179625
chr18	41103000	41110500	DMR_1240;0.1788461538
chr18	42707500	42709500	DMR_1242;0.1643
chr18	44189250	44190250	DMR_1245;0.182
chr18	44419250	44424500	DMR_1246;0.1723142857
chr18	45519000	45524500	DMR_1248;0.25564375
chr18	47589500	47592500	DMR_1249;0.1805
chr18	48668000	48669000	DMR_1250;0.1625
chr18	48867500	48872000	DMR_1252;0.15775
chr18	50792250	50793250	DMR_1253;0.155
chr18	51232250	51233750	DMR_1254;0.1801666667
chr18	53687500	53688500	DMR_1257;0.154
chr18	55476500	55478000	DMR_1263;0.1626666667
chr18	56238750	56239750	DMR_1264;0.1515
chr18	62167750	62169000	DMR_1273;0.171
chr18	65152250	65154000	DMR_1276;0.1792125
chr18	66872500	66875000	DMR_1277;0.1853125
chr18	67236500	67237500	DMR_1278;0.1575
chr18	68899500	68900750	DMR_1279;0.156
chr18	70517250	70518250	DMR_1281;0.1825
chr18	71241750	71243000	DMR_1282;0.16605
chr18	73422000	73423250	DMR_1284;0.1517
chr18	74420750	74422000	DMR_1285;0.1685
chr18	75951000	75952000	DMR_1287;0.188
chr18	77986500	77990000	DMR_1288;0.1992222222
chr19	3036750	3038250	DMR_1301;0.1773333333
chr19	8098250	8099500	DMR_1302;0.161
chr19	10253750	10254750	DMR_1304;0.1688
chr19	12527250	12528500	DMR_1307;0.174
chr19	13116750	13118500	DMR_1309;0.154
chr19	13342250	13345250	DMR_1310;0.1633125
chr19	13674500	13676500	DMR_1311;0.1775
chr19	14001500	14003000	DMR_1312;0.1733333333
chr19	15914750	15919000	DMR_1313;0.160275
chr19	16153000	16158000	DMR_1314;0.1668205882
chr19	20215750	20217250	DMR_1317;0.1825
chr19	20915500	20916750	DMR_1319;0.164
chr19	22008750	22009750	DMR_1320;0.294
chr19	25511500	25514000	DMR_1323;0.156
chr19	33514250	33515500	DMR_1331;0.17395
chr19	34205000	34211500	DMR_1333;0.1915454545
chr19	38568000	38569500	DMR_1335;0.169
chr19	39555750	39558000	DMR_1336;0.197875
chr19	39820000	39823500	DMR_1337;0.195125
chr19	41218000	41222500	DMR_1338;0.1605
chr19	45259500	45263000	DMR_1341;0.181705
chr19	51851000	51854000	DMR_1345;0.1598
chr19	53001500	53005500	DMR_1348;0.16128125
chr19	53032000	53033000	DMR_1349;0.2
chr19	54964250	54967000	DMR_1350;0.157925
chr2	4930250	4932000	DMR_1357;0.1708125
chr2	8325000	8327000	DMR_1360;0.1645
chr2	14303500	14308250	DMR_1363;0.1801785714
chr2	15197000	15198000	DMR_1364;0.174
chr2	15355250	15356250	DMR_1365;0.1576
chr2	15444500	15446500	DMR_1366;0.1545
chr2	17533500	17539500	DMR_1369;0.161975
chr2	19276250	19277250	DMR_1373;0.153
chr2	23776250	23777250	DMR_1376;0.1847
chr2	24048500	24050750	DMR_1379;0.1723
chr2	26738750	26740000	DMR_1381;0.1575
chr2	33633000	33634750	DMR_1383;0.200375
chr2	36206500	36213500	DMR_1387;0.181325
chr2	37195750	37197250	DMR_1389;0.1608333333
chr2	39636000	39637000	DMR_1391;0.166
chr2	39713500	39714750	DMR_1392;0.155
chr2	40091500	40092750	DMR_1393;0.180225
chr2	43183500	43186500	DMR_1396;0.1706071429
chr2	43997750	43998750	DMR_1397;0.154
chr2	46238750	46246000	DMR_1398;0.1848617647
chr2	50876000	50878500	DMR_1402;0.15525
chr2	52540500	52541750	DMR_1403;0.167
chr2	54426000	54429000	DMR_1405;0.1634166667
chr2	63139000	63140250	DMR_1409;0.189875
chr2	63676500	63684000	DMR_1410;0.1763166667
chr2	65420250	65421250	DMR_1412;0.1523
chr2	65611250	65612750	DMR_1413;0.1675
chr2	66681500	66691000	DMR_1414;0.2136142857
chr2	70106250	70107750	DMR_1417;0.1615
chr2	71781750	71786750	DMR_1418;0.175875
chr2	76560000	76561000	DMR_1420;0.2315
chr2	77713500	77781500	DMR_1424;0.2314094086
chr2	77787500	77789500	DMR_1425;0.1755
chr2	77808000	77835000	DMR_1426;0.198
chr2	77858000	77865000	DMR_1427;0.1851428571
chr2	78156000	78160250	DMR_1428;0.164625
chr2	81300000	81307750	DMR_1431;0.21953
chr2	81349000	81351500	DMR_1432;0.16375
chr2	81634000	81635000	DMR_1434;0.151
chr2	82042750	82044500	DMR_1435;0.166
chr2	82514250	82516500	DMR_1437;0.18561
chr2	82960500	82964000	DMR_1438;0.1807166667
chr2	83421000	83422250	DMR_1439;0.164
chr2	86185000	86186500	DMR_1443;0.177
chr2	86463250	86464750	DMR_1444;0.17025
chr2	87435500	87436500	DMR_1445;0.167
chr2	87610000	87612000	DMR_1446;0.174625
chr2	87778500	87779750	DMR_1447;0.156
chr2	88013000	88018000	DMR_1448;0.1650111111
chr2	88207500	88208750	DMR_1449;0.159
chr2	88275750	88277000	DMR_1450;0.179
chr2	89108000	89109000	DMR_1451;0.1681
chr2	90203250	90208500	DMR_1453;0.165
chr2	99984250	99986500	DMR_1460;0.153
chr2	106485500	106487500	DMR_1465;0.158625
chr2	107436000	107437250	DMR_1467;0.158
chr2	110867750	110868750	DMR_1471;0.1565
chr2	111281750	111282750	DMR_1472;0.1845
chr2	111390500	111391500	DMR_1473;0.153
chr2	112050500	112051500	DMR_1474;0.155
chr2	113652000	113653000	DMR_1475;0.187
chr2	114689500	114692000	DMR_1477;0.1819166667
chr2	116315000	116316750	DMR_1478;0.185
chr2	118381750	118383250	DMR_1481;0.1645
chr2	120044000	120050500	DMR_1482;0.174
chr2	120640000	120646500	DMR_1483;0.168595
chr2	124625250	124630000	DMR_1485;0.16765
chr2	124653250	124656500	DMR_1486;0.1832125
chr2	124930500	124931500	DMR_1489;0.161
chr2	126038500	126039500	DMR_1493;0.179
chr2	131755000	131756250	DMR_1494;0.1575
chr2	132892750	132893750	DMR_1496;0.1559
chr2	138393000	138395500	DMR_1500;0.1896428571
chr2	138400750	138405750	DMR_1501;0.1738428571
chr2	138757500	138760000	DMR_1503;0.1677166667
chr2	138922000	138923000	DMR_1504;0.152
chr2	142028000	142029500	DMR_1506;0.1646666667
chr2	142133500	142139000	DMR_1507;0.16581
chr2	148560000	148561000	DMR_1510;0.1705
chr2	148739750	148741250	DMR_1511;0.17525
chr2	151160500	151161750	DMR_1513;0.16275
chr2	151167750	151168750	DMR_1514;0.16
chr2	152034250	152035250	DMR_1515;0.204
chr2	154843250	154844500	DMR_1516;0.22575
chr2	160459000	160463750	DMR_1519;0.1643285714
chr2	167108500	167109500	DMR_1522;0.1585
chr2	174867500	174870500	DMR_1529;0.1988555556
chr2	175435500	175436750	DMR_1530;0.16775
chr2	175532250	175533500	DMR_1531;0.1625
chr2	175587000	175588250	DMR_1532;0.176
chr2	176472500	176475500	DMR_1533;0.154
chr2	176729500	176730750	DMR_1534;0.16425
chr2	176941750	176943000	DMR_1535;0.152
chr2	176979500	176982500	DMR_1536;0.1666666667
chr2	177020000	177027500	DMR_1537;0.1700272727
chr2	177130500	177132500	DMR_1538;0.162
chr2	177146500	177150000	DMR_1539;0.2071111111
chr2	177199000	177202500	DMR_1540;0.206125
chr2	177237500	177242500	DMR_1541;0.1712857143
chr2	177319750	177324000	DMR_1542;0.1646666667
chr2	177329500	177340000	DMR_1543;0.1817857143
chr2	177390750	177393000	DMR_1544;0.18225
chr2	177673750	177675000	DMR_1545;0.1605
chr3	3687500	3695000	DMR_1548;0.1971769231
chr3	3866500	3867750	DMR_1549;0.1635
chr3	4720250	4725250	DMR_1551;0.1968125
chr3	4912500	4914250	DMR_1552;0.24475
chr3	5518000	5523000	DMR_1553;0.19221
chr3	8573250	8577500	DMR_1555;0.15940625
chr3	9730500	9738500	DMR_1556;0.178
chr3	10457750	10458750	DMR_1557;0.154
chr3	10876500	10877500	DMR_1558;0.167
chr3	11141250	11143500	DMR_1559;0.15502
chr3	11972000	11973000	DMR_1560;0.202
chr3	12407500	12414000	DMR_1561;0.1731785714
chr3	14235250	14242500	DMR_1564;0.2275777778
chr3	14704500	14713250	DMR_1565;0.17795
chr3	18509750	18511000	DMR_1568;0.189
chr3	19742000	19743000	DMR_1569;0.1715
chr3	19819000	19821500	DMR_1570;0.1812285714
chr3	20585500	20595500	DMR_1572;0.1738117647
chr3	21055500	21061000	DMR_1573;0.1953357143
chr3	21586000	21590500	DMR_1574;0.22545
chr3	23073250	23077750	DMR_1577;0.16825
chr3	23584750	23586250	DMR_1578;0.1776666667
chr3	25316500	25317750	DMR_1581;0.1645
chr3	26348000	26349000	DMR_1582;0.155
chr3	26469000	26479000	DMR_1583;0.2023026316
chr3	26919000	26920750	DMR_1584;0.1566666667
chr3	33219000	33222500	DMR_1586;0.18727
chr3	33443000	33445500	DMR_1587;0.1692
chr3	34746750	34748000	DMR_1589;0.16225
chr3	35773500	35774500	DMR_1590;0.16
chr3	36991000	36992000	DMR_1591;0.158
chr3	39320250	39321250	DMR_1596;0.158
chr3	42628500	42632000	DMR_1597;0.1890071429
chr3	46263500	46266500	DMR_1603;0.2342642857
chr3	46453000	46457250	DMR_1604;0.1677
chr3	46941750	46942750	DMR_1605;0.176
chr3	47596000	47597000	DMR_1606;0.176
chr3	51421000	51422000	DMR_1607;0.1625
chr3	52083500	52084500	DMR_1612;0.158
chr3	52571500	52572500	DMR_1613;0.155
chr3	53236250	53237250	DMR_1614;0.167
chr3	53526000	53527500	DMR_1616;0.1685
chr3	55573750	55575000	DMR_1617;0.18025
chr3	57039750	57043250	DMR_1618;0.15925
chr3	59178500	59180500	DMR_1619;0.1551666667
chr3	59205000	59206000	DMR_1620;0.167
chr3	61075250	61077250	DMR_1622;0.1672666667
chr3	63851500	63852500	DMR_1625;0.17385
chr3	68537000	68538250	DMR_1627;0.1585
chr3	74071000	74073000	DMR_1631;0.1825
chr3	74423500	74429000	DMR_1633;0.1705454545
chr3	74684750	74685750	DMR_1634;0.167
chr3	75222750	75226000	DMR_1635;0.1649166667
chr3	82776500	82781500	DMR_1637;0.19261875
chr3	90798750	90800250	DMR_1643;0.177
chr3	91378750	91379750	DMR_1644;0.1545
chr3	91988500	91992000	DMR_1645;0.18204375
chr3	92974750	92977750	DMR_1646;0.18196
chr3	93557750	93559000	DMR_1648;0.1708
chr3	94482250	94483250	DMR_1649;0.158
chr3	96169000	96177500	DMR_1651;0.16235
chr3	96294000	96297000	DMR_1652;0.1868571429
chr3	98109500	98110750	DMR_1653;0.180375
chr3	99219750	99224750	DMR_1656;0.1644
chr3	105944500	105946000	DMR_1659;0.1528
chr3	106234750	106235750	DMR_1660;0.155
chr3	106243250	106244500	DMR_1661;0.152
chr3	108498250	108499500	DMR_1662;0.16175
chr3	114290000	114291000	DMR_1666;0.17
chr3	114568250	114569500	DMR_1667;0.15505
chr3	116520750	116523750	DMR_1669;0.1594
chr3	117082500	117087750	DMR_1670;0.1744333333
chr3	125833250	125834500	DMR_1677;0.16875
chr3	126584000	126587000	DMR_1678;0.2168571429
chr3	130619750	130622250	DMR_1683;0.1555
chr3	133749000	133751000	DMR_1687;0.155
chr3	136945000	136946250	DMR_1688;0.1715
chr3	139784000	139785000	DMR_1689;0.16
chr3	140809500	140813500	DMR_1691;0.1791730769
chr3	141041250	141042250	DMR_1692;0.1605
chr3	144121250	144122250	DMR_1696;0.19
chr3	144284250	144287250	DMR_1698;0.1525
chr3	144771000	144774000	DMR_1699;0.18775
chr3	145639500	145642000	DMR_1700;0.16054
chr3	152468500	152471500	DMR_1706;0.1823777778
chr3	153438000	153439500	DMR_1709;0.1944333333
chr4	3388250	3389250	DMR_1714;0.192
chr4	3405750	3406750	DMR_1715;0.153
chr4	4388000	4390500	DMR_1716;0.17275
chr4	4582500	4584500	DMR_1717;0.189
chr4	4815750	4817500	DMR_1718;0.1515
chr4	5114500	5118500	DMR_1719;0.1766166667
chr4	5690750	5692500	DMR_1720;0.172775
chr4	5843500	5844750	DMR_1721;0.17075
chr4	6986500	6988500	DMR_1722;0.2135
chr4	7025500	7029000	DMR_1723;0.17035
chr4	7229500	7231500	DMR_1724;0.161
chr4	7576000	7577250	DMR_1725;0.1755
chr4	7970500	7973500	DMR_1726;0.1582
chr4	9930000	9936250	DMR_1728;0.1964318182
chr4	11103250	11112000	DMR_1729;0.1737961538
chr4	12372000	12375000	DMR_1731;0.1727142857
chr4	16359500	16361500	DMR_1735;0.1616666667
chr4	18148000	18149000	DMR_1736;0.154
chr4	18200000	18202000	DMR_1737;0.156
chr4	18403000	18409000	DMR_1738;0.1882333333
chr4	18489750	18491250	DMR_1739;0.159
chr4	19222750	19228000	DMR_1741;0.20665
chr4	23189000	23190500	DMR_1744;0.1966666667
chr4	25428750	25429750	DMR_1745;0.167
chr4	25779250	25780500	DMR_1746;0.155
chr4	28338500	28347000	DMR_1748;0.171225
chr4	28691000	28694000	DMR_1749;0.187875
chr4	30160000	30163500	DMR_1751;0.2043
chr4	32254000	32255000	DMR_1753;0.174
chr4	34446500	34455500	DMR_1756;0.1766933333
chr4	34484250	34489000	DMR_1757;0.167895
chr4	35325000	35329750	DMR_1759;0.1765
chr4	35531500	35532500	DMR_1760;0.158
chr4	38995000	38997000	DMR_1763;0.215
chr4	39798750	39801000	DMR_1764;0.158
chr4	39975500	39977500	DMR_1765;0.1636666667
chr4	40000500	40009000	DMR_1766;0.2000576923
chr4	41740500	41741500	DMR_1768;0.161
chr4	41755000	41772000	DMR_1769;0.1885716981
chr4	41777500	41778750	DMR_1770;0.178
chr4	41895000	41907500	DMR_1771;0.1961
chr4	41958000	41964500	DMR_1772;0.26115625
chr4	42001500	42005000	DMR_1773;0.293
chr4	42086000	42112000	DMR_1774;0.18138125
chr4	42225000	42226000	DMR_1775;0.188
chr4	42288750	42293000	DMR_1776;0.2037142857
chr4	42304000	42316500	DMR_1777;0.1711666667
chr4	42359500	42363000	DMR_1778;0.2302777778
chr4	42404500	42405750	DMR_1779;0.1618
chr4	42413500	42420500	DMR_1780;0.26156
chr4	42598000	42604000	DMR_1781;0.2456863636
chr4	42636000	42638000	DMR_1782;0.167
chr4	42725500	42728500	DMR_1783;0.18924
chr4	45851750	45852750	DMR_1784;0.154
chr4	50331500	50334000	DMR_1786;0.1558
chr4	50699500	50700750	DMR_1787;0.157
chr4	51331500	51336000	DMR_1788;0.174185
chr4	53820750	53824000	DMR_1793;0.1625666667
chr4	54027500	54028500	DMR_1794;0.1605
chr4	57894250	57896000	DMR_1796;0.1548333333
chr4	57992000	57993500	DMR_1797;0.1534
chr4	60046500	60048250	DMR_1800;0.174375
chr4	60418000	60423000	DMR_1801;0.2500705882
chr4	61150000	61152500	DMR_1802;0.1587
chr4	61399500	61407500	DMR_1803;0.20875
chr4	61426500	61437500	DMR_1804;0.1947630435
chr4	61610250	61617500	DMR_1805;0.17872
chr4	62109000	62110000	DMR_1806;0.167
chr4	63232500	63239750	DMR_1807;0.1663846154
chr4	63850000	63852000	DMR_1811;0.2
chr4	65493000	65494000	DMR_1812;0.154
chr4	67527500	67529500	DMR_1814;0.1792
chr4	68623750	68624750	DMR_1816;0.175
chr4	70322500	70324500	DMR_1817;0.16
chr4	70343500	70344750	DMR_1818;0.154
chr4	70476000	70479500	DMR_1819;0.1679615385
chr4	71168750	71171750	DMR_1820;0.174
chr4	73534000	73536000	DMR_1824;0.1625
chr4	73548500	73550500	DMR_1825;0.155
chr4	74288750	74290250	DMR_1826;0.154
chr4	74574750	74576000	DMR_1827;0.15675
chr4	79207000	79208500	DMR_1828;0.2093666667
chr4	80054500	80062000	DMR_1830;0.168452381
chr4	80445500	80458000	DMR_1832;0.1729227273
chr4	86782250	86783250	DMR_1838;0.16
chr4	88375250	88376250	DMR_1840;0.176
chr4	88828750	88829750	DMR_1841;0.167
chr4	89893750	89899000	DMR_1842;0.2015
chr4	92555000	92557000	DMR_1843;0.15175
chr4	93379500	93381500	DMR_1846;0.191
chr4	95716000	95721000	DMR_1847;0.1684
chr4	95822000	95823500	DMR_1848;0.169
chr4	96611500	96619000	DMR_1849;0.2147447368
chr4	97934500	97941250	DMR_1852;0.18975
chr4	98181250	98182250	DMR_1853;0.154
chr4	100234250	100235750	DMR_1856;0.164
chr4	102898250	102899250	DMR_1859;0.16065
chr4	106068250	106070000	DMR_1863;0.1546666667
chr4	113936500	113939000	DMR_1868;0.178
chr4	115043250	115044250	DMR_1870;0.1865
chr4	117363750	117368500	DMR_1871;0.167
chr4	120846000	120848500	DMR_1872;0.1656
chr4	121566000	121568000	DMR_1874;0.19
chr4	121683750	121686500	DMR_1875;0.1851666667
chr4	121962750	121963750	DMR_1876;0.1695
chr4	122435500	122438500	DMR_1877;0.17075
chr4	127553500	127556500	DMR_1878;0.1815666667
chr4	143272000	143273000	DMR_1882;0.152
chr4	143575500	143579000	DMR_1883;0.18539
chr4	145472000	145479000	DMR_1886;0.17400625
chr4	146577000	146583750	DMR_1887;0.1815714286
chr4	146840500	146844750	DMR_1888;0.1615625
chr4	147213000	147215000	DMR_1889;0.176125
chr4	155052750	155057500	DMR_1894;0.177
chr5	3183000	3184000	DMR_1896;0.172
chr5	4379000	4383250	DMR_1898;0.158425
chr5	4514750	4515750	DMR_1899;0.158
chr5	5238000	5239000	DMR_1901;0.156
chr5	6229500	6231250	DMR_1902;0.1653333333
chr5	6887500	6890500	DMR_1903;0.1811666667
chr5	7433000	7434000	DMR_1904;0.1645
chr5	8021750	8022750	DMR_1905;0.238
chr5	9611000	9612000	DMR_1907;0.154
chr5	9931500	9935000	DMR_1908;0.1762777778
chr5	10775750	10776750	DMR_1911;0.158
chr5	10908250	10909250	DMR_1912;0.2195
chr5	11399000	11402500	DMR_1913;0.1819285714
chr5	11476750	11478250	DMR_1914;0.1758666667
chr5	14997750	15005000	DMR_1917;0.1917307692
chr5	15060000	15062500	DMR_1918;0.1578142857
chr5	15187250	15188250	DMR_1919;0.1638
chr5	16174500	16181000	DMR_1921;0.1912821429
chr5	20610750	20612000	DMR_1926;0.2175
chr5	23233000	23234250	DMR_1928;0.1804
chr5	28772500	28773500	DMR_1932;0.176
chr5	30310000	30311000	DMR_1933;0.158
chr5	30550500	30552500	DMR_1934;0.16482
chr5	32843000	32844000	DMR_1935;0.171
chr5	34290250	34291250	DMR_1937;0.1515
chr5	38081250	38082250	DMR_1938;0.154
chr5	38797250	38802000	DMR_1940;0.20585
chr5	39620000	39622750	DMR_1941;0.1847
chr5	40996000	40997250	DMR_1942;0.206
chr5	42670000	42677250	DMR_1943;0.17705625
chr5	43051500	43054000	DMR_1944;0.18975
chr5	43552500	43554500	DMR_1945;0.1595
chr5	43738750	43740000	DMR_1947;0.158
chr5	44222000	44228000	DMR_1948;0.2051666667
chr5	44351000	44353500	DMR_1949;0.1553333333
chr5	45787250	45788250	DMR_1951;0.179
chr5	46212500	46213750	DMR_1952;0.184825
chr5	47330000	47338000	DMR_1954;0.1785340909
chr5	47406500	47408500	DMR_1955;0.1542
chr5	49585000	49588250	DMR_1959;0.1526666667
chr5	50091250	50093000	DMR_1960;0.1550666667
chr5	56046000	56047500	DMR_1965;0.15365
chr5	57409500	57412000	DMR_1967;0.1532857143
chr5	58039000	58040000	DMR_1969;0.1575
chr5	58084750	58086000	DMR_1970;0.18075
chr5	59024000	59031000	DMR_1971;0.1771611111
chr5	59394750	59401250	DMR_1972;0.1658583333
chr5	59509000	59518750	DMR_1974;0.1851833333
chr5	59575500	59576500	DMR_1975;0.169
chr5	59831000	59832750	DMR_1976;0.17915
chr5	62419000	62421500	DMR_1978;0.1784
chr5	64422500	64427500	DMR_1980;0.1817083333
chr5	64951250	64955750	DMR_1981;0.189125
chr5	65282000	65287250	DMR_1982;0.1920277778
chr5	68886000	68887250	DMR_1983;0.216025
chr5	69435000	69441500	DMR_1985;0.1713055556
chr5	71036500	71041750	DMR_1987;0.16934375
chr5	71052500	71055250	DMR_1988;0.1657
chr5	72462500	72467750	DMR_1989;0.1786833333
chr5	73237500	73239500	DMR_1990;0.17475
chr5	75263000	75264500	DMR_1993;0.185
chr5	76653500	76654500	DMR_1995;0.155
chr5	77990500	77991750	DMR_1997;0.17675
chr5	78186000	78190000	DMR_1999;0.16735
chr5	78200000	78201250	DMR_2000;0.17465
chr5	81034750	81036250	DMR_2002;0.151
chr5	82736250	82738500	DMR_2004;0.189875
chr5	85503500	85504750	DMR_2006;0.195075
chr5	85911500	85912750	DMR_2007;0.18625
chr5	88864000	88867500	DMR_2009;0.1935714286
chr5	91657500	91664000	DMR_2012;0.1644785714
chr5	94036250	94040500	DMR_2014;0.16275
chr5	94624250	94625250	DMR_2015;0.154
chr5	95143500	95145500	DMR_2016;0.154
chr5	95155500	95157250	DMR_2017;0.16105
chr5	95196250	95197250	DMR_2018;0.164
chr5	95232250	95233250	DMR_2019;0.165
chr5	95481500	95487500	DMR_2020;0.1831
chr5	95528500	95530500	DMR_2021;0.155
chr5	95748000	95750000	DMR_2022;0.179
chr5	95799000	95803750	DMR_2023;0.1760722222
chr5	96486500	96489000	DMR_2025;0.1806875
chr5	96702500	96703500	DMR_2026;0.152
chr5	101482750	101484250	DMR_2034;0.1825
chr5	101939500	101940500	DMR_2035;0.2205
chr5	102044750	102046000	DMR_2036;0.169
chr5	102817250	102818250	DMR_2038;0.156
chr5	104790750	104791750	DMR_2039;0.167
chr5	105850250	105851500	DMR_2041;0.15725
chr5	106155000	106156000	DMR_2042;0.1585
chr5	110333250	110335000	DMR_2045;0.154
chr5	110364500	110366000	DMR_2046;0.153925
chr5	110444750	110446000	DMR_2047;0.1645
chr5	124720000	124721250	DMR_2051;0.154
chr5	127440750	127442000	DMR_2053;0.16
chr5	129944000	129947000	DMR_2055;0.1814666667
chr5	134427250	134428250	DMR_2056;0.1927
chr5	138253250	138256500	DMR_2057;0.17226
chr5	141007500	141008500	DMR_2059;0.1716
chr5	142543500	142546000	DMR_2060;0.16035
chr5	144548500	144551000	DMR_2061;0.1988
chr5	145340500	145342500	DMR_2063;0.159
chr5	146317750	146318750	DMR_2064;0.178
chr5	149056500	149058750	DMR_2066;0.175
chr5	152272500	152275000	DMR_2068;0.1648333333
chr5	152319000	152320750	DMR_2069;0.16075
chr5	152328750	152330250	DMR_2070;0.1721666667
chr6	3645250	3648750	DMR_2071;0.15725
chr6	3738000	3743000	DMR_2072;0.185875
chr6	5388000	5390000	DMR_2073;0.154
chr6	5562500	5564750	DMR_2074;0.2050875
chr6	7051750	7059500	DMR_2075;0.20225625
chr6	7437500	7438500	DMR_2076;0.167
chr6	8559500	8565500	DMR_2077;0.1706111111
chr6	9249250	9250250	DMR_2079;0.1533
chr6	10284500	10286500	DMR_2080;0.169
chr6	13718750	13723250	DMR_2082;0.1639
chr6	14410250	14419000	DMR_2083;0.1921321429
chr6	14451500	14454000	DMR_2084;0.1715
chr6	18709500	18711750	DMR_2086;0.15909
chr6	19271750	19273500	DMR_2087;0.1765
chr6	19532000	19538500	DMR_2088;0.1832333333
chr6	20088000	20090250	DMR_2089;0.1685
chr6	23844000	23846000	DMR_2091;0.15625
chr6	24877750	24879000	DMR_2092;0.16825
chr6	27067750	27069250	DMR_2093;0.1606666667
chr6	27088000	27093750	DMR_2094;0.1768777778
chr6	38228250	38229500	DMR_2096;0.18855
chr6	43734500	43738000	DMR_2098;0.19167
chr6	43873500	43874750	DMR_2099;0.19875
chr6	57038500	57045000	DMR_2100;0.1793363636
chr6	58010000	58020500	DMR_2101;0.18297
chr6	59535000	59539750	DMR_2103;0.17475
chr6	60502500	60503500	DMR_2104;0.1505
chr6	60848000	60849000	DMR_2106;0.1705
chr6	61285500	61290750	DMR_2107;0.19525
chr6	64124000	64125000	DMR_2110;0.1535
chr6	66113500	66115250	DMR_2112;0.183375
chr6	69306250	69307250	DMR_2114;0.168
chr6	69487750	69488750	DMR_2115;0.154
chr6	69654000	69655250	DMR_2116;0.1985
chr6	71987500	71990000	DMR_2117;0.17125
chr6	78301000	78303000	DMR_2118;0.1545
chr6	79852500	79855500	DMR_2120;0.168625
chr6	80602500	80607500	DMR_2121;0.2242227273
chr6	80985250	80987000	DMR_2122;0.197
chr6	81249750	81250750	DMR_2123;0.164
chr6	81808000	81809000	DMR_2124;0.191
chr6	97322750	97327750	DMR_2125;0.167975
chr6	98771500	98774000	DMR_2126;0.15898
chr6	106974250	106975500	DMR_2127;0.17625
chr6	109658000	109663000	DMR_2128;0.1675
chr6	111846000	111847250	DMR_2129;0.16775
chr6	112659000	112661750	DMR_2131;0.2329833333
chr6	117286500	117287750	DMR_2132;0.1653
chr6	117537250	117543000	DMR_2133;0.1681
chr6	120763500	120767000	DMR_2134;0.1632125
chr6	122062500	122064250	DMR_2135;0.155125
chr6	122907500	122912500	DMR_2136;0.1755642857
chr6	123107000	123112000	DMR_2137;0.197140625
chr6	123318000	123319250	DMR_2138;0.17
chr6	123596750	123597750	DMR_2139;0.157
chr6	123627000	123633000	DMR_2140;0.19846
chr6	128642500	128644500	DMR_2142;0.1745
chr6	128870500	128876500	DMR_2143;0.21375
chr6	130478000	130483750	DMR_2144;0.1779166667
chr6	131011000	131013750	DMR_2145;0.1913416667
chr6	132470500	132471500	DMR_2146;0.1595
chr6	132505000	132512500	DMR_2147;0.1860769231
chr6	133770500	133777250	DMR_2148;0.1734833333
chr6	140934500	140939250	DMR_2149;0.18955
chr6	142098000	142099500	DMR_2150;0.1585666667
chr6	143455750	143462000	DMR_2151;0.2278416667
chr6	145849750	145850750	DMR_2152;0.16
chr6	146657500	146659500	DMR_2153;0.1584166667
chr6	147842500	147844250	DMR_2155;0.1648
chr6	147853750	147855250	DMR_2156;0.1675
chr7	3024500	3025500	DMR_2157;0.175
chr7	3254000	3257000	DMR_2159;0.1669166667
chr7	4150000	4151000	DMR_2161;0.174
chr7	6576000	6578000	DMR_2165;0.175
chr7	6964250	6966500	DMR_2166;0.1725
chr7	7732250	7733750	DMR_2168;0.1583333333
chr7	7745500	7764750	DMR_2169;0.1831919355
chr7	8838250	8839750	DMR_2170;0.1735
chr7	8857500	8858500	DMR_2171;0.154
chr7	9094000	9100000	DMR_2172;0.1726136364
chr7	9527500	9534000	DMR_2173;0.2165
chr7	9783750	9785500	DMR_2174;0.211425
chr7	10333750	10336000	DMR_2175;0.1821875
chr7	11495250	11496250	DMR_2177;0.157
chr7	11709750	11710750	DMR_2178;0.1635
chr7	12066500	12067750	DMR_2179;0.1545
chr7	12120000	12121000	DMR_2180;0.154
chr7	12133750	12136750	DMR_2181;0.1675
chr7	14169750	14170750	DMR_2183;0.154
chr7	14557000	14560000	DMR_2186;0.1923333333
chr7	14600250	14602500	DMR_2187;0.191575
chr7	14754750	14756000	DMR_2188;0.1625
chr7	15370000	15373000	DMR_2189;0.201
chr7	15405750	15410500	DMR_2190;0.1630909091
chr7	15860250	15866000	DMR_2192;0.17077
chr7	19089500	19093000	DMR_2195;0.174125
chr7	19336500	19337500	DMR_2196;0.155
chr7	21810500	21811750	DMR_2198;0.20025
chr7	22195500	22198000	DMR_2199;0.1898333333
chr7	22280000	22286000	DMR_2200;0.2280818182
chr7	22457750	22461500	DMR_2201;0.1925166667
chr7	22515250	22516250	DMR_2202;0.158
chr7	22763000	22772000	DMR_2203;0.2147535714
chr7	23681250	23682250	DMR_2204;0.222
chr7	24096250	24099500	DMR_2205;0.1653333333
chr7	26759000	26760000	DMR_2208;0.167
chr7	27281750	27288000	DMR_2210;0.1773333333
chr7	27730250	27732500	DMR_2211;0.215275
chr7	31717500	31718750	DMR_2213;0.16005
chr7	32346750	32348500	DMR_2215;0.154
chr7	32725000	32727500	DMR_2216;0.17425
chr7	32811500	32814000	DMR_2217;0.154
chr7	32864250	32865250	DMR_2218;0.1745
chr7	33179000	33182500	DMR_2219;0.2008125
chr7	33451250	33459000	DMR_2220;0.20164
chr7	33594750	33599500	DMR_2221;0.178375
chr7	33681000	33684750	DMR_2222;0.1868571429
chr7	33820250	33822750	DMR_2223;0.159
chr7	33883500	33884750	DMR_2224;0.154
chr7	33943500	33945000	DMR_2225;0.219
chr7	34336000	34339250	DMR_2226;0.1808727273
chr7	38510000	38511500	DMR_2227;0.1686666667
chr7	46453000	46455000	DMR_2230;0.1619
chr7	49776750	49780500	DMR_2235;0.1693333333
chr7	53328000	53330000	DMR_2237;0.167
chr7	55024500	55025500	DMR_2240;0.1505
chr7	55505500	55507250	DMR_2241;0.1580666667
chr7	55620750	55626000	DMR_2242;0.1874888889
chr7	55660500	55661500	DMR_2243;0.16
chr7	57489500	57494500	DMR_2246;0.20354375
chr7	58204250	58205250	DMR_2247;0.16485
chr7	58214500	58215500	DMR_2248;0.177
chr7	62196000	62200750	DMR_2251;0.20089
chr7	62663000	62665000	DMR_2252;0.1805
chr7	65844250	65845500	DMR_2254;0.164
chr7	66754750	66762500	DMR_2255;0.1933125
chr7	66943250	66944250	DMR_2257;0.176
chr7	67560500	67561500	DMR_2259;0.167
chr7	67907250	67908250	DMR_2260;0.2
chr7	67919750	67920750	DMR_2261;0.152
chr7	68716250	68717250	DMR_2262;0.162
chr7	69789250	69790250	DMR_2264;0.158
chr7	69987000	69988250	DMR_2267;0.18975
chr7	70390750	70392000	DMR_2268;0.167
chr7	74300500	74305000	DMR_2270;0.17
chr7	75678000	75684000	DMR_2271;0.1825909091
chr7	78221250	78222750	DMR_2273;0.1591666667
chr7	82955750	82957000	DMR_2275;0.161975
chr7	90481000	90482250	DMR_2276;0.16375
chr7	93823000	93825500	DMR_2279;0.15812
chr7	95783000	95784500	DMR_2280;0.1808666667
chr7	96425000	96427000	DMR_2281;0.16
chr7	103471250	103472750	DMR_2283;0.194
chr7	113236000	113239500	DMR_2284;0.2055
chr7	115575000	115576000	DMR_2285;0.162
chr7	115971750	115972750	DMR_2287;0.1655
chr7	121086250	121087500	DMR_2289;0.178625
chr7	121548500	121550000	DMR_2290;0.1656666667
chr7	122039500	122040500	DMR_2291;0.192
chr7	124258750	124260000	DMR_2292;0.163
chr7	125413500	125414750	DMR_2297;0.18275
chr7	128993000	128994250	DMR_2299;0.17
chr7	134762750	134769250	DMR_2302;0.1832714286
chr7	139188500	139190500	DMR_2310;0.1615
chr7	139373750	139375250	DMR_2311;0.1686666667
chr7	141195000	141197250	DMR_2312;0.17675
chr7	142698500	142699750	DMR_2313;0.16275
chr7	143437750	143438750	DMR_2314;0.1835
chr7	145087000	145089750	DMR_2317;0.175125
chr7	145882250	145884500	DMR_2319;0.164675
chr7	149854000	149856000	DMR_2322;0.1763333333
chr7	149956500	149957500	DMR_2323;0.1635
chr7	149965750	149967250	DMR_2324;0.1831166667
chr7	151049000	151050250	DMR_2325;0.2045
chr8	3058000	3065000	DMR_2327;0.1763529412
chr8	4576750	4579000	DMR_2328;0.1805
chr8	4686500	4687750	DMR_2329;0.19225
chr8	4852500	4860000	DMR_2330;0.162915
chr8	4958000	4963250	DMR_2331;0.1935142857
chr8	9217250	9218250	DMR_2334;0.152
chr8	12019750	12020750	DMR_2336;0.167
chr8	15712000	15715000	DMR_2337;0.2303333333
chr8	15895000	15897000	DMR_2338;0.231
chr8	16492500	16496000	DMR_2339;0.19404375
chr8	22781750	22782750	DMR_2340;0.165
chr8	24658250	24659500	DMR_2341;0.1795
chr8	25410000	25412500	DMR_2342;0.18721875
chr8	34089750	34090750	DMR_2346;0.152
chr8	46248000	46249000	DMR_2349;0.162
chr8	46576000	46578000	DMR_2350;0.19552
chr8	47539500	47540500	DMR_2351;0.162
chr8	48535750	48537250	DMR_2352;0.1668333333
chr8	48561750	48562750	DMR_2353;0.166
chr8	51682000	51688500	DMR_2354;0.1905227273
chr8	54047500	54055000	DMR_2355;0.2123823529
chr8	54187000	54188250	DMR_2356;0.161
chr8	61616000	61617000	DMR_2358;0.154
chr8	63482000	63484500	DMR_2359;0.173225
chr8	64824500	64825750	DMR_2360;0.1718
chr8	65284250	65285750	DMR_2361;0.1619666667
chr8	68450000	68452750	DMR_2363;0.1643916667
chr8	70317250	70319500	DMR_2364;0.183875
chr8	70448000	70449000	DMR_2365;0.1655
chr8	74753750	74755000	DMR_2366;0.1735
chr8	75449000	75454000	DMR_2367;0.2260666667
chr8	76049750	76057000	DMR_2369;0.2138352941
chr8	77108500	77110750	DMR_2370;0.1663333333
chr8	79664500	79666750	DMR_2371;0.2065
chr8	80466250	80467250	DMR_2372;0.185
chr8	88719000	88720500	DMR_2374;0.215
chr8	91294750	91295750	DMR_2376;0.186
chr8	92443250	92449000	DMR_2377;0.182475
chr8	100463500	100465500	DMR_2380;0.15825
chr8	102773250	102777750	DMR_2382;0.165535
chr8	103123500	103125000	DMR_2383;0.1714833333
chr8	103142750	103144250	DMR_2384;0.175
chr8	103511750	103513000	DMR_2386;0.16175
chr8	103886750	103888000	DMR_2387;0.176
chr8	104654250	104655250	DMR_2388;0.188
chr8	106283750	106284750	DMR_2391;0.182
chr8	106984250	106985250	DMR_2392;0.1578
chr8	107407750	107408750	DMR_2393;0.2115
chr8	107527000	107531750	DMR_2394;0.165675
chr8	109002500	109015750	DMR_2395;0.1745933333
chr8	112267000	112268250	DMR_2397;0.167
chr8	115804500	115806250	DMR_2398;0.175
chr8	116095000	116098750	DMR_2399;0.1699090909
chr8	116853750	116854750	DMR_2401;0.158
chr8	117118000	117119250	DMR_2403;0.154
chr8	118752250	118753250	DMR_2411;0.167
chr8	119420500	119425750	DMR_2412;0.1730833333
chr8	119529000	119531250	DMR_2413;0.18097
chr8	120732500	120734500	DMR_2416;0.2039
chr8	121357250	121358500	DMR_2417;0.21125
chr8	126645000	126647500	DMR_2419;0.1695
chr8	128153750	128156500	DMR_2422;0.17658
chr8	128633250	128634250	DMR_2424;0.1583
chr8	130601500	130602750	DMR_2426;0.15525
chr8	131434500	131436500	DMR_2427;0.159
chr9	3697250	3699000	DMR_2429;0.1626666667
chr9	3944500	3947500	DMR_2430;0.1635
chr9	4241250	4242500	DMR_2431;0.15345
chr9	4489500	4492750	DMR_2433;0.15925
chr9	6133000	6134000	DMR_2437;0.158
chr9	6433500	6436000	DMR_2438;0.160625
chr9	6698000	6701000	DMR_2439;0.1806666667
chr9	6783500	6785250	DMR_2440;0.163125
chr9	6804500	6808000	DMR_2441;0.157975
chr9	7303000	7305000	DMR_2443;0.195
chr9	7410000	7411500	DMR_2444;0.1546
chr9	7423000	7425000	DMR_2445;0.158
chr9	7610500	7612500	DMR_2446;0.16597
chr9	9920000	9922000	DMR_2448;0.16225
chr9	10195250	10196250	DMR_2449;0.176
chr9	11088250	11089250	DMR_2450;0.1558
chr9	11586500	11590000	DMR_2452;0.2500833333
chr9	11633000	11635500	DMR_2453;0.17325
chr9	11791500	11796250	DMR_2454;0.1868272727
chr9	11811000	11814500	DMR_2455;0.16725
chr9	12021750	12028500	DMR_2456;0.1744470588
chr9	12471500	12472750	DMR_2457;0.168
chr9	16890500	16891750	DMR_2459;0.169
chr9	17947000	17948750	DMR_2460;0.1695
chr9	17995500	17996500	DMR_2462;0.154
chr9	18797000	18800500	DMR_2464;0.220815
chr9	18819750	18823000	DMR_2465;0.1768
chr9	19269000	19271500	DMR_2467;0.1559
chr9	19707500	19708500	DMR_2468;0.157
chr9	21987000	21991500	DMR_2471;0.1924583333
chr9	23664750	23665750	DMR_2472;0.214
chr9	25586000	25587000	DMR_2474;0.1605
chr9	25905750	25910500	DMR_2475;0.19145
chr9	26513750	26514750	DMR_2476;0.1594
chr9	27782500	27787750	DMR_2477;0.186125
chr9	29698500	29699500	DMR_2480;0.158
chr9	32939250	32940250	DMR_2484;0.196
chr9	33200000	33201000	DMR_2485;0.1663
chr9	35970750	35971750	DMR_2488;0.157
chr9	36501250	36502500	DMR_2489;0.154
chr9	37143000	37144500	DMR_2490;0.1642666667
chr9	38431250	38433000	DMR_2492;0.1681666667
chr9	38445250	38446250	DMR_2493;0.167
chr9	39037750	39039500	DMR_2494;0.1641666667
chr9	42551500	42552500	DMR_2495;0.1625
chr9	47300750	47301750	DMR_2497;0.1755
chr9	53581250	53582500	DMR_2499;0.15825
chr9	53862500	53868500	DMR_2501;0.1798615385
chr9	60307250	60308250	DMR_2504;0.162
chr9	67496000	67497250	DMR_2510;0.168
chr9	71272750	71279000	DMR_2511;0.181355
chr9	72097500	72098500	DMR_2512;0.1525
chr9	73253500	73255250	DMR_2513;0.167375
chr9	74485750	74488250	DMR_2514;0.16355
chr9	78675000	78679500	DMR_2515;0.170315625
chr9	78941750	78943250	DMR_2516;0.1825833333
chr9	79879000	79882500	DMR_2517;0.182
chr9	81147750	81148750	DMR_2518;0.151
chr9	81805000	81806000	DMR_2519;0.154
chr9	82662250	82663750	DMR_2520;0.176
chr9	84764000	84767000	DMR_2521;0.163125
chr9	86013000	86014000	DMR_2523;0.231
chr9	86995500	86996500	DMR_2525;0.167
chr9	87387000	87392000	DMR_2526;0.16059
chr9	88963250	88968250	DMR_2529;0.1824285714
chr9	89235000	89236000	DMR_2530;0.158
chr9	92536000	92537000	DMR_2533;0.156
chr9	92543750	92548750	DMR_2534;0.17641
chr9	92628750	92638500	DMR_2535;0.1743571429
chr9	93283000	93286000	DMR_2536;0.1592
chr9	93523000	93524500	DMR_2537;0.1708333333
chr9	93538000	93548000	DMR_2538;0.180334375
chr9	96055500	96056500	DMR_2541;0.1775
chr9	96777500	96778750	DMR_2542;0.195
chr9	98580000	98581000	DMR_2544;0.156
chr9	100258500	100259750	DMR_2546;0.161
chr9	101198750	101200250	DMR_2547;0.1713333333
chr9	103806250	103807250	DMR_2550;0.1515
chr9	107118000	107119250	DMR_2551;0.181
chr9	109374250	109375500	DMR_2552;0.168
chr9	113135500	113139500	DMR_2554;0.1759583333
chr9	114015750	114017250	DMR_2555;0.1696666667
chr9	114785000	114786000	DMR_2557;0.183
chr9	119768250	119786000	DMR_2565;0.1869291667
chr9	120547500	120550000	DMR_2567;0.20779
chr9	120935000	120937000	DMR_2568;0.1624125
chr9	121317500	121322000	DMR_2569;0.1638833333
chr9	122186250	122188000	DMR_2570;0.1540875
chr9	123104500	123107500	DMR_2572;0.2122928571
chr9	123653500	123658500	DMR_2573;0.1790583333
