# Supplementary material for: Dnmt1 has de novo activity targeted to transposable elements
Source: Nat Struct Mol Biol. 2021 Jun 17;28(7):594–603. doi: 10.1038/s41594-021-00603-8 (PMC8279952; doi:10.1038/s41594-021-00603-8)
Supplement: Supplementary file 6 — Results from the mass spectrometry experiments. [file 41594_2021_603_MOESM6_ESM.xlsx]

## Sheet: proteinGroups
Protein IDs	Majority protein IDs	Peptide counts (all)	Peptide counts (razor+unique)	Peptide counts (unique)	Protein names	Gene names	Fasta headers	Number of proteins	Peptides	Razor + unique peptides	Unique peptides	Peptides DKO_FLAG	Peptides DKO_FLAG_2	Peptides DKO_FLAG_3	Peptides DKO_NO	Peptides DKO_NO_2	Peptides DKO_NO_3	Peptides TKO_FLAG	Peptides TKO_FLAG_2	Peptides TKO_FLAG_3	Razor + unique peptides DKO_FLAG	Razor + unique peptides DKO_FLAG_2	Razor + unique peptides DKO_FLAG_3	Razor + unique peptides DKO_NO	Razor + unique peptides DKO_NO_2	Razor + unique peptides DKO_NO_3	Razor + unique peptides TKO_FLAG	Razor + unique peptides TKO_FLAG_2	Razor + unique peptides TKO_FLAG_3	Unique peptides DKO_FLAG	Unique peptides DKO_FLAG_2	Unique peptides DKO_FLAG_3	Unique peptides DKO_NO	Unique peptides DKO_NO_2	Unique peptides DKO_NO_3	Unique peptides TKO_FLAG	Unique peptides TKO_FLAG_2	Unique peptides TKO_FLAG_3	Sequence coverage [%]	Unique + razor sequence coverage [%]	Unique sequence coverage [%]	Mol. weight [kDa]	Sequence length	Sequence lengths	Fraction average	Fraction 1	Q-value	Score	Identification type DKO_FLAG
Q8VDD5;Q6URW6;E9Q264;B1AR69;G3UW82;Q91Z83;P13542;Q02566;Q5SX39;P13541;A2AQP0;Q5SX40	Q8VDD5	103;6;1;1;1;1;1;1;1;1;1;1	103;6;1;1;1;1;1;1;1;1;1;1	93;2;0;0;0;0;0;0;0;0;0;0	Myosin-9	Myh9	sp|Q8VDD5|MYH9_MOUSE Myosin-9 OS=Mus musculus OX=10090 GN=Myh9 PE=1 SV=4	12	103	103	93	59	50	60	59	55	95	68	51	65	59	50	60	59	55	95	68	51	65	53	45	54	51	51	86	62	46	58	47	47	43.7	226.37	1960	1960;2000;1925;1938;1942;1935;1937;1938;1939;1940;1941;1942	1	783	0	323.31	By MS/MS
Q8VDF2;Q7TMI3	Q8VDF2	79;1	79;1	79;1	E3 ubiquitin-protein ligase UHRF1	Uhrf1	sp|Q8VDF2|UHRF1_MOUSE E3 ubiquitin-protein ligase UHRF1 OS=Mus musculus OX=10090 GN=Uhrf1 PE=1 SV=2	2	79	79	79	70	68	59	2	2	2	64	54	57	70	68	59	2	2	2	64	54	57	70	68	59	2	2	2	64	54	57	71.9	71.9	71.9	88303	782	782;803	1	906	0	323.31	By MS/MS
Q61879	Q61879	60	52	50	Myosin-10	Myh10	sp|Q61879|MYH10_MOUSE Myosin-10 OS=Mus musculus OX=10090 GN=Myh10 PE=1 SV=2	1	60	52	50	13	13	15	33	33	58	28	18	21	9	9	10	26	29	51	24	14	15	9	9	10	25	28	49	23	13	15	2021-05-29	27	2021-01-26	228.99	1976	1976	1	214	0	323.31	By MS/MS
P19137	P19137	59	59	59	Laminin subunit alpha-1	Lama1	sp|P19137|LAMA1_MOUSE Laminin subunit alpha-1 OS=Mus musculus OX=10090 GN=Lama1 PE=1 SV=2	1	59	59	59	24	1	0	0	0	0	59	0	0	24	1	0	0	0	0	59	0	0	24	1	0	0	0	0	59	0	0	2021-07-22	2021-07-22	2021-07-22	338.14	3083	3083	1	109	0	323.31	By MS/MS
CON__P02769	CON__P02769	58	58	52				1	58	58	52	42	52	4	39	47	6	40	46	1	42	52	4	39	47	6	40	46	1	38	48	3	35	42	5	35	41	0	74.1	74.1	71.7	69293	607	607	1	410	0	323.31	By MS/MS
P60710;E9Q3M9	P60710	55;1	3;0	3;0	Actin, cytoplasmic 1;Actin, cytoplasmic 1, N-terminally processed	Actb	sp|P60710|ACTB_MOUSE Actin, cytoplasmic 1 OS=Mus musculus OX=10090 GN=Actb PE=1 SV=1	2	55	3	3	54	50	53	39	49	47	51	51	52	3	2	2	1	2	2	2	2	2	3	2	2	1	2	2	2	2	2	81.3	2021-05-07	2021-05-07	41736	375	375;1175	1	163	0	323.31	By MS/MS
P63260	P63260	55	55	3	Actin, cytoplasmic 2;Actin, cytoplasmic 2, N-terminally processed	Actg1	sp|P63260|ACTG_MOUSE Actin, cytoplasmic 2 OS=Mus musculus OX=10090 GN=Actg1 PE=1 SV=1	1	55	55	3	54	51	54	39	50	46	52	51	52	54	51	54	39	50	46	52	51	52	3	3	3	1	3	1	3	2	2	81.3	81.3	2021-05-07	41792	375	375	1	3669	0	323.31	By MS/MS
P39447	P39447	51	51	51	Tight junction protein ZO-1	Tjp1	sp|P39447|ZO1_MOUSE Tight junction protein ZO-1 OS=Mus musculus OX=10090 GN=Tjp1 PE=1 SV=2	1	51	51	51	36	25	28	11	25	32	47	28	36	36	25	28	11	25	32	47	28	36	36	25	28	11	25	32	47	28	36	32.7	32.7	32.7	194.74	1745	1745	1	327	0	323.31	By MS/MS
Q05793	Q05793	49	49	49	Basement membrane-specific heparan sulfate proteoglycan core protein;Endorepellin;LG3 peptide	Hspg2	sp|Q05793|PGBM_MOUSE Basement membrane-specific heparan sulfate proteoglycan core protein OS=Mus musculus OX=10090 GN=Hspg2 PE=1 SV=1	1	49	49	49	10	1	2	1	1	0	49	0	3	10	1	2	1	1	0	49	0	3	10	1	2	1	1	0	49	0	3	2021-02-20	2021-02-20	2021-02-20	398.29	3707	3707	1	74	0	323.31	By MS/MS
Q9Z0U1	Q9Z0U1	48	48	47	Tight junction protein ZO-2	Tjp2	sp|Q9Z0U1|ZO2_MOUSE Tight junction protein ZO-2 OS=Mus musculus OX=10090 GN=Tjp2 PE=1 SV=2	1	48	48	47	27	15	22	8	13	19	46	25	32	27	15	22	8	13	19	46	25	32	27	15	21	8	13	18	45	25	31	47.2	47.2	47.2	131.28	1167	1167	1	242	0	323.31	By MS/MS
P02468	P02468	44	44	44	Laminin subunit gamma-1	Lamc1	sp|P02468|LAMC1_MOUSE Laminin subunit gamma-1 OS=Mus musculus OX=10090 GN=Lamc1 PE=1 SV=2	1	44	44	44	17	4	1	0	0	0	44	1	1	17	4	1	0	0	0	44	1	1	17	4	1	0	0	0	44	1	1	34.3	34.3	34.3	177.3	1607	1607	1	76	0	323.31	By MS/MS
P59242	P59242	44	44	44	Cingulin	Cgn	sp|P59242|CING_MOUSE Cingulin OS=Mus musculus OX=10090 GN=Cgn PE=1 SV=1	1	44	44	44	30	11	25	9	34	30	37	32	34	30	11	25	9	34	30	37	32	34	30	11	25	9	34	30	37	32	34	44.2	44.2	44.2	136.45	1191	1191	1	293	0	323.31	By MS/MS
P68033;P68134	P68033;P68134	42;39	18;15	2;2	Actin, alpha cardiac muscle 1;Actin, alpha skeletal muscle	Actc1;Acta1	sp|P68033|ACTC_MOUSE Actin, alpha cardiac muscle 1 OS=Mus musculus OX=10090 GN=Actc1 PE=1 SV=1;sp|P68134|ACTS_MOUSE Actin, alpha skeletal muscle OS=Mus musculus OX=10090 GN=Acta1 PE=1 SV=1	2	42	18	2	38	34	40	24	31	32	34	30	34	15	13	16	5	8	10	12	7	11	2	2	2	2	2	2	2	2	1	76.7	50.1	2021-08-08	42019	377	377;377	1	189	0	323.31	By MS/MS
P63268;P62737	P63268;P62737	40;40	1;1	1;1	Actin, gamma-enteric smooth muscle;Actin, aortic smooth muscle	Actg2;Acta2	sp|P63268|ACTH_MOUSE Actin, gamma-enteric smooth muscle OS=Mus musculus OX=10090 GN=Actg2 PE=1 SV=1;sp|P62737|ACTA_MOUSE Actin, aortic smooth muscle OS=Mus musculus OX=10090 GN=Acta2 PE=1 SV=1	2	40	1	1	36	31	37	21	28	29	32	27	32	1	0	0	0	0	0	1	0	0	1	0	0	0	0	0	1	0	0	76.9	2021-09-02	2021-09-02	41876	376	376;377	1	2	0	22915	By MS/MS
P26231	P26231	38	38	32	Catenin alpha-1	Ctnna1	sp|P26231|CTNA1_MOUSE Catenin alpha-1 OS=Mus musculus OX=10090 GN=Ctnna1 PE=1 SV=1	1	38	38	32	29	9	16	6	11	14	37	20	27	29	9	16	6	11	14	37	20	27	23	8	13	5	9	12	31	18	24	49.2	49.2	43.3	100.11	906	906	1	204	0	323.31	By MS/MS
Q62318	Q62318	38	38	38	Transcription intermediary factor 1-beta	Trim28	sp|Q62318|TIF1B_MOUSE Transcription intermediary factor 1-beta OS=Mus musculus OX=10090 GN=Trim28 PE=1 SV=3	1	38	38	38	35	36	24	11	5	15	28	22	22	35	36	24	11	5	15	28	22	22	35	36	24	11	5	15	28	22	22	50.5	50.5	50.5	88846	834	834	1	275	0	323.31	By MS/MS
Q9QZQ1	Q9QZQ1	37	37	37	Afadin	Mllt4	sp|Q9QZQ1|AFAD_MOUSE Afadin OS=Mus musculus OX=10090 GN=Afdn PE=1 SV=3	1	37	37	37	23	22	19	5	16	20	27	31	32	23	22	19	5	16	20	27	31	32	23	22	19	5	16	20	27	31	32	2021-03-22	2021-03-22	2021-03-22	206.5	1820	1820	1	239	0	323.31	By MS/MS
P63017;P17156;P16627;Q61696;P17879	P63017	34;8;3;2;2	34;8;3;2;2	33;7;2;2;2	Heat shock cognate 71 kDa protein	Hspa8	sp|P63017|HSP7C_MOUSE Heat shock cognate 71 kDa protein OS=Mus musculus OX=10090 GN=Hspa8 PE=1 SV=1	5	34	34	33	31	27	27	15	16	22	24	17	28	31	27	27	15	16	22	24	17	28	30	26	26	14	16	21	23	17	27	42.4	42.4	42.4	70.87	646	646;633;641;641;642	1	293	0	323.31	By MS/MS
Q01320	Q01320	34	34	30	DNA topoisomerase 2-alpha	Top2a	sp|Q01320|TOP2A_MOUSE DNA topoisomerase 2-alpha OS=Mus musculus OX=10090 GN=Top2a PE=1 SV=2	1	34	34	30	28	30	18	14	10	28	25	12	13	28	30	18	14	10	28	25	12	13	24	26	17	12	10	24	22	12	13	2021-01-25	2021-01-25	2021-03-22	172.79	1528	1528	1	224	0	323.31	By MS/MS
O88322	O88322	33	33	32	Nidogen-2	Nid2	sp|O88322|NID2_MOUSE Nidogen-2 OS=Mus musculus OX=10090 GN=Nid2 PE=1 SV=2	1	33	33	32	13	1	0	0	0	0	33	0	0	13	1	0	0	0	0	33	0	0	13	1	0	0	0	0	32	0	0	35.6	35.6	35.6	153.91	1403	1403	1	62	0	323.31	By MS/MS
P02469	P02469	31	31	31	Laminin subunit beta-1	Lamb1	sp|P02469|LAMB1_MOUSE Laminin subunit beta-1 OS=Mus musculus OX=10090 GN=Lamb1 PE=1 SV=3	1	31	31	31	8	0	0	0	0	0	31	0	1	8	0	0	0	0	0	31	0	1	8	0	0	0	0	0	31	0	1	2021-07-23	2021-07-23	2021-07-23	197.09	1786	1786	1	47	0	323.31	By MS/MS
CON__P04264;A0A2R8VHP3	CON__P04264	30;1	30;1	20;0				2	30	30	20	25	23	21	27	14	28	26	18	18	25	23	21	27	14	28	26	18	18	16	14	13	18	9	18	16	12	10	46.7	46.7	35.4	66017	644	644;535	1	289	0	323.31	By MS/MS
Q9JHJ0;Q9JKK7;P49813	Q9JHJ0	30;1;1	30;1;1	30;1;1	Tropomodulin-3	Tmod3	sp|Q9JHJ0|TMOD3_MOUSE Tropomodulin-3 OS=Mus musculus OX=10090 GN=Tmod3 PE=1 SV=1	3	30	30	30	26	23	23	13	20	14	28	22	25	26	23	23	13	20	14	28	22	25	26	23	23	13	20	14	28	22	25	55.4	55.4	55.4	39502	352	352;351;359	1	435	0	323.31	By MS/MS
CON__P35527	CON__P35527	29	29	29				1	29	29	29	20	18	12	21	8	20	18	13	14	20	18	12	21	8	20	18	13	14	20	18	12	21	8	20	18	13	14	61.3	61.3	61.3	62129	623	623	1	274	0	323.31	By MS/MS
A2APB8	A2APB8	28	28	28	Targeting protein for Xklp2	Tpx2	sp|A2APB8|TPX2_MOUSE Targeting protein for Xklp2 OS=Mus musculus OX=10090 GN=Tpx2 PE=1 SV=1	1	28	28	28	21	21	14	0	0	3	16	11	12	21	21	14	0	0	3	16	11	12	21	21	14	0	0	3	16	11	12	37.3	37.3	37.3	85893	745	745	1	116	0	233.56	By MS/MS
CON__P35908;CON__Q9DCV7;CON__Q3KNV1;CON__P08729;CON__Q9R0H5;CON__Q6NXH9;CON__Q7Z794;CON__Q9NSB2;CON__Q6ISB0;Q9DCV7;Q6IFZ9;Q9R0H5;Q6NXH9;Q99M73;CON__REFSEQ:XP_932229;CON__Q6IME9;CON__Q3SY84;CON__Q7RTS7;CON__Q32MB2;Q6IME9	CON__P35908	28;2;2;2;2;2;2;2;2;2;2;2;2;2;1;1;1;1;1;1	26;2;2;2;1;1;1;2;2;2;1;1;1;2;1;1;1;1;1;1	18;0;0;0;0;0;0;0;0;0;0;0;0;0;0;0;0;0;0;0				20	28	26	18	11	20	18	18	3	26	19	7	9	10	18	17	16	2	24	17	6	8	8	12	10	10	1	17	13	5	5	50.5	48.7	40.9	65865	645	645;457;469;469;524;539;578;600;600;457;495;524;539;603;345;520;523;529;540;520	1	150	0	305.14	By MS/MS
P20152;P15331;P31001;P08553	P20152	28;3;2;1	28;3;2;1	27;3;1;0	Vimentin	Vim	sp|P20152|VIME_MOUSE Vimentin OS=Mus musculus OX=10090 GN=Vim PE=1 SV=3	4	28	28	27	17	18	22	10	25	21	26	7	22	17	18	22	10	25	21	26	7	22	16	17	21	9	24	20	25	6	21	61.2	61.2	58.6	53687	466	466;475;469;848	1	230	0	323.31	By MS/MS
Q3UIL6	Q3UIL6	28	28	28	Pleckstrin homology domain-containing family A member 7	Plekha7	sp|Q3UIL6|PKHA7_MOUSE Pleckstrin homology domain-containing family A member 7 OS=Mus musculus OX=10090 GN=Plekha7 PE=1 SV=2	1	28	28	28	12	7	7	2	10	12	24	16	21	12	7	7	2	10	12	24	16	21	12	7	7	2	10	12	24	16	21	32.7	32.7	32.7	126.74	1118	1118	1	119	0	295.23	By MS/MS
Q61656	Q61656	28	28	21	Probable ATP-dependent RNA helicase DDX5	Ddx5	sp|Q61656|DDX5_MOUSE Probable ATP-dependent RNA helicase DDX5 OS=Mus musculus OX=10090 GN=Ddx5 PE=1 SV=2	1	28	28	21	23	23	20	9	8	18	19	13	21	23	23	20	9	8	18	19	13	21	17	17	15	6	6	13	16	11	15	37.5	37.5	2021-05-29	69289	614	614	1	168	0	323.31	By MS/MS
D3Z2H9	D3Z2H9	27	27	14		Tpm3-rs7	tr|D3Z2H9|D3Z2H9_MOUSE Tropomyosin 3, related sequence 7 OS=Mus musculus OX=10090 GN=Tpm3-rs7 PE=3 SV=1	1	27	27	14	23	19	19	11	18	18	24	16	21	23	19	19	11	18	18	24	16	21	13	11	12	6	11	10	12	10	12	75.4	75.4	39.9	28991	248	248	1	492	0	323.31	By MS/MS
P11103	P11103	27	27	27	Poly [ADP-ribose] polymerase 1	Parp1	sp|P11103|PARP1_MOUSE Poly [ADP-ribose] polymerase 1 OS=Mus musculus OX=10090 GN=Parp1 PE=1 SV=3	1	27	27	27	24	23	16	1	1	4	24	12	16	24	23	16	1	1	4	24	12	16	24	23	16	1	1	4	24	12	16	35	35	35	113.1	1013	1013	1	133	0	323.31	By MS/MS
P11499	P11499	27	27	18	Heat shock protein HSP 90-beta	Hsp90ab1	sp|P11499|HS90B_MOUSE Heat shock protein HSP 90-beta OS=Mus musculus OX=10090 GN=Hsp90ab1 PE=1 SV=3	1	27	27	18	23	20	16	14	4	18	23	3	14	23	20	16	14	4	18	23	3	14	17	14	9	8	3	12	15	3	9	35.8	35.8	2021-03-27	83.28	724	724	1	162	0	323.31	By MS/MS
P58252	P58252	27	27	26	Elongation factor 2	Eef2	sp|P58252|EF2_MOUSE Elongation factor 2 OS=Mus musculus OX=10090 GN=Eef2 PE=1 SV=2	1	27	27	26	23	19	19	10	7	16	20	11	20	23	19	19	10	7	16	20	11	20	22	18	18	10	7	15	19	11	19	36.1	36.1	35	95313	858	858	1	189	0	323.31	By MS/MS
Q9ERG0	Q9ERG0	27	27	27	LIM domain and actin-binding protein 1	Lima1	sp|Q9ERG0|LIMA1_MOUSE LIM domain and actin-binding protein 1 OS=Mus musculus OX=10090 GN=Lima1 PE=1 SV=3	1	27	27	27	19	17	22	4	17	15	24	21	22	19	17	22	4	17	15	24	21	22	19	17	22	4	17	15	24	21	22	35.6	35.6	35.6	84059	753	753	1	182	0	295.68	By MS/MS
CON__P13645;CON__P02535-1;P02535;CON__P08730-1;CON__A2A4G1;P08730;Q61414;CON__Q148H6;CON__Q7Z3Y7;CON__P08727;CON__Q7Z3Z0;CON__Q7Z3Y8;CON__Q9Z2K1;CON__Q3ZAW8;CON__Q2M2I5;Q9Z2K1;CON__Q14525;CON__Q9UE12;CON__Q15323;CON__A2A5Y0;CON__Q92764;CON__Q14532;CON__A2AB72;CON__Q497I4;CON__O76015;CON__O76013;CON__Q7Z3Y9;CON__O76014;CON__REFSEQ:XP_986630;CON__Q99456;Q61897;Q62168;Q61765;Q6IFX3;Q8VCW2;Q9Z320;Q49…	CON__P13645	26;7;7;4;4;4;4;3;3;2;2;2;2;2;2;2;1;1;1;1;1;1;1;1;1;1;1;1;1;1;1;1;1;1;1;1;1;1;1;1	26;7;7;4;4;4;4;3;3;2;2;2;2;2;2;2;1;1;1;1;1;1;1;1;1;1;1;1;1;1;1;1;1;1;1;1;1;1;1;1	20;3;3;0;0;0;0;1;1;0;1;1;0;0;0;0;0;0;0;0;0;0;0;0;0;0;0;0;0;0;0;0;0;0;0;0;0;0;0;0				40	26	26	20	15	21	15	20	11	22	21	11	10	15	21	15	20	11	22	21	11	10	9	15	9	15	7	16	15	8	7	45.2	45.2	40.1	59.51	593	593;570;570;437;456;437;452;464;486;400;450;459;469;474;525;469;404;416;416;416;425;448;453;455;456;467;468;471;476;494;404;407;416;439;446;448;455;462;473;512	1	244	0	323.31	By MS/MS
P11276	P11276	26	26	26	Fibronectin;Anastellin	Fn1	sp|P11276|FINC_MOUSE Fibronectin OS=Mus musculus OX=10090 GN=Fn1 PE=1 SV=4	1	26	26	26	0	0	0	1	0	0	26	0	1	0	0	0	1	0	0	26	0	1	0	0	0	1	0	0	26	0	1	2021-06-16	2021-06-16	2021-06-16	272.53	2477	2477	1	32	0	281.66
P16858;S4R1W1;A0A1D5RLD8;V9GXA7;Q64467;V9GX06	P16858;S4R1W1;A0A1D5RLD8	25;23;22;2;2;1	25;23;22;2;2;1	25;23;22;2;2;1	Glyceraldehyde-3-phosphate dehydrogenase	Gapdh;Gm3839	sp|P16858|G3P_MOUSE Glyceraldehyde-3-phosphate dehydrogenase OS=Mus musculus OX=10090 GN=Gapdh PE=1 SV=2;tr|S4R1W1|S4R1W1_MOUSE Glyceraldehyde-3-phosphate dehydrogenase OS=Mus musculus OX=10090 GN=Gm3839 PE=1 SV=1;tr|A0A1D5RLD8|A0A1D5RLD8_MOUSE Glyceraldeh	6	25	25	25	23	23	22	14	14	16	23	21	22	23	23	22	14	14	16	23	21	22	23	23	22	14	14	16	23	21	22	82.3	82.3	82.3	35.81	333	333;333;333;121;440;183	1	398	0	323.31	By MS/MS
P52480;P53657	P52480	25;2	25;2	25;2	Pyruvate kinase PKM	Pkm	sp|P52480|KPYM_MOUSE Pyruvate kinase PKM OS=Mus musculus OX=10090 GN=Pkm PE=1 SV=4	2	25	25	25	22	19	13	17	9	15	20	9	14	22	19	13	17	9	15	20	9	14	22	19	13	17	9	15	20	9	14	52.4	52.4	52.4	57844	531	531;574	1	160	0	214.86	By MS/MS
P68372;Q9D6F9;CON__ENSEMBL:ENSBTAP00000025008;A2AQ07	P68372;Q9D6F9	25;17;3;3	25;17;3;3	6;4;0;0	Tubulin beta-4B chain;Tubulin beta-4A chain	Tubb4b;Tubb4a	sp|P68372|TBB4B_MOUSE Tubulin beta-4B chain OS=Mus musculus OX=10090 GN=Tubb4b PE=1 SV=1;sp|Q9D6F9|TBB4A_MOUSE Tubulin beta-4A chain OS=Mus musculus OX=10090 GN=Tubb4a PE=1 SV=3	4	25	25	6	24	18	17	16	14	20	23	15	17	24	18	17	16	14	20	23	15	17	6	5	5	5	4	5	6	5	4	67.6	67.6	2021-03-17	49.83	445	445;444;536;451	1	244	0	323.31	By MS/MS
Q7TPR4	Q7TPR4	25	25	14	Alpha-actinin-1	Actn1	sp|Q7TPR4|ACTN1_MOUSE Alpha-actinin-1 OS=Mus musculus OX=10090 GN=Actn1 PE=1 SV=1	1	25	25	14	20	15	19	0	12	8	24	15	21	20	15	19	0	12	8	24	15	21	13	7	11	0	7	6	14	8	12	2021-06-29	2021-06-29	2021-04-18	103.07	892	892	1	160	0	323.31	By MS/MS
P01869	P01869	23	23	23	Ig gamma-1 chain C region, membrane-bound form	Ighg1	sp|P01869|IGH1M_MOUSE Ig gamma-1 chain C region, membrane-bound form OS=Mus musculus OX=10090 GN=Ighg1 PE=1 SV=2	1	23	23	23	21	21	22	22	20	22	22	20	22	21	21	22	22	20	22	22	20	22	21	21	22	22	20	22	22	20	22	55.5	55.5	55.5	43386	393	393	1	2135	0	323.31	By MS/MS
P30999	P30999	23	23	23	Catenin delta-1	Ctnnd1	sp|P30999|CTND1_MOUSE Catenin delta-1 OS=Mus musculus OX=10090 GN=Ctnnd1 PE=1 SV=2	1	23	23	23	16	5	7	4	5	7	22	10	15	16	5	7	4	5	7	22	10	15	16	5	7	4	5	7	22	10	15	31.9	31.9	31.9	104.92	938	938	1	104	0	248.51	By MS/MS
P99024	P99024	23	6	5	Tubulin beta-5 chain	Tubb5	sp|P99024|TBB5_MOUSE Tubulin beta-5 chain OS=Mus musculus OX=10090 GN=Tubb5 PE=1 SV=1	1	23	6	5	22	15	16	14	13	19	21	13	17	6	4	6	5	4	6	6	5	6	5	3	5	4	3	5	5	4	5	63.5	2021-05-20	2021-01-17	49.67	444	444	1	77	0	163.91	By MS/MS
Q9QXS1	Q9QXS1	23	23	23	Plectin	Plec	sp|Q9QXS1|PLEC_MOUSE Plectin OS=Mus musculus OX=10090 GN=Plec PE=1 SV=3	1	23	23	23	5	2	5	1	13	3	15	5	4	5	2	5	1	13	3	15	5	4	5	2	5	1	13	3	15	5	4	2021-01-07	2021-01-07	2021-01-07	534.18	4691	4691	1	53	0	161.19	By MS/MS
P09405	P09405	22	22	22	Nucleolin	Ncl	sp|P09405|NUCL_MOUSE Nucleolin OS=Mus musculus OX=10090 GN=Ncl PE=1 SV=2	1	22	22	22	14	14	14	14	12	17	14	10	14	14	14	14	14	12	17	14	10	14	14	14	14	14	12	17	14	10	14	31.4	31.4	31.4	76722	707	707	1	139	0	323.31	By MS/MS
Q8K019	Q8K019	22	22	21	Bcl-2-associated transcription factor 1	Bclaf1	sp|Q8K019|BCLF1_MOUSE Bcl-2-associated transcription factor 1 OS=Mus musculus OX=10090 GN=Bclaf1 PE=1 SV=2	1	22	22	21	4	8	6	4	9	22	2	7	10	4	8	6	4	9	22	2	7	10	4	8	6	4	9	21	2	7	10	2021-07-24	2021-07-24	2021-07-24	106	919	919	1	83	0	323.31	By MS/MS
Q8VEK3	Q8VEK3	22	22	22	Heterogeneous nuclear ribonucleoprotein U	Hnrnpu	sp|Q8VEK3|HNRPU_MOUSE Heterogeneous nuclear ribonucleoprotein U OS=Mus musculus OX=10090 GN=Hnrnpu PE=1 SV=1	1	22	22	22	15	15	18	6	4	14	15	11	19	15	15	18	6	4	14	15	11	19	15	15	18	6	4	14	15	11	19	2021-09-24	2021-09-24	2021-09-24	87917	800	800	1	148	0	292.72	By MS/MS
Q9D8E6	Q9D8E6	22	22	22	60S ribosomal protein L4	Rpl4	sp|Q9D8E6|RL4_MOUSE 60S ribosomal protein L4 OS=Mus musculus OX=10090 GN=Rpl4 PE=1 SV=3	1	22	22	22	17	15	17	10	4	14	18	11	13	17	15	17	10	4	14	18	11	13	17	15	17	10	4	14	18	11	13	48	48	48	47153	419	419	1	148	0	323.31	By MS/MS
P17182;P17183;P21550	P17182	21;3;2	21;3;2	21;3;2	Alpha-enolase	Eno1	sp|P17182|ENOA_MOUSE Alpha-enolase OS=Mus musculus OX=10090 GN=Eno1 PE=1 SV=3	3	21	21	21	17	17	19	12	12	16	16	9	16	17	17	19	12	12	16	16	9	16	17	17	19	12	12	16	16	9	16	64.7	64.7	64.7	47.14	434	434;434;434	1	153	0	231.21	By MS/MS
CON__ENSEMBL:ENSBTAP00000024462	CON__ENSEMBL:ENSBTAP00000024462	20	20	11				1	20	20	11	18	15	5	15	14	5	13	12	4	18	15	5	15	14	5	13	12	4	9	7	0	6	6	0	7	5	0	61.1	61.1	31	46543	419	419	1	224	0	323.31	By MS/MS
P57780;Q9JI91;O88990	P57780	20;4;4	9;0;0	9;0;0	Alpha-actinin-4	Actn4	sp|P57780|ACTN4_MOUSE Alpha-actinin-4 OS=Mus musculus OX=10090 GN=Actn4 PE=1 SV=1	3	20	9	9	13	11	13	1	8	5	18	12	14	6	3	5	1	3	3	8	5	5	6	3	5	1	3	3	8	5	5	2021-06-24	2021-06-13	2021-06-13	104.98	912	912;894;900	1	44	0	100.21	By MS/MS
Q569Z6	Q569Z6	20	19	19	Thyroid hormone receptor-associated protein 3	Thrap3	sp|Q569Z6|TR150_MOUSE Thyroid hormone receptor-associated protein 3 OS=Mus musculus OX=10090 GN=Thrap3 PE=1 SV=1	1	20	19	19	2	6	6	3	9	20	4	5	9	2	6	6	3	9	19	4	5	9	2	6	6	3	9	19	4	5	9	23	23	23	108.18	951	951	1	81	0	250.45	By MS/MS
Q62167;P16381	Q62167;P16381	20;17	19;16	5;2	ATP-dependent RNA helicase DDX3X;Putative ATP-dependent RNA helicase Pl10	Ddx3x;D1Pas1	sp|Q62167|DDX3X_MOUSE ATP-dependent RNA helicase DDX3X OS=Mus musculus OX=10090 GN=Ddx3x PE=1 SV=3;sp|P16381|DDX3L_MOUSE Putative ATP-dependent RNA helicase Pl10 OS=Mus musculus OX=10090 GN=D1Pas1 PE=1 SV=1	2	20	19	5	15	12	9	7	8	14	13	8	14	14	12	9	7	8	14	13	8	13	5	4	2	3	3	4	4	3	4	33.4	2021-07-31	2021-05-12	73101	662	662;660	1	102	0	212.19	By MS/MS
Q68FD5	Q68FD5	20	20	20	Clathrin heavy chain 1	Cltc	sp|Q68FD5|CLH1_MOUSE Clathrin heavy chain 1 OS=Mus musculus OX=10090 GN=Cltc PE=1 SV=3	1	20	20	20	12	4	6	18	2	16	11	3	9	12	4	6	18	2	16	11	3	9	12	4	6	18	2	16	11	3	9	15	15	15	191.55	1675	1675	1	90	0	228.15	By MS/MS
Q80U72	Q80U72	20	20	20	Protein scribble homolog	Scrib	sp|Q80U72|SCRIB_MOUSE Protein scribble homolog OS=Mus musculus OX=10090 GN=Scrib PE=1 SV=2	1	20	20	20	6	4	7	1	5	4	14	11	18	6	4	7	1	5	4	14	11	18	6	4	7	1	5	4	14	11	18	2021-09-17	2021-09-17	2021-09-17	174.06	1612	1612	1	77	0	291.44	By MS/MS
E9PVX6	E9PVX6	19	19	19		Mki67	sp|E9PVX6|KI67_MOUSE Proliferation marker protein Ki-67 OS=Mus musculus OX=10090 GN=Mki67 PE=1 SV=1	1	19	19	19	16	14	10	0	0	3	7	8	7	16	14	10	0	0	3	7	8	7	16	14	10	0	0	3	7	8	7	2021-09-08	2021-09-08	2021-09-08	350.86	3177	3177	1	70	0	162.85	By MS/MS
O88477	O88477	19	19	18	Insulin-like growth factor 2 mRNA-binding protein 1	Igf2bp1	sp|O88477|IF2B1_MOUSE Insulin-like growth factor 2 mRNA-binding protein 1 OS=Mus musculus OX=10090 GN=Igf2bp1 PE=1 SV=1	1	19	19	18	16	12	15	5	5	10	14	13	17	16	12	15	5	5	10	14	13	17	15	11	14	4	4	9	13	12	16	41.6	41.6	41.6	63.45	577	577	1	120	0	258.69	By MS/MS
P01837	P01837	19	19	18	Ig kappa chain C region		sp|P01837|IGKC_MOUSE Immunoglobulin kappa constant OS=Mus musculus OX=10090 GN=Igkc PE=1 SV=2	1	19	19	18	18	18	17	18	17	18	17	17	17	18	18	17	18	17	18	17	17	17	17	17	16	17	16	17	16	16	16	100	100	100	11934	107	107	1	1166	0	323.31	By MS/MS
P47753;Q9CR52	P47753	19;1	19;1	14;0	F-actin-capping protein subunit alpha-1	Capza1	sp|P47753|CAZA1_MOUSE F-actin-capping protein subunit alpha-1 OS=Mus musculus OX=10090 GN=Capza1 PE=1 SV=4	2	19	19	14	17	12	14	3	7	7	18	10	16	17	12	14	3	7	7	18	10	16	14	10	11	2	6	6	14	7	12	88.8	88.8	72.4	32939	286	286;288	1	151	0	323.31	By MS/MS
P58771	P58771	19	12	8	Tropomyosin alpha-1 chain	Tpm1	sp|P58771|TPM1_MOUSE Tropomyosin alpha-1 chain OS=Mus musculus OX=10090 GN=Tpm1 PE=1 SV=1	1	19	12	8	15	16	16	3	15	16	18	12	17	10	12	12	1	12	12	11	10	12	7	8	8	1	8	8	8	7	8	50.7	33.8	2021-05-28	32.68	284	284	1	163	0	323.31	By MS/MS
Q501J6	Q501J6	19	12	12	Probable ATP-dependent RNA helicase DDX17	Ddx17	sp|Q501J6|DDX17_MOUSE Probable ATP-dependent RNA helicase DDX17 OS=Mus musculus OX=10090 GN=Ddx17 PE=1 SV=1	1	19	12	12	13	14	12	4	3	13	10	7	12	7	8	7	1	1	8	7	5	6	7	8	7	1	1	8	7	5	6	2021-04-27	2021-02-18	2021-02-18	72399	650	650	1	53	0	115.72	By MS/MS
CON__P48668;CON__P04259	CON__P48668;CON__P04259	18;15	12;9	1;1			;	2	18	12	1	10	15	13	14	1	16	10	7	12	8	10	8	10	0	11	8	6	9	1	1	1	1	0	1	1	1	1	32.1	2021-06-23	2021-08-01	60024	564	564;564	1	72	0	132.05	By MS/MS
P05213;P68368;A0A2R8VHF3;Q3UX10	P05213;P68368	18;11;6;1	18;11;6;1	2;2;0;0	Tubulin alpha-1B chain;Tubulin alpha-4A chain	Tuba1b;Tuba4a	sp|P05213|TBA1B_MOUSE Tubulin alpha-1B chain OS=Mus musculus OX=10090 GN=Tuba1b PE=1 SV=2;sp|P68368|TBA4A_MOUSE Tubulin alpha-4A chain OS=Mus musculus OX=10090 GN=Tuba4a PE=1 SV=1	4	18	18	2	17	16	15	12	9	14	16	10	16	17	16	15	12	9	14	16	10	16	1	2	1	1	0	2	1	0	1	43.2	43.2	2021-01-03	50151	451	451;448;267;446	1	150	0	323.31	By MS/MS
Q7TMM9	Q7TMM9	18	1	1	Tubulin beta-2A chain	Tubb2a	sp|Q7TMM9|TBB2A_MOUSE Tubulin beta-2A chain OS=Mus musculus OX=10090 GN=Tubb2a PE=1 SV=1	1	18	1	1	15	9	8	8	7	12	15	8	11	0	0	0	0	0	0	0	1	1	0	0	0	0	0	0	0	1	1	48.3	2021-06-03	2021-06-03	49906	445	445	1	2	1	-2	By matching
Q8BTM8	Q8BTM8	18	18	18	Filamin-A	Flna	sp|Q8BTM8|FLNA_MOUSE Filamin-A OS=Mus musculus OX=10090 GN=Flna PE=1 SV=5	1	18	18	18	15	10	14	6	8	11	18	8	11	15	10	14	6	8	11	18	8	11	15	10	14	6	8	11	18	8	11	2021-04-10	2021-04-10	2021-04-10	281.22	2647	2647	1	107	0	150.66	By MS/MS
Q91VJ4	Q91VJ4	18	18	16	Serine/threonine-protein kinase 38	Stk38	sp|Q91VJ4|STK38_MOUSE Serine/threonine-protein kinase 38 OS=Mus musculus OX=10090 GN=Stk38 PE=1 SV=1	1	18	18	16	6	12	11	12	9	17	4	5	9	6	12	11	12	9	17	4	5	9	4	10	9	10	8	15	3	5	7	39.8	39.8	37.2	54174	465	465	1	95	0	150.06	By MS/MS
Q9CWF2	Q9CWF2	18	3	1	Tubulin beta-2B chain	Tubb2b	sp|Q9CWF2|TBB2B_MOUSE Tubulin beta-2B chain OS=Mus musculus OX=10090 GN=Tubb2b PE=1 SV=1	1	18	3	1	16	10	9	8	8	13	16	8	11	2	1	1	0	1	2	3	1	2	1	1	1	0	1	1	1	1	1	48.3	2021-07-11	2021-06-03	49953	445	445	1	13	0.0017953	20371	By MS/MS
A2AQ25	A2AQ25	17	17	17	Sickle tail protein	Skt	sp|A2AQ25|SKT_MOUSE Sickle tail protein OS=Mus musculus OX=10090 GN=Skt PE=1 SV=1	1	17	17	17	8	1	4	0	1	3	12	10	12	8	1	4	0	1	3	12	10	12	8	1	4	0	1	3	12	10	12	2021-06-13	2021-06-13	2021-06-13	213.03	1946	1946	1	51	0	127.16	By MS/MS
CON__P02538;CON__O95678;CON__P07744;CON__Q8VED5;P07744;Q8VED5;CON__P05787;E9Q1Z0;CON__H-INV:HIT000016045	CON__P02538	17;6;5;5;5;5;3;3;1	1;1;1;1;1;1;0;1;0	0;0;0;0;0;0;0;0;0				9	17	1	0	9	15	12	14	1	15	10	6	11	0	1	0	1	0	1	1	0	0	0	0	0	0	0	0	0	0	0	2021-03-30	2021-01-02	0	60044	564	564;551;525;531;525;531;483;538;99	1	4	0.0023895	79486	By matching
P05214;Q9JJZ2	P05214	17;8	2;0	2;0	Tubulin alpha-3 chain	Tuba3a	sp|P05214|TBA3_MOUSE Tubulin alpha-3 chain OS=Mus musculus OX=10090 GN=Tuba3b PE=1 SV=1	2	17	2	2	17	15	15	9	8	11	16	11	16	2	2	2	0	0	0	2	2	2	2	2	2	0	0	0	2	2	2	43.3	2021-04-04	2021-04-04	49959	450	450;449	1	12	0.0018416	21.29	By MS/MS
P12970;V9GX35	P12970	17;2	17;2	17;2	60S ribosomal protein L7a	Rpl7a	sp|P12970|RL7A_MOUSE 60S ribosomal protein L7a OS=Mus musculus OX=10090 GN=Rpl7a PE=1 SV=2	2	17	17	17	15	12	10	6	1	8	14	6	10	15	12	10	6	1	8	14	6	10	15	12	10	6	1	8	14	6	10	47.4	47.4	47.4	29976	266	266;225	1	94	0	212.22	By MS/MS
P21107	P21107	17	4	4	Tropomyosin alpha-3 chain	Tpm3	sp|P21107|TPM3_MOUSE Tropomyosin alpha-3 chain OS=Mus musculus OX=10090 GN=Tpm3 PE=1 SV=3	1	17	4	4	13	11	10	7	9	10	16	9	12	3	3	3	2	2	2	4	3	3	3	3	3	2	2	2	4	3	3	51.2	2021-08-15	2021-08-15	32994	285	285	1	28	0	97281	By MS/MS
P68369;P68373	P68369;P68373	17;16	1;1	0;0	Tubulin alpha-1A chain;Tubulin alpha-1C chain	Tuba1a;Tuba1c	sp|P68369|TBA1A_MOUSE Tubulin alpha-1A chain OS=Mus musculus OX=10090 GN=Tuba1a PE=1 SV=1;sp|P68373|TBA1C_MOUSE Tubulin alpha-1C chain OS=Mus musculus OX=10090 GN=Tuba1c PE=1 SV=1	2	17	1	0	17	15	15	11	10	13	16	11	16	1	1	1	0	1	1	1	1	1	0	0	0	0	0	0	0	0	0	43.2	2021-09-02	0	50135	451	451;449	1	8	0.0013245	11662	By MS/MS
Q9WUM4;Q920M5	Q9WUM4	17;2	17;2	17;2	Coronin-1C	Coro1c	sp|Q9WUM4|COR1C_MOUSE Coronin-1C OS=Mus musculus OX=10090 GN=Coro1c PE=1 SV=2	2	17	17	17	15	9	11	6	6	9	13	8	13	15	9	11	6	6	9	13	8	13	15	9	11	6	6	9	13	8	13	33.1	33.1	33.1	53.12	474	474;471	1	134	0	323.31	By MS/MS
CON__P13647	CON__P13647	16	6	3				1	16	6	3	8	12	10	11	2	15	8	6	8	4	4	3	4	1	6	4	3	3	2	2	2	2	1	3	2	2	2	2021-03-28	2021-02-12	2021-06-04	62378	590	590	1	32	0	72447	By MS/MS
CON__Q3SX28;P58774	CON__Q3SX28;P58774	16;15	5;4	5;4	Tropomyosin beta chain	Tpm2	;sp|P58774|TPM2_MOUSE Tropomyosin beta chain OS=Mus musculus OX=10090 GN=Tpm2 PE=1 SV=1	2	16	5	5	11	11	12	2	11	13	14	7	12	3	3	4	0	4	5	4	2	3	3	3	4	0	4	5	4	2	3	41.2	19	19	33012	284	284;284	1	40	0	203.23	By MS/MS
O88569	O88569	16	16	16	Heterogeneous nuclear ribonucleoproteins A2/B1	Hnrnpa2b1	sp|O88569|ROA2_MOUSE Heterogeneous nuclear ribonucleoproteins A2/B1 OS=Mus musculus OX=10090 GN=Hnrnpa2b1 PE=1 SV=2	1	16	16	16	14	13	14	6	4	12	15	10	15	14	13	14	6	4	12	15	10	15	14	13	14	6	4	12	15	10	15	47.6	47.6	47.6	37402	353	353	1	148	0	272.77	By MS/MS
P10126;P62631	P10126;P62631	16;8	16;8	16;8	Elongation factor 1-alpha 1;Elongation factor 1-alpha 2	Eef1a1;Eef1a2	sp|P10126|EF1A1_MOUSE Elongation factor 1-alpha 1 OS=Mus musculus OX=10090 GN=Eef1a1 PE=1 SV=3;sp|P62631|EF1A2_MOUSE Elongation factor 1-alpha 2 OS=Mus musculus OX=10090 GN=Eef1a2 PE=1 SV=1	2	16	16	16	11	12	12	10	6	10	12	8	13	11	12	12	10	6	10	12	8	13	11	12	12	10	6	10	12	8	13	38.7	38.7	38.7	50113	462	462;463	1	175	0	308.98	By MS/MS
P30681	P30681	16	16	12	High mobility group protein B2	Hmgb2	sp|P30681|HMGB2_MOUSE High mobility group protein B2 OS=Mus musculus OX=10090 GN=Hmgb2 PE=1 SV=3	1	16	16	12	13	14	12	4	2	9	10	9	10	13	14	12	4	2	9	10	9	10	9	10	9	4	2	9	8	8	8	49	49	37.1	24162	210	210	1	122	0	146.05	By MS/MS
P47754	P47754	16	11	11	F-actin-capping protein subunit alpha-2	Capza2	sp|P47754|CAZA2_MOUSE F-actin-capping protein subunit alpha-2 OS=Mus musculus OX=10090 GN=Capza2 PE=1 SV=3	1	16	11	11	13	9	12	3	6	5	14	7	11	10	7	9	2	5	4	10	4	7	10	7	9	2	5	4	10	4	7	67.1	50.7	50.7	32967	286	286	1	107	0	323.31	By MS/MS
P62806	P62806	16	16	16	Histone H4	Hist1h4a	sp|P62806|H4_MOUSE Histone H4 OS=Mus musculus OX=10090 GN=Hist4h4 PE=1 SV=2	1	16	16	16	15	13	12	12	7	11	15	11	11	15	13	12	12	7	11	15	11	11	15	13	12	12	7	11	15	11	11	68.9	68.9	68.9	11367	103	103	1	197	0	320.32	By MS/MS
Q62095;Q61496	Q62095	16;1	1;0	1;0	ATP-dependent RNA helicase DDX3Y	Ddx3y	sp|Q62095|DDX3Y_MOUSE ATP-dependent RNA helicase DDX3Y OS=Mus musculus OX=10090 GN=Ddx3y PE=1 SV=2	2	16	1	1	10	8	7	5	5	11	10	5	10	0	0	0	1	0	1	1	0	0	0	0	0	1	0	1	1	0	0	2021-05-22	2021-05-01	2021-05-01	73427	658	658;702	1	5	0.0033937	73788	By matching
Q80X90	Q80X90	16	16	16	Filamin-B	Flnb	sp|Q80X90|FLNB_MOUSE Filamin-B OS=Mus musculus OX=10090 GN=Flnb PE=1 SV=3	1	16	16	16	14	6	7	2	3	3	14	7	9	14	6	7	2	3	3	14	7	9	14	6	7	2	3	3	14	7	9	2021-08-09	2021-08-09	2021-08-09	277.82	2602	2602	1	67	0	138.88	By MS/MS
Q8CJ40	Q8CJ40	16	16	16	Rootletin	Crocc	sp|Q8CJ40|CROCC_MOUSE Rootletin OS=Mus musculus OX=10090 GN=Crocc PE=1 SV=2	1	16	16	16	2	9	5	0	1	5	10	4	10	2	9	5	0	1	5	10	4	10	2	9	5	0	1	5	10	4	10	2021-02-09	2021-02-09	2021-02-09	226.94	2009	2009	1	46	0	101.06	By MS/MS
CON__Q05B55	CON__Q05B55	15	14	14				1	15	14	14	13	14	3	15	15	4	13	15	4	12	13	2	14	14	3	12	14	3	12	13	2	14	14	3	12	14	3	45	45	45	26.59	240	240	1	208	0	323.31	By MS/MS
P14148	P14148	15	15	15	60S ribosomal protein L7	Rpl7	sp|P14148|RL7_MOUSE 60S ribosomal protein L7 OS=Mus musculus OX=10090 GN=Rpl7 PE=1 SV=2	1	15	15	15	15	8	7	2	3	7	14	3	9	15	8	7	2	3	7	14	3	9	15	8	7	2	3	7	14	3	9	40	40	40	31419	270	270	1	93	0	255.58	By MS/MS
P15864;Q07133	P15864	15;3	4;0	4;0	Histone H1.2	Hist1h1c	sp|P15864|H12_MOUSE Histone H1.2 OS=Mus musculus OX=10090 GN=Hist1h1c PE=1 SV=2	2	15	4	4	14	11	12	9	7	9	13	11	12	4	3	3	2	2	2	4	3	3	4	3	3	2	2	2	4	3	3	38.7	2021-02-13	2021-02-13	21266	212	212;208	1	31	0	31584	By MS/MS
P25206	P25206	15	15	15	DNA replication licensing factor MCM3	Mcm3	sp|P25206|MCM3_MOUSE DNA replication licensing factor MCM3 OS=Mus musculus OX=10090 GN=Mcm3 PE=1 SV=2	1	15	15	15	14	12	9	2	1	4	11	4	6	14	12	9	2	1	4	11	4	6	14	12	9	2	1	4	11	4	6	2021-02-23	2021-02-23	2021-02-23	91545	812	812	1	69	0	116.24	By MS/MS
P43274	P43274	15	15	6	Histone H1.4	Hist1h1e	sp|P43274|H14_MOUSE Histone H1.4 OS=Mus musculus OX=10090 GN=Hist1h1e PE=1 SV=2	1	15	15	6	13	13	13	10	9	10	13	13	13	13	13	13	10	9	10	13	13	13	4	6	6	4	4	4	5	6	6	39.7	39.7	16	21977	219	219	1	141	0	281.2	By MS/MS
P43277	P43277	15	6	3	Histone H1.3	Hist1h1d	sp|P43277|H13_MOUSE Histone H1.3 OS=Mus musculus OX=10090 GN=Hist1h1d PE=1 SV=2	1	15	6	3	14	12	13	11	9	11	13	12	13	5	5	6	5	4	5	5	5	6	3	3	3	3	3	3	3	3	3	39.4	2021-08-15	2021-05-09	22099	221	221	1	76	0	84377	By MS/MS
P47757	P47757	15	15	15	F-actin-capping protein subunit beta	Capzb	sp|P47757|CAPZB_MOUSE F-actin-capping protein subunit beta OS=Mus musculus OX=10090 GN=Capzb PE=1 SV=3	1	15	15	15	12	11	12	4	6	8	13	9	11	12	11	12	4	6	8	13	9	11	12	11	12	4	6	8	13	9	11	56	56	56	31345	277	277	1	177	0	323.31	By MS/MS
P54276	P54276	15	15	15	DNA mismatch repair protein Msh6	Msh6	sp|P54276|MSH6_MOUSE DNA mismatch repair protein Msh6 OS=Mus musculus OX=10090 GN=Msh6 PE=1 SV=3	1	15	15	15	13	12	10	1	1	4	9	5	8	13	12	10	1	1	4	9	5	8	13	12	10	1	1	4	9	5	8	2021-02-12	2021-02-12	2021-02-12	151.08	1358	1358	1	64	0	110.61	By MS/MS
P62242	P62242	15	15	15	40S ribosomal protein S8	Rps8	sp|P62242|RS8_MOUSE 40S ribosomal protein S8 OS=Mus musculus OX=10090 GN=Rps8 PE=1 SV=2	1	15	15	15	14	10	11	6	5	10	13	6	11	14	10	11	6	5	10	13	6	11	14	10	11	6	5	10	13	6	11	62.5	62.5	62.5	24205	208	208	1	99	0	323.31	By MS/MS
P62908	P62908	15	15	15	40S ribosomal protein S3	Rps3	sp|P62908|RS3_MOUSE 40S ribosomal protein S3 OS=Mus musculus OX=10090 GN=Rps3 PE=1 SV=1	1	15	15	15	13	8	9	7	3	9	12	4	9	13	8	9	7	3	9	12	4	9	13	8	9	7	3	9	12	4	9	56.8	56.8	56.8	26674	243	243	1	90	0	164.9	By MS/MS
Q68FH0	Q68FH0	15	15	15	Plakophilin-4	Pkp4	sp|Q68FH0|PKP4_MOUSE Plakophilin-4 OS=Mus musculus OX=10090 GN=Pkp4 PE=1 SV=1	1	15	15	15	10	2	4	0	2	1	14	7	6	10	2	4	0	2	1	14	7	6	10	2	4	0	2	1	14	7	6	2021-07-19	2021-07-19	2021-07-19	131.55	1190	1190	1	47	0	122.93	By MS/MS
Q6IRU2	Q6IRU2	15	14	14	Tropomyosin alpha-4 chain	Tpm4	sp|Q6IRU2|TPM4_MOUSE Tropomyosin alpha-4 chain OS=Mus musculus OX=10090 GN=Tpm4 PE=1 SV=3	1	15	14	14	10	9	10	1	8	9	13	6	10	9	9	10	1	8	9	12	6	10	9	9	10	1	8	9	12	6	10	55.2	52.8	52.8	28467	248	248	1	100	0	323.31	By MS/MS
Q78PY7	Q78PY7	15	15	15	Staphylococcal nuclease domain-containing protein 1	Snd1	sp|Q78PY7|SND1_MOUSE Staphylococcal nuclease domain-containing protein 1 OS=Mus musculus OX=10090 GN=Snd1 PE=1 SV=1	1	15	15	15	12	10	11	0	0	2	10	7	10	12	10	11	0	0	2	10	7	10	12	10	11	0	0	2	10	7	10	2021-07-20	2021-07-20	2021-07-20	102.09	910	910	1	66	0	126.73	By MS/MS
Q8BFZ3	Q8BFZ3	15	2	2	Beta-actin-like protein 2	Actbl2	sp|Q8BFZ3|ACTBL_MOUSE Beta-actin-like protein 2 OS=Mus musculus OX=10090 GN=Actbl2 PE=1 SV=1	1	15	2	2	13	11	14	10	12	12	14	12	13	1	0	2	0	0	0	2	0	1	1	0	2	0	0	0	2	0	1	31.9	2021-03-09	2021-03-09	42004	376	376	1	8	0.0014388	13058	By matching
Q9WVA4;Q9R1Q8	Q9WVA4	15;3	15;3	15;3	Transgelin-2	Tagln2	sp|Q9WVA4|TAGL2_MOUSE Transgelin-2 OS=Mus musculus OX=10090 GN=Tagln2 PE=1 SV=4	2	15	15	15	15	14	14	3	6	9	15	10	14	15	14	14	3	6	9	15	10	14	15	14	14	3	6	9	15	10	14	59.8	59.8	59.8	22395	199	199;199	1	266	0	323.31	By MS/MS
E9QA15	E9QA15	14	14	14		Cald1	tr|E9QA15|E9QA15_MOUSE Caldesmon 1 OS=Mus musculus OX=10090 GN=Cald1 PE=1 SV=1	1	14	14	14	12	11	12	0	12	10	14	10	10	12	11	12	0	12	10	14	10	10	12	11	12	0	12	10	14	10	10	2021-06-20	2021-06-20	2021-06-20	89272	768	768	1	116	0	122.84	By MS/MS
P07901	P07901	14	7	7	Heat shock protein HSP 90-alpha	Hsp90aa1	sp|P07901|HS90A_MOUSE Heat shock protein HSP 90-alpha OS=Mus musculus OX=10090 GN=Hsp90aa1 PE=1 SV=4	1	14	7	7	11	9	9	9	3	7	13	1	10	6	5	4	5	2	3	6	1	5	6	5	4	5	2	3	6	1	5	2021-02-22	2021-03-12	2021-03-12	84787	733	733	1	41	0	132.11	By MS/MS
P17742;F8VPN3;V9GX31	P17742;F8VPN3	14;7;1	14;7;1	14;7;1	Peptidyl-prolyl cis-trans isomerase A;Peptidyl-prolyl cis-trans isomerase A, N-terminally processed;Peptidyl-prolyl cis-trans isomerase	Ppia;Gm5160	sp|P17742|PPIA_MOUSE Peptidyl-prolyl cis-trans isomerase A OS=Mus musculus OX=10090 GN=Ppia PE=1 SV=2;tr|F8VPN3|F8VPN3_MOUSE Peptidyl-prolyl cis-trans isomerase OS=Mus musculus OX=10090 GN=Gm5160 PE=3 SV=2	3	14	14	14	13	13	12	9	6	9	11	8	13	13	13	12	9	6	9	11	8	13	13	13	12	9	6	9	11	8	13	82.3	82.3	82.3	17971	164	164;147;77	1	166	0	323.31	By MS/MS
P18760;P45591	P18760	14;4	14;4	12;2	Cofilin-1	Cfl1	sp|P18760|COF1_MOUSE Cofilin-1 OS=Mus musculus OX=10090 GN=Cfl1 PE=1 SV=3	2	14	14	12	13	13	13	7	7	9	11	8	13	13	13	13	7	7	9	11	8	13	11	12	12	7	7	8	10	7	12	85.5	85.5	78.3	18559	166	166;166	1	122	0	323.31	By MS/MS
P35700	P35700	14	14	13	Peroxiredoxin-1	Prdx1	sp|P35700|PRDX1_MOUSE Peroxiredoxin-1 OS=Mus musculus OX=10090 GN=Prdx1 PE=1 SV=1	1	14	14	13	13	10	11	8	4	10	14	7	10	13	10	11	8	4	10	14	7	10	12	9	10	7	4	9	13	7	9	58.8	58.8	58.8	22176	199	199	1	117	0	176.33	By MS/MS
P56480	P56480	14	14	14	ATP synthase subunit beta, mitochondrial	Atp5b	sp|P56480|ATPB_MOUSE ATP synthase subunit beta, mitochondrial OS=Mus musculus OX=10090 GN=Atp5f1b PE=1 SV=2	1	14	14	14	13	6	9	8	6	4	11	5	9	13	6	9	8	6	4	11	5	9	13	6	9	8	6	4	11	5	9	39.1	39.1	39.1	56.3	529	529	1	77	0	132.85	By MS/MS
P62918	P62918	14	14	14	60S ribosomal protein L8	Rpl8	sp|P62918|RL8_MOUSE 60S ribosomal protein L8 OS=Mus musculus OX=10090 GN=Rpl8 PE=1 SV=2	1	14	14	14	11	10	12	7	3	9	9	5	11	11	10	12	7	3	9	9	5	11	11	10	12	7	3	9	9	5	11	53.7	53.7	53.7	28024	257	257	1	87	0	122.01	By MS/MS
P97310	P97310	14	14	14	DNA replication licensing factor MCM2	Mcm2	sp|P97310|MCM2_MOUSE DNA replication licensing factor MCM2 OS=Mus musculus OX=10090 GN=Mcm2 PE=1 SV=3	1	14	14	14	10	9	3	2	0	2	5	0	3	10	9	3	2	0	2	5	0	3	10	9	3	2	0	2	5	0	3	2021-05-18	2021-05-18	2021-05-18	102.08	904	904	1	35	0	90806	By MS/MS
P97351	P97351	14	14	14	40S ribosomal protein S3a	Rps3a	sp|P97351|RS3A_MOUSE 40S ribosomal protein S3a OS=Mus musculus OX=10090 GN=Rps3a PE=1 SV=3	1	14	14	14	14	11	11	4	4	9	11	6	10	14	11	11	4	4	9	11	6	10	14	11	11	4	4	9	11	6	10	46.2	46.2	46.2	29885	264	264	1	98	0	323.31	By MS/MS
Q02248	Q02248	14	14	13	Catenin beta-1	Ctnnb1	sp|Q02248|CTNB1_MOUSE Catenin beta-1 OS=Mus musculus OX=10090 GN=Ctnnb1 PE=1 SV=1	1	14	14	13	10	7	7	7	6	10	14	9	9	10	7	7	7	6	10	14	9	9	9	6	7	7	5	9	13	8	8	2021-05-21	2021-05-21	2021-02-20	85.47	781	781	1	101	0	305.22	By MS/MS
Q9DAW9	Q9DAW9	14	14	14	Calponin-3	Cnn3	sp|Q9DAW9|CNN3_MOUSE Calponin-3 OS=Mus musculus OX=10090 GN=Cnn3 PE=1 SV=1	1	14	14	14	12	6	9	2	5	5	11	6	11	12	6	9	2	5	5	11	6	11	12	6	9	2	5	5	11	6	11	41.8	41.8	41.8	36428	330	330	1	83	0	188.59	By MS/MS
P05064;A6ZI47;A6ZI46;P05063	P05064	13;5;4;2	13;5;4;2	13;5;4;2	Fructose-bisphosphate aldolase A	Aldoa	sp|P05064|ALDOA_MOUSE Fructose-bisphosphate aldolase A OS=Mus musculus OX=10090 GN=Aldoa PE=1 SV=2	4	13	13	13	10	8	9	6	7	7	11	7	11	10	8	9	6	7	7	11	7	11	10	8	9	6	7	7	11	7	11	49.2	49.2	49.2	39355	364	364;364;419;363	1	83	0	177.37	By MS/MS
P10493	P10493	13	12	12	Nidogen-1	Nid1	sp|P10493|NID1_MOUSE Nidogen-1 OS=Mus musculus OX=10090 GN=Nid1 PE=1 SV=2	1	13	12	12	2	0	0	0	0	0	13	0	0	2	0	0	0	0	0	12	0	0	2	0	0	0	0	0	12	0	0	2021-01-13	2021-03-12	2021-03-12	136.54	1245	1245	1	15	0	88239	By matching
Q8CGP2;Q6ZWY9;Q64525;Q64478;Q64475;P10854;P10853;Q8CGP1;Q9D2U9;Q8CGP0;P70696;Q64524	Q8CGP2;Q6ZWY9;Q64525;Q64478;Q64475;P10854;P10853;Q8CGP1;Q9D2U9;Q8CGP0;P70696	13;13;13;13;13;13;13;12;7;7;7;6	13;13;13;13;13;13;13;12;7;7;7;6	13;13;13;13;13;13;13;12;7;7;7;6	Histone H2B type 1-P;Histone H2B type 1-C/E/G;Histone H2B type 2-B;Histone H2B type 1-H;Histone H2B type 1-B;Histone H2B type 1-M;Histone H2B type 1-F/J/L;Histone H2B type 1-K;Histone H2B type 3-A;Histone H2B type 3-B;Histone H2B type 1-A	Hist1h2bp;Hist1h2bc;Hist2h2bb;Hist1h2bh;Hist1h2bb;Hist1h2bm;Hist1h2bf;Hist1h2bk;Hist3h2ba;Hist3h2bb;Hist1h2ba	sp|Q8CGP2|H2B1P_MOUSE Histone H2B type 1-P OS=Mus musculus OX=10090 GN=Hist1h2bp PE=1 SV=3;sp|Q6ZWY9|H2B1C_MOUSE Histone H2B type 1-C/E/G OS=Mus musculus OX=10090 GN=Hist1h2bg PE=1 SV=3;sp|Q64525|H2B2B_MOUSE Histone H2B type 2-B OS=Mus musculus OX=10090 GN	12	13	13	13	12	12	10	8	8	7	11	10	10	12	12	10	8	8	7	11	10	10	12	12	10	8	8	7	11	10	10	63.5	63.5	63.5	13992	126	126;126;126;126;126;126;126;126;126;126;127;126	1	171	0	323.31	By MS/MS
P13020	P13020	13	13	8	Gelsolin	Gsn	sp|P13020|GELS_MOUSE Gelsolin OS=Mus musculus OX=10090 GN=Gsn PE=1 SV=3	1	13	13	8	9	8	12	2	7	10	10	8	11	9	8	12	2	7	10	10	8	11	5	5	7	0	3	7	6	3	6	2021-02-22	2021-02-22	2021-04-15	85941	780	780	1	83	0	323.31	By MS/MS
P14733	P14733	13	13	11	Lamin-B1	Lmnb1	sp|P14733|LMNB1_MOUSE Lamin-B1 OS=Mus musculus OX=10090 GN=Lmnb1 PE=1 SV=3	1	13	13	11	10	7	10	6	5	4	8	5	7	10	7	10	6	5	4	8	5	7	8	7	8	6	4	3	7	4	7	2021-02-26	2021-02-26	2021-03-24	66785	588	588	1	64	0	85474	By MS/MS
P27659;E9PWZ3	P27659	13;2	13;2	13;2	60S ribosomal protein L3	Rpl3	sp|P27659|RL3_MOUSE 60S ribosomal protein L3 OS=Mus musculus OX=10090 GN=Rpl3 PE=1 SV=3	2	13	13	13	11	8	9	5	0	7	9	2	9	11	8	9	5	0	7	9	2	9	11	8	9	5	0	7	9	2	9	36	36	36	46109	403	403;407	1	73	0	129.18	By MS/MS
P29341;Q9D4E6;Q62029;A2A5N3;Q8C7D3	P29341	13;6;4;2;1	13;6;4;2;1	9;4;2;1;1	Polyadenylate-binding protein 1	Pabpc1	sp|P29341|PABP1_MOUSE Polyadenylate-binding protein 1 OS=Mus musculus OX=10090 GN=Pabpc1 PE=1 SV=2	5	13	13	9	10	9	6	3	2	4	12	6	6	10	9	6	3	2	4	12	6	6	7	7	5	3	2	4	9	4	4	2021-09-18	2021-09-18	2021-04-13	70.67	636	636;643;628;607;381	1	64	0	156.2	By MS/MS
P47911	P47911	13	13	13	60S ribosomal protein L6	Rpl6	sp|P47911|RL6_MOUSE 60S ribosomal protein L6 OS=Mus musculus OX=10090 GN=Rpl6 PE=1 SV=3	1	13	13	13	10	10	13	6	3	7	10	7	13	10	10	13	6	3	7	10	7	13	10	10	13	6	3	7	10	7	13	36.1	36.1	36.1	33509	296	296	1	123	0	199.74	By MS/MS
P47963	P47963	13	13	13	60S ribosomal protein L13	Rpl13	sp|P47963|RL13_MOUSE 60S ribosomal protein L13 OS=Mus musculus OX=10090 GN=Rpl13 PE=1 SV=3	1	13	13	13	11	9	10	7	4	9	11	5	12	11	9	10	7	4	9	11	5	12	11	9	10	7	4	9	11	5	12	50.2	50.2	50.2	24305	211	211	1	103	0	250.43	By MS/MS
P49717;Q9CWV1	P49717	13;1	13;1	13;1	DNA replication licensing factor MCM4	Mcm4	sp|P49717|MCM4_MOUSE DNA replication licensing factor MCM4 OS=Mus musculus OX=10090 GN=Mcm4 PE=1 SV=1	2	13	13	13	11	6	5	0	0	3	7	4	5	11	6	5	0	0	3	7	4	5	11	6	5	0	0	3	7	4	5	22	22	22	96735	862	862;833	1	42	0	121.85	By MS/MS
P62281	P62281	13	13	13	40S ribosomal protein S11	Rps11	sp|P62281|RS11_MOUSE 40S ribosomal protein S11 OS=Mus musculus OX=10090 GN=Rps11 PE=1 SV=3	1	13	13	13	9	11	10	6	4	9	9	5	10	9	11	10	6	4	9	9	5	10	9	11	10	6	4	9	9	5	10	63.9	63.9	63.9	18431	158	158	1	94	0	152.22	By MS/MS
P62702;V9GWY0	P62702;V9GWY0	13;7	13;7	13;7	40S ribosomal protein S4, X isoform;40S ribosomal protein S4	Rps4x;Gm15013	sp|P62702|RS4X_MOUSE 40S ribosomal protein S4, X isoform OS=Mus musculus OX=10090 GN=Rps4x PE=1 SV=2;tr|V9GWY0|V9GWY0_MOUSE 40S ribosomal protein S4 OS=Mus musculus OX=10090 GN=Gm15013 PE=3 SV=1	2	13	13	13	12	6	8	3	1	6	10	3	7	12	6	8	3	1	6	10	3	7	12	6	8	3	1	6	10	3	7	46	46	46	29597	263	263;266	1	76	0	108.04	By MS/MS
Q8BTI8	Q8BTI8	13	13	13	Serine/arginine repetitive matrix protein 2	Srrm2	sp|Q8BTI8|SRRM2_MOUSE Serine/arginine repetitive matrix protein 2 OS=Mus musculus OX=10090 GN=Srrm2 PE=1 SV=3	1	13	13	13	6	7	6	2	5	13	5	5	9	6	7	6	2	5	13	5	5	9	6	7	6	2	5	13	5	5	9	2021-07-07	2021-07-07	2021-07-07	294.84	2703	2703	1	60	0	123.28	By MS/MS
Q8CI51	Q8CI51	13	13	13	PDZ and LIM domain protein 5	Pdlim5	sp|Q8CI51|PDLI5_MOUSE PDZ and LIM domain protein 5 OS=Mus musculus OX=10090 GN=Pdlim5 PE=1 SV=4	1	13	13	13	11	6	10	0	5	5	12	10	11	11	6	10	0	5	5	12	10	11	11	6	10	0	5	5	12	10	11	34	34	34	63299	591	591	1	74	0	120.68	By MS/MS
Q99020	Q99020	13	13	13	Heterogeneous nuclear ribonucleoprotein A/B	Hnrnpab	sp|Q99020|ROAA_MOUSE Heterogeneous nuclear ribonucleoprotein A/B OS=Mus musculus OX=10090 GN=Hnrnpab PE=1 SV=1	1	13	13	13	11	11	12	2	2	9	8	7	11	11	11	12	2	2	9	8	7	11	11	11	12	2	2	9	8	7	11	37.2	37.2	37.2	30831	285	285	1	82	0	98277	By MS/MS
Q9CY58	Q9CY58	13	13	13	Plasminogen activator inhibitor 1 RNA-binding protein	Serbp1	sp|Q9CY58|PAIRB_MOUSE Plasminogen activator inhibitor 1 RNA-binding protein OS=Mus musculus OX=10090 GN=Serbp1 PE=1 SV=2	1	13	13	13	13	8	9	1	2	1	11	4	9	13	8	9	1	2	1	11	4	9	13	8	9	1	2	1	11	4	9	2021-07-28	2021-07-28	2021-07-28	44714	407	407	1	73	0	128.91	By MS/MS
Q9ERD7	Q9ERD7	13	2	1	Tubulin beta-3 chain	Tubb3	sp|Q9ERD7|TBB3_MOUSE Tubulin beta-3 chain OS=Mus musculus OX=10090 GN=Tubb3 PE=1 SV=1	1	13	2	1	10	8	9	7	6	9	12	5	9	0	0	2	0	0	1	2	0	1	0	0	1	0	0	0	1	0	0	2021-08-29	6	4	50418	450	450	1	6	0	23218	By matching
CON__ENSEMBL:ENSBTAP00000024466	CON__ENSEMBL:ENSBTAP00000024466	12	3	3				1	12	3	3	12	10	6	12	10	5	9	9	5	3	2	1	3	2	0	3	2	1	3	2	1	3	2	0	3	2	1	47.9	2021-02-21	2021-02-21	43.9	401	401	1	27	0	323.31	By MS/MS
CON__Q1RMN8	CON__Q1RMN8	12	12	12				1	12	12	12	8	10	3	7	10	3	9	10	2	8	10	3	7	10	3	9	10	2	8	10	3	7	10	3	9	10	2	44	44	44	24536	234	234	1	250	0	323.31	By MS/MS
O88700	O88700	12	12	12	Bloom syndrome protein homolog	Blm	sp|O88700|BLM_MOUSE Bloom syndrome protein homolog OS=Mus musculus OX=10090 GN=Blm PE=1 SV=1	1	12	12	12	5	5	4	3	3	11	1	1	3	5	5	4	3	3	11	1	1	3	5	5	4	3	3	11	1	1	3	2021-03-11	2021-03-11	2021-03-11	158.36	1416	1416	1	36	0	96593	By MS/MS
P36993;P49443	P36993	12;1	12;1	12;1	Protein phosphatase 1B	Ppm1b	sp|P36993|PPM1B_MOUSE Protein phosphatase 1B OS=Mus musculus OX=10090 GN=Ppm1b PE=1 SV=1	2	12	12	12	6	7	8	10	6	12	8	5	8	6	7	8	10	6	12	8	5	8	6	7	8	10	6	12	8	5	8	40.5	40.5	40.5	42795	390	390;382	1	103	0	125.64	By MS/MS
P37913	P37913	12	12	12	DNA ligase 1	Lig1	sp|P37913|DNLI1_MOUSE DNA ligase 1 OS=Mus musculus OX=10090 GN=Lig1 PE=1 SV=2	1	12	12	12	11	11	6	0	0	0	8	7	7	11	11	6	0	0	0	8	7	7	11	11	6	0	0	0	8	7	7	2021-08-18	2021-08-18	2021-08-18	102.29	916	916	1	53	0	172.68	By MS/MS
P60335	P60335	12	12	9	Poly(rC)-binding protein 1	Pcbp1	sp|P60335|PCBP1_MOUSE Poly(rC)-binding protein 1 OS=Mus musculus OX=10090 GN=Pcbp1 PE=1 SV=1	1	12	12	9	11	9	10	5	7	8	11	8	8	11	9	10	5	7	8	11	8	8	9	6	7	4	5	6	8	6	5	57	57	44.4	37497	356	356	1	99	0	323.31	By MS/MS
P63158	P63158	12	8	8	High mobility group protein B1	Hmgb1	sp|P63158|HMGB1_MOUSE High mobility group protein B1 OS=Mus musculus OX=10090 GN=Hmgb1 PE=1 SV=2	1	12	8	8	9	11	9	2	1	4	7	6	8	5	7	6	2	1	4	5	5	6	5	7	6	2	1	4	5	5	6	47.4	35.3	35.3	24893	215	215	1	44	0	64545	By MS/MS
P84099	P84099	12	12	12	60S ribosomal protein L19	Rpl19	sp|P84099|RL19_MOUSE 60S ribosomal protein L19 OS=Mus musculus OX=10090 GN=Rpl19 PE=1 SV=1	1	12	12	12	7	5	9	2	0	8	7	1	9	7	5	9	2	0	8	7	1	9	7	5	9	2	0	8	7	1	9	34.2	34.2	34.2	23466	196	196	1	57	0	121.57	By MS/MS
Q8VIJ6	Q8VIJ6	12	12	11	Splicing factor, proline- and glutamine-rich	Sfpq	sp|Q8VIJ6|SFPQ_MOUSE Splicing factor, proline- and glutamine-rich OS=Mus musculus OX=10090 GN=Sfpq PE=1 SV=1	1	12	12	11	9	9	8	6	3	7	8	7	9	9	9	8	6	3	7	8	7	9	8	9	8	6	3	7	8	7	9	2021-05-17	2021-05-17	2021-03-16	75441	699	699	1	72	0	99555	By MS/MS
Q920B9	Q920B9	12	12	12	FACT complex subunit SPT16	Supt16h	sp|Q920B9|SP16H_MOUSE FACT complex subunit SPT16 OS=Mus musculus OX=10090 GN=Supt16h PE=1 SV=2	1	12	12	12	9	8	4	0	0	3	8	2	2	9	8	4	0	0	3	8	2	2	9	8	4	0	0	3	8	2	2	2021-05-12	2021-05-12	2021-05-12	119.82	1047	1047	1	43	0	98995	By MS/MS
Q9D0E1	Q9D0E1	12	12	12	Heterogeneous nuclear ribonucleoprotein M	Hnrnpm	sp|Q9D0E1|HNRPM_MOUSE Heterogeneous nuclear ribonucleoprotein M OS=Mus musculus OX=10090 GN=Hnrnpm PE=1 SV=3	1	12	12	12	11	12	11	4	3	6	10	4	8	11	12	11	4	3	6	10	4	8	11	12	11	4	3	6	10	4	8	2021-03-23	2021-03-23	2021-03-23	77648	729	729	1	77	0	145.19	By MS/MS
Q9D8Y0;Q9D4J1	Q9D8Y0	12;1	12;1	12;1	EF-hand domain-containing protein D2	Efhd2	sp|Q9D8Y0|EFHD2_MOUSE EF-hand domain-containing protein D2 OS=Mus musculus OX=10090 GN=Efhd2 PE=1 SV=1	2	12	12	12	5	9	9	0	1	0	9	8	11	5	9	9	0	1	0	9	8	11	5	9	9	0	1	0	9	8	11	48.8	48.8	48.8	26791	240	240;240	1	55	0	212.47	By MS/MS
Q9JIK5	Q9JIK5	12	12	12	Nucleolar RNA helicase 2	Ddx21	sp|Q9JIK5|DDX21_MOUSE Nucleolar RNA helicase 2 OS=Mus musculus OX=10090 GN=Ddx21 PE=1 SV=3	1	12	12	12	7	12	8	2	2	6	7	5	5	7	12	8	2	2	6	7	5	5	7	12	8	2	2	6	7	5	5	2021-09-20	2021-09-20	2021-09-20	93.55	851	851	1	55	0	86035	By MS/MS
CON__P02533;CON__P19012;CON__Q61782	CON__P02533	11;3;1	4;0;1	4;0;1				3	11	4	4	8	9	6	6	2	8	8	3	6	2	2	0	2	0	2	2	0	1	2	2	0	2	0	2	2	0	1	2021-01-26	2021-01-13	2021-01-13	51621	472	472;456;93	1	11	0	34901	By MS/MS
CON__P08779	CON__P08779	11	7	4				1	11	7	4	7	9	9	5	2	8	9	4	9	3	5	5	2	0	4	5	2	7	1	2	3	1	0	2	3	1	4	2021-03-24	19	2021-04-11	51267	473	473	1	33	0	137.09	By MS/MS
F6YVP7;P62270;A0A1Y7VKY1	F6YVP7;P62270;A0A1Y7VKY1	11;11;10	11;11;10	11;11;10	40S ribosomal protein S18	Gm10260;Rps18	tr|F6YVP7|F6YVP7_MOUSE Predicted gene 10260 OS=Mus musculus OX=10090 GN=Gm10260 PE=3 SV=2;sp|P62270|RS18_MOUSE 40S ribosomal protein S18 OS=Mus musculus OX=10090 GN=Rps18 PE=1 SV=3;tr|A0A1Y7VKY1|A0A1Y7VKY1_MOUSE MCG116671 OS=Mus musculus OX=10090 GN=Gm1136	3	11	11	11	11	6	5	3	0	6	8	3	5	11	6	5	3	0	6	8	3	5	11	6	5	3	0	6	8	3	5	48.7	48.7	48.7	17671	152	152;152;152	1	55	0	80662	By MS/MS
P09411;P09041	P09411	11;2	11;2	11;2	Phosphoglycerate kinase 1	Pgk1	sp|P09411|PGK1_MOUSE Phosphoglycerate kinase 1 OS=Mus musculus OX=10090 GN=Pgk1 PE=1 SV=4	2	11	11	11	8	9	8	3	2	6	8	4	10	8	9	8	3	2	6	8	4	10	8	9	8	3	2	6	8	4	10	39.6	39.6	39.6	44.55	417	417;417	1	65	0	162.41	By MS/MS
P43276	P43276	11	8	8	Histone H1.5	Hist1h1b	sp|P43276|H15_MOUSE Histone H1.5 OS=Mus musculus OX=10090 GN=Hist1h1b PE=1 SV=2	1	11	8	8	11	9	9	9	7	9	11	8	10	8	8	8	8	6	8	8	7	8	8	8	8	8	6	8	8	7	8	37.7	2021-05-26	2021-05-26	22576	223	223	1	111	0	131.2	By MS/MS
P49312	P49312	11	11	11	Heterogeneous nuclear ribonucleoprotein A1;Heterogeneous nuclear ribonucleoprotein A1, N-terminally processed	Hnrnpa1	sp|P49312|ROA1_MOUSE Heterogeneous nuclear ribonucleoprotein A1 OS=Mus musculus OX=10090 GN=Hnrnpa1 PE=1 SV=2	1	11	11	11	9	7	7	3	3	7	9	5	8	9	7	7	3	3	7	9	5	8	9	7	7	3	3	7	9	5	8	46.9	46.9	46.9	34196	320	320	1	77	0	323.31	By MS/MS
P61979	P61979	11	11	11	Heterogeneous nuclear ribonucleoprotein K	Hnrnpk	sp|P61979|HNRPK_MOUSE Heterogeneous nuclear ribonucleoprotein K OS=Mus musculus OX=10090 GN=Hnrnpk PE=1 SV=1	1	11	11	11	9	11	11	5	4	9	8	7	11	9	11	11	5	4	9	8	7	11	9	11	11	5	4	9	8	7	11	2021-01-25	2021-01-25	2021-01-25	50976	463	463	1	91	0	161.38	By MS/MS
P62983;A0A0A6YW67;P62984;P0CG49;P0CG50;D3YYZ2	P62983;A0A0A6YW67;P62984;P0CG49;P0CG50	11;8;8;8;8;2	11;8;8;8;8;2	11;8;8;8;8;2	Ubiquitin-40S ribosomal protein S27a;Ubiquitin;40S ribosomal protein S27a;Ubiquitin-60S ribosomal protein L40;Ubiquitin;60S ribosomal protein L40;Polyubiquitin-B;Ubiquitin;Polyubiquitin-C;Ubiquitin;Ubiquitin-related 1;Ubiquitin-related 2	Rps27a;Gm8797;Uba52;Ubb;Ubc	sp|P62983|RS27A_MOUSE Ubiquitin-40S ribosomal protein S27a OS=Mus musculus OX=10090 GN=Rps27a PE=1 SV=2;tr|A0A0A6YW67|A0A0A6YW67_MOUSE MCG23377, isoform CRA_b OS=Mus musculus OX=10090 GN=Gm8797 PE=4 SV=1;sp|P62984|RL40_MOUSE Ubiquitin-60S ribosomal protein	6	11	11	11	9	9	8	5	5	7	11	7	10	9	9	8	5	5	7	11	7	10	9	9	8	5	5	7	11	7	10	70.5	70.5	70.5	17951	156	156;77;128;305;734;122	1	126	0	299.61	By MS/MS
Q03265	Q03265	11	11	11	ATP synthase subunit alpha, mitochondrial	Atp5a1	sp|Q03265|ATPA_MOUSE ATP synthase subunit alpha, mitochondrial OS=Mus musculus OX=10090 GN=Atp5f1a PE=1 SV=1	1	11	11	11	9	8	10	7	4	6	9	6	11	9	8	10	7	4	6	9	6	11	9	8	10	7	4	6	9	6	11	2021-07-21	2021-07-21	2021-07-21	59752	553	553	1	82	0	85863	By MS/MS
Q587J6	Q587J6	11	11	11	LINE-1 type transposase domain-containing protein 1	L1td1	sp|Q587J6|LITD1_MOUSE LINE-1 type transposase domain-containing protein 1 OS=Mus musculus OX=10090 GN=L1td1 PE=2 SV=1	1	11	11	11	9	10	8	2	1	6	10	4	6	9	10	8	2	1	6	10	4	6	9	10	8	2	1	6	10	4	6	2021-08-17	2021-08-17	2021-08-17	88188	782	782	1	64	0	154.31	By MS/MS
Q8CFE4	Q8CFE4	11	11	11	SCY1-like protein 2	Scyl2	sp|Q8CFE4|SCYL2_MOUSE SCY1-like protein 2 OS=Mus musculus OX=10090 GN=Scyl2 PE=1 SV=1	1	11	11	11	6	9	7	11	6	10	10	6	6	6	9	7	11	6	10	10	6	6	6	9	7	11	6	10	10	6	6	2021-04-13	2021-04-13	2021-04-13	103.32	930	930	1	130	0	310.47	By MS/MS
Q8CHY6	Q8CHY6	11	11	11	Transcriptional repressor p66 alpha	Gatad2a	sp|Q8CHY6|P66A_MOUSE Transcriptional repressor p66 alpha OS=Mus musculus OX=10090 GN=Gatad2a PE=1 SV=2	1	11	11	11	9	6	3	0	0	2	7	3	5	9	6	3	0	0	2	7	3	5	9	6	3	0	0	2	7	3	5	2021-08-25	2021-08-25	2021-08-25	67333	629	629	1	37	0	87255	By MS/MS
Q8R081	Q8R081	11	11	11	Heterogeneous nuclear ribonucleoprotein L	Hnrnpl	sp|Q8R081|HNRPL_MOUSE Heterogeneous nuclear ribonucleoprotein L OS=Mus musculus OX=10090 GN=Hnrnpl PE=1 SV=2	1	11	11	11	9	10	7	1	1	8	6	5	10	9	10	7	1	1	8	6	5	10	9	10	7	1	1	8	6	5	10	33.8	33.8	33.8	63963	586	586	1	64	0	98257	By MS/MS
Q922D8	Q922D8	11	11	11	C-1-tetrahydrofolate synthase, cytoplasmic;Methylenetetrahydrofolate dehydrogenase;Methenyltetrahydrofolate cyclohydrolase;Formyltetrahydrofolate synthetase;C-1-tetrahydrofolate synthase, cytoplasmic, N-terminally processed	Mthfd1	sp|Q922D8|C1TC_MOUSE C-1-tetrahydrofolate synthase, cytoplasmic OS=Mus musculus OX=10090 GN=Mthfd1 PE=1 SV=4	1	11	11	11	8	2	1	1	0	1	6	0	3	8	2	1	1	0	1	6	0	3	8	2	1	1	0	1	6	0	3	2021-03-15	2021-03-15	2021-03-15	101.2	935	935	1	22	0	71991	By MS/MS
B1AVB3	B1AVB3	10	10	10		Scml2	tr|B1AVB3|B1AVB3_MOUSE Scm polycomb group protein-like 2 OS=Mus musculus OX=10090 GN=Scml2 PE=1 SV=1	1	10	10	10	8	8	4	0	0	0	7	2	5	8	8	4	0	0	0	7	2	5	8	8	4	0	0	0	7	2	5	2021-08-25	2021-08-25	2021-08-25	106.72	969	969	1	34	0	75251	By MS/MS
P10711;Q9QVN7	P10711	10;1	10;1	10;1	Transcription elongation factor A protein 1	Tcea1	sp|P10711|TCEA1_MOUSE Transcription elongation factor A protein 1 OS=Mus musculus OX=10090 GN=Tcea1 PE=1 SV=2	2	10	10	10	9	9	6	0	0	4	4	3	4	9	9	6	0	0	4	4	3	4	9	9	6	0	0	4	4	3	4	38.5	38.5	38.5	33.88	301	301;299	1	43	0	75963	By MS/MS
P47962	P47962	10	10	10	60S ribosomal protein L5	Rpl5	sp|P47962|RL5_MOUSE 60S ribosomal protein L5 OS=Mus musculus OX=10090 GN=Rpl5 PE=1 SV=3	1	10	10	10	8	10	9	3	3	10	8	6	7	8	10	9	3	3	10	8	6	7	8	10	9	3	3	10	8	6	7	36	36	36	34.4	297	297	1	85	0	92866	By MS/MS
P49718	P49718	10	10	10	DNA replication licensing factor MCM5	Mcm5	sp|P49718|MCM5_MOUSE DNA replication licensing factor MCM5 OS=Mus musculus OX=10090 GN=Mcm5 PE=1 SV=1	1	10	10	10	10	8	2	1	1	2	7	1	2	10	8	2	1	1	2	7	1	2	10	8	2	1	1	2	7	1	2	2021-09-19	2021-09-19	2021-09-19	82342	733	733	1	36	0	130.91	By MS/MS
P62264	P62264	10	10	10	40S ribosomal protein S14	Rps14	sp|P62264|RS14_MOUSE 40S ribosomal protein S14 OS=Mus musculus OX=10090 GN=Rps14 PE=1 SV=3	1	10	10	10	9	10	9	6	2	7	8	5	9	9	10	9	6	2	7	8	5	9	9	10	9	6	2	7	8	5	9	47	47	47	16273	151	151	1	96	0	107.13	By MS/MS
P98203	P98203	10	10	10	Armadillo repeat protein deleted in velo-cardio-facial syndrome homolog	Arvcf	sp|P98203|ARVC_MOUSE Armadillo repeat protein deleted in velo-cardio-facial syndrome homolog OS=Mus musculus OX=10090 GN=Arvcf PE=1 SV=2	1	10	10	10	5	1	2	0	0	0	10	4	6	5	1	2	0	0	0	10	4	6	5	1	2	0	0	0	10	4	6	16	16	16	105.06	962	962	1	29	0	93208	By MS/MS
Q3U0V1	Q3U0V1	10	10	9	Far upstream element-binding protein 2	Khsrp	sp|Q3U0V1|FUBP2_MOUSE Far upstream element-binding protein 2 OS=Mus musculus OX=10090 GN=Khsrp PE=1 SV=2	1	10	10	9	7	6	7	3	4	7	7	5	8	7	6	7	3	4	7	7	5	8	6	5	6	2	3	6	6	4	7	2021-04-18	2021-04-18	16	76775	748	748	1	55	0	105.76	By MS/MS
Q8BK67	Q8BK67	10	10	10	Protein RCC2	Rcc2	sp|Q8BK67|RCC2_MOUSE Protein RCC2 OS=Mus musculus OX=10090 GN=Rcc2 PE=1 SV=1	1	10	10	10	9	9	7	5	1	5	9	5	6	9	9	7	5	1	5	9	5	6	9	9	7	5	1	5	9	5	6	2021-08-28	2021-08-28	2021-08-28	55983	520	520	1	56	0	75558	By MS/MS
Q8QZY3	Q8QZY3	10	10	10	Developmental pluripotency-associated protein 3	Dppa3	sp|Q8QZY3|DPPA3_MOUSE Developmental pluripotency-associated protein 3 OS=Mus musculus OX=10090 GN=Dppa3 PE=1 SV=1	1	10	10	10	9	7	7	0	0	0	6	5	7	9	7	7	0	0	0	6	5	7	9	7	7	0	0	0	6	5	7	44	44	44	17.67	150	150	1	49	0	177.78	By MS/MS
Q8R4U7	Q8R4U7	10	10	10	Leucine zipper protein 1	Luzp1	sp|Q8R4U7|LUZP1_MOUSE Leucine zipper protein 1 OS=Mus musculus OX=10090 GN=Luzp1 PE=1 SV=2	1	10	10	10	6	2	5	2	5	3	8	7	7	6	2	5	2	5	3	8	7	7	6	2	5	2	5	3	8	7	7	2021-06-11	2021-06-11	2021-06-11	119.31	1068	1068	1	46	0	77116	By MS/MS
Q9CPR4;B2RY53	Q9CPR4	10;2	10;2	10;2	60S ribosomal protein L17	Rpl17	sp|Q9CPR4|RL17_MOUSE 60S ribosomal protein L17 OS=Mus musculus OX=10090 GN=Rpl17 PE=1 SV=3	2	10	10	10	8	10	7	3	3	9	9	5	9	8	10	7	3	3	9	9	5	9	8	10	7	3	3	9	9	5	9	41.3	41.3	41.3	21423	184	184;190	1	70	0	103.07	By MS/MS
Q9WU62	Q9WU62	10	10	10	Inner centromere protein	Incenp	sp|Q9WU62|INCE_MOUSE Inner centromere protein OS=Mus musculus OX=10090 GN=Incenp PE=1 SV=2	1	10	10	10	8	10	8	0	0	0	7	5	6	8	10	8	0	0	0	7	5	6	8	10	8	0	0	0	7	5	6	16	16	16	101.21	880	880	1	45	0	184.71	By MS/MS
A0A087WQ89	A0A087WQ89	9	9	9		2210011C24Rik	tr|A0A087WQ89|A0A087WQ89_MOUSE MCG5930 OS=Mus musculus OX=10090 GN=2210011C24Rik PE=1 SV=1	1	9	9	9	7	5	6	1	2	2	7	8	8	7	5	6	1	2	2	7	8	8	7	5	6	1	2	2	7	8	8	52.9	52.9	52.9	23177	206	206	1	62	0	117.36	By MS/MS
A0A140T8M0;A0A0B4J1I0;P01631;A0A075B5K8;A0A140T8N1;A0A075B5N0	A0A140T8M0;A0A0B4J1I0;P01631;A0A075B5K8	9;9;9;5;3;2	9;9;9;5;3;2	7;7;7;3;2;0	Ig kappa chain V-II region 26-10	Igkv1-110;Igkv1-99	tr|A0A140T8M0|A0A140T8M0_MOUSE Immunoglobulin kappa variable 1-117 (Fragment) OS=Mus musculus OX=10090 GN=Igkv1-117 PE=4 SV=2;tr|A0A0B4J1I0|A0A0B4J1I0_MOUSE Immunoglobulin kappa variable 1-110 (Fragment) OS=Mus musculus OX=10090 GN=Igkv1-110 PE=4 SV=5;sp|P	6	9	9	7	8	7	7	9	7	8	8	5	6	8	7	7	9	7	8	8	5	6	6	5	5	7	5	6	6	4	5	2021-09-26	2021-09-26	2021-09-26	13117	119	119;119;113;119;120;119	1	365	0	323.31	By MS/MS
A2ALU4	A2ALU4	9	9	9	Protein Shroom2	Shroom2	sp|A2ALU4|SHRM2_MOUSE Protein Shroom2 OS=Mus musculus OX=10090 GN=Shroom2 PE=1 SV=1	1	9	9	9	2	0	1	0	1	1	8	3	4	2	0	1	0	1	1	8	3	4	2	0	1	0	1	1	8	3	4	2021-06-10	2021-06-10	2021-06-10	164.7	1481	1481	1	21	0	68.89	By MS/MS
E9Q7G0	E9Q7G0	9	9	9		Numa1	sp|E9Q7G0|NUMA1_MOUSE Nuclear mitotic apparatus protein 1 OS=Mus musculus OX=10090 GN=Numa1 PE=1 SV=1	1	9	9	9	6	6	5	0	0	2	5	4	4	6	6	5	0	0	2	5	4	4	6	6	5	0	0	2	5	4	4	2021-05-07	2021-05-07	2021-05-07	235.63	2094	2094	1	32	0	97815	By MS/MS
P84244;P84228;P68433;P02301	P84244;P84228;P68433;P02301	9;9;9;9	9;9;9;9	9;9;9;9	Histone H3.3;Histone H3.2;Histone H3.1;Histone H3.3C	H3f3a;Hist1h3b;Hist1h3a;H3f3c	sp|P84244|H33_MOUSE Histone H3.3 OS=Mus musculus OX=10090 GN=H3f3b PE=1 SV=2;sp|P84228|H32_MOUSE Histone H3.2 OS=Mus musculus OX=10090 GN=Hist2h3c2 PE=1 SV=2;sp|P68433|H31_MOUSE Histone H3.1 OS=Mus musculus OX=10090 GN=Hist1h3i PE=1 SV=2;sp|P02301|H3C_MOUS	4	9	9	9	7	8	8	5	3	6	6	4	8	7	8	8	5	3	6	6	4	8	7	8	8	5	3	6	6	4	8	2021-02-27	2021-02-27	2021-02-27	15328	136	136;136;136;136	1	143	0	209.81	By MS/MS
P07607	P07607	9	9	9	Thymidylate synthase	Tyms	sp|P07607|TYSY_MOUSE Thymidylate synthase OS=Mus musculus OX=10090 GN=Tyms PE=1 SV=1	1	9	9	9	4	4	5	9	6	9	3	3	1	4	4	5	9	6	9	3	3	1	4	4	5	9	6	9	3	3	1	39.1	39.1	39.1	34958	307	307	1	70	0	243.6	By MS/MS
P14602	P14602	9	9	9	Heat shock protein beta-1	Hspb1	sp|P14602|HSPB1_MOUSE Heat shock protein beta-1 OS=Mus musculus OX=10090 GN=Hspb1 PE=1 SV=3	1	9	9	9	8	8	9	1	2	5	8	7	8	8	8	9	1	2	5	8	7	8	8	8	9	1	2	5	8	7	8	60.8	60.8	60.8	23014	209	209	1	76	0	221.97	By MS/MS
P35979	P35979	9	9	9	60S ribosomal protein L12	Rpl12	sp|P35979|RL12_MOUSE 60S ribosomal protein L12 OS=Mus musculus OX=10090 GN=Rpl12 PE=1 SV=2	1	9	9	9	9	7	8	8	4	7	9	5	9	9	7	8	8	4	7	9	5	9	9	7	8	8	4	7	9	5	9	60.6	60.6	60.6	17804	165	165	1	86	0	323.31	By MS/MS
P43247	P43247	9	9	9	DNA mismatch repair protein Msh2	Msh2	sp|P43247|MSH2_MOUSE DNA mismatch repair protein Msh2 OS=Mus musculus OX=10090 GN=Msh2 PE=1 SV=1	1	9	9	9	7	7	2	0	0	0	3	3	1	7	7	2	0	0	0	3	3	1	7	7	2	0	0	0	3	3	1	2021-09-11	2021-09-11	2021-09-11	104.15	935	935	1	25	0	61062	By MS/MS
P43275	P43275	9	6	6	Histone H1.1	Hist1h1a	sp|P43275|H11_MOUSE Histone H1.1 OS=Mus musculus OX=10090 GN=Hist1h1a PE=1 SV=2	1	9	6	6	9	8	9	8	7	6	7	9	8	6	5	6	5	5	4	5	6	6	6	5	6	5	5	4	5	6	6	38	32.9	32.9	21785	213	213	1	81	0	246.51	By MS/MS
P60843;P10630	P60843;P10630	9;5	9;5	8;4	Eukaryotic initiation factor 4A-I;Eukaryotic initiation factor 4A-II;Eukaryotic initiation factor 4A-II, N-terminally processed	Eif4a1;Eif4a2	sp|P60843|IF4A1_MOUSE Eukaryotic initiation factor 4A-I OS=Mus musculus OX=10090 GN=Eif4a1 PE=1 SV=1;sp|P10630|IF4A2_MOUSE Eukaryotic initiation factor 4A-II OS=Mus musculus OX=10090 GN=Eif4a2 PE=1 SV=2	2	9	9	8	9	6	6	3	3	7	9	3	6	9	6	6	3	3	7	9	3	6	8	5	5	2	2	6	8	2	5	2021-01-28	2021-01-28	2021-01-24	46153	406	406;407	1	63	0	94.81	By MS/MS
P62754	P62754	9	9	9	40S ribosomal protein S6	Rps6	sp|P62754|RS6_MOUSE 40S ribosomal protein S6 OS=Mus musculus OX=10090 GN=Rps6 PE=1 SV=1	1	9	9	9	9	8	8	4	4	8	8	8	8	9	8	8	4	4	8	8	8	8	9	8	8	4	4	8	8	8	8	37.8	37.8	37.8	28.68	249	249	1	110	0	137.78	By MS/MS
P62827;Q14AA6;Q61820	P62827	9;4;2	9;4;2	9;4;2	GTP-binding nuclear protein Ran	Ran	sp|P62827|RAN_MOUSE GTP-binding nuclear protein Ran OS=Mus musculus OX=10090 GN=Ran PE=1 SV=3	3	9	9	9	6	6	5	5	1	5	8	3	4	6	6	5	5	1	5	8	3	4	6	6	5	5	1	5	8	3	4	36.6	36.6	36.6	24423	216	216;216;216	1	51	0	64437	By MS/MS
P62960;Q9Z2C8;Q9JKB3	P62960	9;3;3	9;3;3	9;3;3	Nuclease-sensitive element-binding protein 1	Ybx1	sp|P62960|YBOX1_MOUSE Nuclease-sensitive element-binding protein 1 OS=Mus musculus OX=10090 GN=Ybx1 PE=1 SV=3	3	9	9	9	9	7	7	0	3	4	9	4	7	9	7	7	0	3	4	9	4	7	9	7	7	0	3	4	9	4	7	50.9	50.9	50.9	35.73	322	322;360;361	1	52	0	136.21	By MS/MS
Q3TJD7	Q3TJD7	9	9	9	PDZ and LIM domain protein 7	Pdlim7	sp|Q3TJD7|PDLI7_MOUSE PDZ and LIM domain protein 7 OS=Mus musculus OX=10090 GN=Pdlim7 PE=1 SV=1	1	9	9	9	7	5	8	0	3	3	9	6	7	7	5	8	0	3	3	9	6	7	7	5	8	0	3	3	9	6	7	2021-08-22	2021-08-22	2021-08-22	50118	457	457	1	58	0	68381	By MS/MS
Q3V300	Q3V300	9	9	9	Kinesin-like protein KIF22	Kif22	sp|Q3V300|KIF22_MOUSE Kinesin-like protein KIF22 OS=Mus musculus OX=10090 GN=Kif22 PE=2 SV=2	1	9	9	9	5	8	6	0	0	0	3	1	1	5	8	6	0	0	0	3	1	1	5	8	6	0	0	0	3	1	1	2021-09-18	2021-09-18	2021-09-18	73189	660	660	1	24	0	61694	By MS/MS
Q61001	Q61001	9	9	9	Laminin subunit alpha-5	Lama5	sp|Q61001|LAMA5_MOUSE Laminin subunit alpha-5 OS=Mus musculus OX=10090 GN=Lama5 PE=1 SV=4	1	9	9	9	0	0	0	0	0	0	9	0	0	0	0	0	0	0	0	9	0	0	0	0	0	0	0	0	9	0	0	2021-06-03	2021-06-03	2021-06-03	404.05	3718	3718	1	9	0	132.84
Q61382	Q61382	9	9	9	TNF receptor-associated factor 4	Traf4	sp|Q61382|TRAF4_MOUSE TNF receptor-associated factor 4 OS=Mus musculus OX=10090 GN=Traf4 PE=1 SV=2	1	9	9	9	5	2	3	3	3	6	6	3	8	5	2	3	3	3	6	6	3	8	5	2	3	3	3	6	6	3	8	2021-06-20	2021-06-20	2021-06-20	53503	470	470	1	41	0	117.9	By MS/MS
Q61553	Q61553	9	9	9	Fascin	Fscn1	sp|Q61553|FSCN1_MOUSE Fascin OS=Mus musculus OX=10090 GN=Fscn1 PE=1 SV=4	1	9	9	9	7	7	7	1	2	3	7	6	7	7	7	7	1	2	3	7	6	7	7	7	7	1	2	3	7	6	7	2021-09-24	2021-09-24	2021-09-24	54507	493	493	1	48	0	138.26	By MS/MS
Q61686	Q61686	9	9	8	Chromobox protein homolog 5	Cbx5	sp|Q61686|CBX5_MOUSE Chromobox protein homolog 5 OS=Mus musculus OX=10090 GN=Cbx5 PE=1 SV=1	1	9	9	8	7	4	5	0	0	1	7	4	4	7	4	5	0	0	1	7	4	4	6	4	4	0	0	0	6	4	3	40.3	40.3	40.3	22186	191	191	1	32	0	71736	By MS/MS
Q61881	Q61881	9	9	9	DNA replication licensing factor MCM7	Mcm7	sp|Q61881|MCM7_MOUSE DNA replication licensing factor MCM7 OS=Mus musculus OX=10090 GN=Mcm7 PE=1 SV=1	1	9	9	9	8	9	9	5	1	7	8	3	7	8	9	9	5	1	7	8	3	7	8	9	9	5	1	7	8	3	7	2021-08-18	2021-08-18	2021-08-18	81.21	719	719	1	57	0	94921	By MS/MS
Q61937	Q61937	9	9	9	Nucleophosmin	Npm1	sp|Q61937|NPM_MOUSE Nucleophosmin OS=Mus musculus OX=10090 GN=Npm1 PE=1 SV=1	1	9	9	9	8	6	6	7	5	6	7	6	6	8	6	6	7	5	6	7	6	6	8	6	6	7	5	6	7	6	6	34.9	34.9	34.9	32.56	292	292	1	123	0	323.31	By MS/MS
Q61990;P57722	Q61990	9;4	6;1	6;1	Poly(rC)-binding protein 2	Pcbp2	sp|Q61990|PCBP2_MOUSE Poly(rC)-binding protein 2 OS=Mus musculus OX=10090 GN=Pcbp2 PE=1 SV=1	2	9	6	6	6	7	8	3	4	6	6	4	7	4	4	5	2	2	4	3	2	4	4	4	5	2	2	4	3	2	4	2021-08-31	2021-04-22	2021-04-22	38221	362	362;371	1	30	0	102.34	By MS/MS
Q62315	Q62315	9	9	9	Protein Jumonji	Jarid2	sp|Q62315|JARD2_MOUSE Protein Jumonji OS=Mus musculus OX=10090 GN=Jarid2 PE=1 SV=1	1	9	9	9	6	7	5	0	0	0	0	2	1	6	7	5	0	0	0	0	2	1	6	7	5	0	0	0	0	2	1	9	9	9	137.44	1234	1234	1	21	0	90116	By MS/MS
Q6PDM2;Q9D0B0	Q6PDM2	9;1	9;1	9;1	Serine/arginine-rich splicing factor 1	Srsf1	sp|Q6PDM2|SRSF1_MOUSE Serine/arginine-rich splicing factor 1 OS=Mus musculus OX=10090 GN=Srsf1 PE=1 SV=3	2	9	9	9	5	6	5	1	2	7	6	3	6	5	6	5	1	2	7	6	3	6	5	6	5	1	2	7	6	3	6	2021-02-28	2021-02-28	2021-02-28	27744	248	248;222	1	52	0	72274	By MS/MS
Q6ZWV3;P86048	Q6ZWV3;P86048	9;6	9;6	9;6	60S ribosomal protein L10;60S ribosomal protein L10-like	Rpl10;Rpl10l	sp|Q6ZWV3|RL10_MOUSE 60S ribosomal protein L10 OS=Mus musculus OX=10090 GN=Rpl10 PE=1 SV=3;sp|P86048|RL10L_MOUSE 60S ribosomal protein L10-like OS=Mus musculus OX=10090 GN=Rpl10l PE=2 SV=1	2	9	9	9	7	4	5	3	2	5	7	1	4	7	4	5	3	2	5	7	1	4	7	4	5	3	2	5	7	1	4	46.7	46.7	46.7	24604	214	214;214	1	47	0	84133	By MS/MS
Q8BX22	Q8BX22	9	9	9	Sal-like protein 4	Sall4	sp|Q8BX22|SALL4_MOUSE Sal-like protein 4 OS=Mus musculus OX=10090 GN=Sall4 PE=1 SV=2	1	9	9	9	7	8	5	0	0	0	7	3	4	7	8	5	0	0	0	7	3	4	7	8	5	0	0	0	7	3	4	2021-06-11	2021-06-11	2021-06-11	113.11	1067	1067	1	34	0	85712	By MS/MS
Q8K298	Q8K298	9	9	9	Actin-binding protein anillin	Anln	sp|Q8K298|ANLN_MOUSE Anillin OS=Mus musculus OX=10090 GN=Anln PE=1 SV=2	1	9	9	9	6	6	5	1	0	5	5	4	7	6	6	5	1	0	5	5	4	7	6	6	5	1	0	5	5	4	7	2021-01-13	2021-01-13	2021-01-13	122.79	1121	1121	1	39	0	56251	By MS/MS
Q91WJ8	Q91WJ8	9	8	8	Far upstream element-binding protein 1	Fubp1	sp|Q91WJ8|FUBP1_MOUSE Far upstream element-binding protein 1 OS=Mus musculus OX=10090 GN=Fubp1 PE=1 SV=1	1	9	8	8	3	6	6	3	5	8	8	3	6	2	5	5	2	4	7	7	2	5	2	5	5	2	4	7	7	2	5	2021-03-18	2021-05-15	2021-05-15	68539	651	651	1	39	0	58477	By MS/MS
Q922F4	Q922F4	9	1	1	Tubulin beta-6 chain	Tubb6	sp|Q922F4|TBB6_MOUSE Tubulin beta-6 chain OS=Mus musculus OX=10090 GN=Tubb6 PE=1 SV=1	1	9	1	1	7	5	5	4	5	6	9	3	6	1	0	0	0	0	0	1	0	0	1	0	0	0	0	0	1	0	0	2021-08-20	2021-04-03	2021-04-03	50.09	447	447	1	3	0.0052466	66207	By MS/MS
Q99K48	Q99K48	9	8	8	Non-POU domain-containing octamer-binding protein	Nono	sp|Q99K48|NONO_MOUSE Non-POU domain-containing octamer-binding protein OS=Mus musculus OX=10090 GN=Nono PE=1 SV=3	1	9	8	8	4	4	4	2	3	2	4	2	5	3	4	4	2	3	2	4	2	5	3	4	4	2	3	2	4	2	5	2021-04-22	2021-07-20	2021-07-20	54.54	473	473	1	36	0	53092	By MS/MS
Q99NH2	Q99NH2	9	9	9	Partitioning defective 3 homolog	Pard3	sp|Q99NH2|PARD3_MOUSE Partitioning defective 3 homolog OS=Mus musculus OX=10090 GN=Pard3 PE=1 SV=2	1	9	9	9	5	4	5	1	4	5	6	7	8	5	4	5	1	4	5	6	7	8	5	4	5	1	4	5	6	7	8	2021-02-09	2021-02-09	2021-02-09	149.07	1333	1333	1	46	0	70032	By MS/MS
Q9CPN8;Q5SF07	Q9CPN8	9;2	8;2	8;2	Insulin-like growth factor 2 mRNA-binding protein 3	Igf2bp3	sp|Q9CPN8|IF2B3_MOUSE Insulin-like growth factor 2 mRNA-binding protein 3 OS=Mus musculus OX=10090 GN=Igf2bp3 PE=1 SV=1	2	9	8	8	4	2	3	1	1	1	8	2	8	3	1	2	0	0	0	7	1	7	3	1	2	0	0	0	7	1	7	2021-09-21	2021-02-20	2021-02-20	63574	579	579;592	1	22	0	108.98	By MS/MS
Q9CW03	Q9CW03	9	9	9	Structural maintenance of chromosomes protein 3	Smc3	sp|Q9CW03|SMC3_MOUSE Structural maintenance of chromosomes protein 3 OS=Mus musculus OX=10090 GN=Smc3 PE=1 SV=2	1	9	9	9	7	7	4	0	0	0	6	2	3	7	7	4	0	0	0	6	2	3	7	7	4	0	0	0	6	2	3	2021-04-10	2021-04-10	2021-04-10	141.55	1217	1217	1	29	0	175.81	By MS/MS
Q9WUM3	Q9WUM3	9	9	9	Coronin-1B	Coro1b	sp|Q9WUM3|COR1B_MOUSE Coronin-1B OS=Mus musculus OX=10090 GN=Coro1b PE=1 SV=1	1	9	9	9	7	5	6	0	3	4	7	5	7	7	5	6	0	3	4	7	5	7	7	5	6	0	3	4	7	5	7	30.2	30.2	30.2	53912	484	484	1	59	0	90019	By MS/MS
Q9Z204	Q9Z204	9	9	9	Heterogeneous nuclear ribonucleoproteins C1/C2	Hnrnpc	sp|Q9Z204|HNRPC_MOUSE Heterogeneous nuclear ribonucleoproteins C1/C2 OS=Mus musculus OX=10090 GN=Hnrnpc PE=1 SV=1	1	9	9	9	8	9	9	4	5	6	9	6	9	8	9	9	4	5	6	9	6	9	8	9	9	4	5	6	9	6	9	2021-09-25	2021-09-25	2021-09-25	34384	313	313	1	85	0	111.68	By MS/MS
A0A140T8V5;P17918	A0A140T8V5;P17918	8;8	8;8	8;8	Proliferating cell nuclear antigen	Pcna	tr|A0A140T8V5|A0A140T8V5_MOUSE Proliferating cell nuclear antigen OS=Mus musculus OX=10090 GN=Pcna-ps2 PE=3 SV=1;sp|P17918|PCNA_MOUSE Proliferating cell nuclear antigen OS=Mus musculus OX=10090 GN=Pcna PE=1 SV=2	2	8	8	8	7	6	6	4	4	7	4	3	6	7	6	6	4	4	7	4	3	6	7	6	6	4	4	7	4	3	6	36.8	36.8	36.8	28785	261	261;261	1	61	0	97583	By MS/MS
B2RXM2;V9GX38	B2RXM2	8;1	8;1	2;0		Gm6793	tr|B2RXM2|B2RXM2_MOUSE EG627828 protein OS=Mus musculus OX=10090 GN=Gm6793 PE=1 SV=1	2	8	8	2	5	6	6	4	2	4	6	3	6	5	6	6	4	2	4	6	3	6	1	2	2	2	1	0	2	2	2	2021-06-29	2021-06-29	4	36609	351	351;357	1	57	0	214.19	By MS/MS
E9Q6H8	E9Q6H8	8	8	8		Plekha5	tr|E9Q6H8|E9Q6H8_MOUSE Pleckstrin homology domain-containing, family A member 5 OS=Mus musculus OX=10090 GN=Plekha5 PE=1 SV=1	1	8	8	8	3	0	2	0	0	0	5	4	5	3	0	2	0	0	0	5	4	5	3	0	2	0	0	0	5	4	5	2021-08-08	2021-08-08	2021-08-08	144.35	1269	1269	1	19	0	69366	By MS/MS
P13864	P13864	8	8	8	DNA (cytosine-5)-methyltransferase 1	Dnmt1	sp|P13864|DNMT1_MOUSE DNA (cytosine-5)-methyltransferase 1 OS=Mus musculus OX=10090 GN=Dnmt1 PE=1 SV=5	1	8	8	8	6	7	2	0	0	2	0	0	0	6	7	2	0	0	2	0	0	0	6	7	2	0	0	2	0	0	0	2021-07-05	2021-07-05	2021-07-05	183.19	1620	1620	1	17	0	48.52	By MS/MS
P14131	P14131	8	8	8	40S ribosomal protein S16	Rps16	sp|P14131|RS16_MOUSE 40S ribosomal protein S16 OS=Mus musculus OX=10090 GN=Rps16 PE=1 SV=4	1	8	8	8	8	7	7	6	4	6	8	4	5	8	7	7	6	4	6	8	4	5	8	7	7	6	4	6	8	4	5	2021-08-30	2021-08-30	2021-08-30	16445	146	146	1	61	0	82931	By MS/MS
P14206	P14206	8	8	8	40S ribosomal protein SA	Rpsa	sp|P14206|RSSA_MOUSE 40S ribosomal protein SA OS=Mus musculus OX=10090 GN=Rpsa PE=1 SV=4	1	8	8	8	6	5	5	5	2	6	7	3	7	6	5	5	5	2	6	7	3	7	6	5	5	5	2	6	7	3	7	37.3	37.3	37.3	32838	295	295	1	57	0	265	By MS/MS
P17225;Q8BHD7	P17225	8;1	8;1	8;1	Polypyrimidine tract-binding protein 1	Ptbp1	sp|P17225|PTBP1_MOUSE Polypyrimidine tract-binding protein 1 OS=Mus musculus OX=10090 GN=Ptbp1 PE=1 SV=2	2	8	8	8	6	6	5	1	1	4	7	3	4	6	6	5	1	1	4	7	3	4	6	6	5	1	1	4	7	3	4	2021-08-21	2021-08-21	2021-08-21	56477	527	527;523	1	44	0	72139	By MS/MS
P25444;D3Z536	P25444	8;2	8;2	8;2	40S ribosomal protein S2	Rps2	sp|P25444|RS2_MOUSE 40S ribosomal protein S2 OS=Mus musculus OX=10090 GN=Rps2 PE=1 SV=3	2	8	8	8	7	8	6	5	2	5	7	5	7	7	8	6	5	2	5	7	5	7	7	8	6	5	2	5	7	5	7	2021-06-26	2021-06-26	2021-06-26	31231	293	293;292	1	61	0	120.8	By MS/MS
P25976	P25976	8	8	8	Nucleolar transcription factor 1	Ubtf	sp|P25976|UBF1_MOUSE Nucleolar transcription factor 1 OS=Mus musculus OX=10090 GN=Ubtf PE=1 SV=1	1	8	8	8	5	6	2	0	0	2	5	2	2	5	6	2	0	0	2	5	2	2	5	6	2	0	0	2	5	2	2	2021-08-14	2021-08-14	2021-08-14	89508	765	765	1	24	0	61814	By MS/MS
P38647	P38647	8	8	8	Stress-70 protein, mitochondrial	Hspa9	sp|P38647|GRP75_MOUSE Stress-70 protein, mitochondrial OS=Mus musculus OX=10090 GN=Hspa9 PE=1 SV=3	1	8	8	8	7	3	6	4	1	6	7	2	6	7	3	6	4	1	6	7	2	6	7	3	6	4	1	6	7	2	6	2021-01-14	2021-01-14	2021-01-14	73.46	679	679	1	44	0	57784	By MS/MS
P41105	P41105	8	8	8	60S ribosomal protein L28	Rpl28	sp|P41105|RL28_MOUSE 60S ribosomal protein L28 OS=Mus musculus OX=10090 GN=Rpl28 PE=1 SV=2	1	8	8	8	7	5	5	2	0	2	5	2	5	7	5	5	2	0	2	5	2	5	7	5	5	2	0	2	5	2	5	56.9	56.9	56.9	15733	137	137	1	40	0	51298	By MS/MS
P47915;F6QL70;W4VSN7	P47915;F6QL70;W4VSN7	8;6;5	8;6;5	8;6;5	60S ribosomal protein L29	Rpl29;Gm17669;Gm3550	sp|P47915|RL29_MOUSE 60S ribosomal protein L29 OS=Mus musculus OX=10090 GN=Rpl29 PE=1 SV=2;tr|F6QL70|F6QL70_MOUSE 60S ribosomal protein L29 OS=Mus musculus OX=10090 GN=Gm17669 PE=3 SV=1;tr|W4VSN7|W4VSN7_MOUSE 60S ribosomal protein L29 OS=Mus musculus OX=10	3	8	8	8	7	5	6	3	1	4	6	4	6	7	5	6	3	1	4	6	4	6	7	5	6	3	1	4	6	4	6	41.2	41.2	41.2	17587	160	160;154;160	1	51	0	52088	By MS/MS
P50580	P50580	8	8	8	Proliferation-associated protein 2G4	Pa2g4	sp|P50580|PA2G4_MOUSE Proliferation-associated protein 2G4 OS=Mus musculus OX=10090 GN=Pa2g4 PE=1 SV=3	1	8	8	8	6	6	6	1	3	4	4	4	7	6	6	6	1	3	4	4	4	7	6	6	6	1	3	4	4	4	7	2021-08-21	2021-08-21	2021-08-21	43698	394	394	1	52	0	111.26	By MS/MS
P52293	P52293	8	8	8	Importin subunit alpha-1	Kpna2	sp|P52293|IMA1_MOUSE Importin subunit alpha-1 OS=Mus musculus OX=10090 GN=Kpna2 PE=1 SV=2	1	8	8	8	6	7	7	2	2	4	6	2	3	6	7	7	2	2	4	6	2	3	6	7	7	2	2	4	6	2	3	2021-01-19	2021-01-19	2021-01-19	57927	529	529	1	40	0	109.95	By MS/MS
P57776	P57776	8	8	8	Elongation factor 1-delta	Eef1d	sp|P57776|EF1D_MOUSE Elongation factor 1-delta OS=Mus musculus OX=10090 GN=Eef1d PE=1 SV=3	1	8	8	8	5	5	5	2	4	5	8	4	6	5	5	5	2	4	5	8	4	6	5	5	5	2	4	5	8	4	6	42.7	42.7	42.7	31293	281	281	1	46	0	159.11	By MS/MS
P68040	P68040	8	8	8	Guanine nucleotide-binding protein subunit beta-2-like 1;Guanine nucleotide-binding protein subunit beta-2-like 1, N-terminally processed	Gnb2l1	sp|P68040|RACK1_MOUSE Receptor of activated protein C kinase 1 OS=Mus musculus OX=10090 GN=Rack1 PE=1 SV=3	1	8	8	8	6	3	6	3	1	5	8	2	5	6	3	6	3	1	5	8	2	5	6	3	6	3	1	5	8	2	5	2021-05-26	2021-05-26	2021-05-26	35076	317	317	1	47	0	63072	By MS/MS
P97311	P97311	8	8	8	DNA replication licensing factor MCM6	Mcm6	sp|P97311|MCM6_MOUSE DNA replication licensing factor MCM6 OS=Mus musculus OX=10090 GN=Mcm6 PE=1 SV=1	1	8	8	8	6	4	4	0	0	0	5	2	2	6	4	4	0	0	0	5	2	2	6	4	4	0	0	0	5	2	2	2021-08-15	2021-08-15	2021-08-15	92866	821	821	1	25	0	52761	By MS/MS
Q02257	Q02257	8	7	7	Junction plakoglobin	Jup	sp|Q02257|PLAK_MOUSE Junction plakoglobin OS=Mus musculus OX=10090 GN=Jup PE=1 SV=3	1	8	7	7	5	3	2	0	1	4	8	5	4	4	2	2	0	0	3	7	4	3	4	2	2	0	0	3	7	4	3	2021-09-14	2021-06-13	2021-06-13	81.8	745	745	1	26	0	72444	By MS/MS
Q3URK3	Q3URK3	8	8	8	Methylcytosine dioxygenase TET1	Tet1	sp|Q3URK3|TET1_MOUSE Methylcytosine dioxygenase TET1 OS=Mus musculus OX=10090 GN=Tet1 PE=1 SV=2	1	8	8	8	6	7	2	0	0	0	3	2	3	6	7	2	0	0	0	3	2	3	6	7	2	0	0	0	3	2	3	2021-07-04	2021-07-04	2021-07-04	219.26	2007	2007	1	23	0	51556	By MS/MS
Q60605;Q8CI43	Q60605	8;2	8;2	8;2	Myosin light polypeptide 6	Myl6	sp|Q60605|MYL6_MOUSE Myosin light polypeptide 6 OS=Mus musculus OX=10090 GN=Myl6 PE=1 SV=3	2	8	8	8	5	5	7	4	8	8	7	7	5	5	5	7	4	8	8	7	7	5	5	5	7	4	8	8	7	7	5	51	51	51	16.93	151	151;207	1	82	0	176.09	By MS/MS
Q60972	Q60972	8	8	6	Histone-binding protein RBBP4	Rbbp4	sp|Q60972|RBBP4_MOUSE Histone-binding protein RBBP4 OS=Mus musculus OX=10090 GN=Rbbp4 PE=1 SV=5	1	8	8	6	7	5	2	1	1	1	3	1	4	7	5	2	1	1	1	3	1	4	6	3	1	0	1	1	2	1	3	2021-01-23	2021-01-23	2021-08-22	47655	425	425	1	29	0	119.25	By MS/MS
Q8BG05	Q8BG05	8	2	2	Heterogeneous nuclear ribonucleoprotein A3	Hnrnpa3	sp|Q8BG05|ROA3_MOUSE Heterogeneous nuclear ribonucleoprotein A3 OS=Mus musculus OX=10090 GN=Hnrnpa3 PE=1 SV=1	1	8	2	2	5	6	5	2	2	6	6	2	6	1	2	1	0	1	2	2	1	2	1	2	1	0	1	2	2	1	2	35.1	2021-03-11	2021-03-11	39652	379	379	1	15	0.0016	16319	By MS/MS
Q8BMS1	Q8BMS1	8	8	8	Trifunctional enzyme subunit alpha, mitochondrial;Long-chain enoyl-CoA hydratase;Long chain 3-hydroxyacyl-CoA dehydrogenase	Hadha	sp|Q8BMS1|ECHA_MOUSE Trifunctional enzyme subunit alpha, mitochondrial OS=Mus musculus OX=10090 GN=Hadha PE=1 SV=1	1	8	8	8	4	2	2	6	2	8	3	1	3	4	2	2	6	2	8	3	1	3	4	2	2	6	2	8	3	1	3	16	16	16	82669	763	763	1	31	0	68716	By MS/MS
Q8BP67;F6RSK3	Q8BP67	8;2	8;2	8;2	60S ribosomal protein L24	Rpl24	sp|Q8BP67|RL24_MOUSE 60S ribosomal protein L24 OS=Mus musculus OX=10090 GN=Rpl24 PE=1 SV=2	2	8	8	8	8	8	6	4	0	4	8	1	5	8	8	6	4	0	4	8	1	5	8	8	6	4	0	4	8	1	5	37.6	37.6	37.6	17779	157	157;157	1	71	0	86056	By MS/MS
Q8VDJ3	Q8VDJ3	8	8	8	Vigilin	Hdlbp	sp|Q8VDJ3|VIGLN_MOUSE Vigilin OS=Mus musculus OX=10090 GN=Hdlbp PE=1 SV=1	1	8	8	8	8	5	4	0	1	3	4	3	4	8	5	4	0	1	3	4	3	4	8	5	4	0	1	3	4	3	4	2021-08-07	2021-08-07	2021-08-07	141.74	1268	1268	1	32	0	155.46	By MS/MS
Q91ZW3;Q6PGB8	Q91ZW3	8;2	8;2	8;2	SWI/SNF-related matrix-associated actin-dependent regulator of chromatin subfamily A member 5	Smarca5	sp|Q91ZW3|SMCA5_MOUSE SWI/SNF-related matrix-associated actin-dependent regulator of chromatin subfamily A member 5 OS=Mus musculus OX=10090 GN=Smarca5 PE=1 SV=1	2	8	8	8	8	5	3	0	0	1	6	1	0	8	5	3	0	0	1	6	1	0	8	5	3	0	0	1	6	1	0	2021-08-08	2021-08-08	2021-08-08	121.63	1051	1051;1046	1	24	0	51878	By MS/MS
Q99JY9;Q641P0	Q99JY9	8;1	8;1	8;1	Actin-related protein 3	Actr3	sp|Q99JY9|ARP3_MOUSE Actin-related protein 3 OS=Mus musculus OX=10090 GN=Actr3 PE=1 SV=3	2	8	8	8	6	3	6	1	4	5	6	4	6	6	3	6	1	4	5	6	4	6	6	3	6	1	4	5	6	4	6	2021-01-26	2021-01-26	2021-01-26	47357	418	418;418	1	45	0	147.15	By MS/MS
Q9CSH3	Q9CSH3	8	8	8	Exosome complex exonuclease RRP44	Dis3	sp|Q9CSH3|RRP44_MOUSE Exosome complex exonuclease RRP44 OS=Mus musculus OX=10090 GN=Dis3 PE=1 SV=4	1	8	8	8	4	7	2	0	0	1	5	2	3	4	7	2	0	0	1	5	2	3	4	7	2	0	0	1	5	2	3	11	11	11	108.84	958	958	1	25	0	54338	By MS/MS
Q9CU62	Q9CU62	8	8	8	Structural maintenance of chromosomes protein 1A	Smc1a	sp|Q9CU62|SMC1A_MOUSE Structural maintenance of chromosomes protein 1A OS=Mus musculus OX=10090 GN=Smc1a PE=1 SV=4	1	8	8	8	8	8	4	0	0	0	2	4	2	8	8	4	0	0	0	2	4	2	8	8	4	0	0	0	2	4	2	2021-04-09	2021-04-09	2021-04-09	143.23	1233	1233	1	30	0	104.54	By MS/MS
Q9D8N0	Q9D8N0	8	8	8	Elongation factor 1-gamma	Eef1g	sp|Q9D8N0|EF1G_MOUSE Elongation factor 1-gamma OS=Mus musculus OX=10090 GN=Eef1g PE=1 SV=3	1	8	8	8	6	3	6	4	3	2	6	3	5	6	3	6	4	3	2	6	3	5	6	3	6	4	3	2	6	3	5	2021-07-22	2021-07-22	2021-07-22	50.06	437	437	1	46	0	158.21	By MS/MS
Q9DBR7	Q9DBR7	8	8	8	Protein phosphatase 1 regulatory subunit 12A	Ppp1r12a	sp|Q9DBR7|MYPT1_MOUSE Protein phosphatase 1 regulatory subunit 12A OS=Mus musculus OX=10090 GN=Ppp1r12a PE=1 SV=2	1	8	8	8	3	1	2	0	3	4	6	7	6	3	1	2	0	3	4	6	7	6	3	1	2	0	3	4	6	7	6	2021-06-12	2021-06-12	2021-06-12	114.99	1029	1029	1	32	0	54375	By MS/MS
Q9DCL9	Q9DCL9	8	8	8	Multifunctional protein ADE2;Phosphoribosylaminoimidazole-succinocarboxamide synthase;Phosphoribosylaminoimidazole carboxylase	Paics	sp|Q9DCL9|PUR6_MOUSE Multifunctional protein ADE2 OS=Mus musculus OX=10090 GN=Paics PE=1 SV=4	1	8	8	8	8	5	5	4	2	3	7	2	5	8	5	5	4	2	3	7	2	5	8	5	5	4	2	3	7	2	5	2021-04-18	2021-04-18	2021-04-18	47006	425	425	1	43	0	75.06	By MS/MS
Q9ET54	Q9ET54	8	8	8	Palladin	Palld	sp|Q9ET54|PALLD_MOUSE Palladin OS=Mus musculus OX=10090 GN=Palld PE=1 SV=2	1	8	8	8	6	6	7	0	4	1	6	7	7	6	6	7	0	4	1	6	7	7	6	6	7	0	4	1	6	7	7	2021-09-08	2021-09-08	2021-09-08	152.13	1408	1408	1	45	0	55611	By MS/MS
Q9Z2X1	Q9Z2X1	8	8	8	Heterogeneous nuclear ribonucleoprotein F;Heterogeneous nuclear ribonucleoprotein F, N-terminally processed	Hnrnpf	sp|Q9Z2X1|HNRPF_MOUSE Heterogeneous nuclear ribonucleoprotein F OS=Mus musculus OX=10090 GN=Hnrnpf PE=1 SV=3	1	8	8	8	7	6	5	4	3	5	8	3	7	7	6	5	4	3	5	8	3	7	7	6	5	4	3	5	8	3	7	2021-03-24	2021-03-24	2021-03-24	45729	415	415	1	68	0	186.69	By MS/MS
A2AWL7	A2AWL7	7	7	7	MAX gene-associated protein	Mga	sp|A2AWL7|MGAP_MOUSE MAX gene-associated protein OS=Mus musculus OX=10090 GN=Mga PE=2 SV=1	1	7	7	7	6	5	3	0	0	0	2	3	2	6	5	3	0	0	0	2	3	2	6	5	3	0	0	0	2	3	2	4	4	4	328.8	3003	3003	1	21	0	46217	By MS/MS
CON__P02768-1	CON__P02768-1	7	1	1				1	7	1	1	5	5	1	4	6	1	5	6	1	1	1	0	0	1	0	0	1	0	1	1	0	0	1	0	0	1	0	8	2021-06-01	2021-06-01	69366	609	609	1	5	0.0088933	62586	By MS/MS
E9PYL9;Q9CXW4	E9PYL9;Q9CXW4	7;7	7;7	7;7	60S ribosomal protein L11	Gm10036;Rpl11	tr|E9PYL9|E9PYL9_MOUSE Predicted gene 10036 OS=Mus musculus OX=10090 GN=Gm10036 PE=3 SV=1;sp|Q9CXW4|RL11_MOUSE 60S ribosomal protein L11 OS=Mus musculus OX=10090 GN=Rpl11 PE=1 SV=4	2	7	7	7	7	4	4	4	3	5	6	2	3	7	4	4	4	3	5	6	2	3	7	4	4	4	3	5	6	2	3	39.3	39.3	39.3	20266	178	178;178	1	48	0	111.68	By MS/MS
P08122	P08122	7	7	7	Collagen alpha-2(IV) chain;Canstatin	Col4a2	sp|P08122|CO4A2_MOUSE Collagen alpha-2(IV) chain OS=Mus musculus OX=10090 GN=Col4a2 PE=1 SV=4	1	7	7	7	3	1	0	0	0	0	7	1	1	3	1	0	0	0	0	7	1	1	3	1	0	0	0	0	7	1	1	2021-06-06	2021-06-06	2021-06-06	167.32	1707	1707	1	15	0	95793	By MS/MS
P40142	P40142	7	7	7	Transketolase	Tkt	sp|P40142|TKT_MOUSE Transketolase OS=Mus musculus OX=10090 GN=Tkt PE=1 SV=1	1	7	7	7	5	5	7	3	2	5	6	4	4	5	5	7	3	2	5	6	4	4	5	5	7	3	2	5	6	4	4	2021-01-19	2021-01-19	2021-01-19	67.63	623	623	1	41	0	70247	By MS/MS
P48678	P48678	7	7	7	Prelamin-A/C;Lamin-A/C	Lmna	sp|P48678|LMNA_MOUSE Prelamin-A/C OS=Mus musculus OX=10090 GN=Lmna PE=1 SV=2	1	7	7	7	7	6	5	3	3	4	6	4	7	7	6	5	3	3	4	6	4	7	7	6	5	3	3	4	6	4	7	2021-01-14	2021-01-14	2021-01-14	74237	665	665	1	59	0	84877	By MS/MS
P53026	P53026	7	7	7	60S ribosomal protein L10a	Rpl10a	sp|P53026|RL10A_MOUSE 60S ribosomal protein L10a OS=Mus musculus OX=10090 GN=Rpl10a PE=1 SV=3	1	7	7	7	7	7	7	7	1	7	6	3	6	7	7	7	7	1	7	6	3	6	7	7	7	7	1	7	6	3	6	2021-09-24	2021-09-24	2021-09-24	24916	217	217	1	71	0	109.12	By MS/MS
P62301	P62301	7	7	7	40S ribosomal protein S13	Rps13	sp|P62301|RS13_MOUSE 40S ribosomal protein S13 OS=Mus musculus OX=10090 GN=Rps13 PE=1 SV=2	1	7	7	7	5	4	3	3	0	4	7	1	1	5	4	3	3	0	4	7	1	1	5	4	3	3	0	4	7	1	1	38.4	38.4	38.4	17222	151	151	1	28	0	48906	By MS/MS
P62717	P62717	7	7	7	60S ribosomal protein L18a	Rpl18a	sp|P62717|RL18A_MOUSE 60S ribosomal protein L18a OS=Mus musculus OX=10090 GN=Rpl18a PE=1 SV=1	1	7	7	7	6	6	3	4	1	3	6	3	3	6	6	3	4	1	3	6	3	3	6	6	3	4	1	3	6	3	3	2021-08-31	2021-08-31	2021-08-31	20732	176	176	1	38	0	142.93	By MS/MS
P63101	P63101	7	7	6	14-3-3 protein zeta/delta	Ywhaz	sp|P63101|1433Z_MOUSE 14-3-3 protein zeta/delta OS=Mus musculus OX=10090 GN=Ywhaz PE=1 SV=1	1	7	7	6	6	4	4	1	1	5	6	2	5	6	4	4	1	1	5	6	2	5	5	3	3	1	0	4	5	1	4	34.3	34.3	34.3	27771	245	245	1	34	0	55.03	By MS/MS
P67778	P67778	7	7	7	Prohibitin	Phb	sp|P67778|PHB_MOUSE Prohibitin OS=Mus musculus OX=10090 GN=Phb PE=1 SV=1	1	7	7	7	7	3	2	1	0	0	6	0	4	7	3	2	1	0	0	6	0	4	7	3	2	1	0	0	6	0	4	32.7	32.7	32.7	29.82	272	272	1	25	0	55192	By MS/MS
P80318	P80318	7	7	7	T-complex protein 1 subunit gamma	Cct3	sp|P80318|TCPG_MOUSE T-complex protein 1 subunit gamma OS=Mus musculus OX=10090 GN=Cct3 PE=1 SV=1	1	7	7	7	6	5	4	2	2	3	5	2	5	6	5	4	2	2	3	5	2	5	6	5	4	2	2	3	5	2	5	2021-03-19	2021-03-19	2021-03-19	60629	545	545	1	34	0	61243	By MS/MS
P97461	P97461	7	7	7	40S ribosomal protein S5;40S ribosomal protein S5, N-terminally processed	Rps5	sp|P97461|RS5_MOUSE 40S ribosomal protein S5 OS=Mus musculus OX=10090 GN=Rps5 PE=1 SV=3	1	7	7	7	5	4	4	1	1	0	4	2	5	5	4	4	1	1	0	4	2	5	5	4	4	1	1	0	4	2	5	32.8	32.8	32.8	22889	204	204	1	26	0	104.46	By MS/MS
Q04750	Q04750	7	7	7	DNA topoisomerase 1	Top1	sp|Q04750|TOP1_MOUSE DNA topoisomerase 1 OS=Mus musculus OX=10090 GN=Top1 PE=1 SV=2	1	7	7	7	4	6	2	2	0	2	4	1	0	4	6	2	2	0	2	4	1	0	4	6	2	2	0	2	4	1	0	2021-04-10	2021-04-10	2021-04-10	90875	767	767	1	21	0	50.29	By MS/MS
Q3TIX6	Q3TIX6	7	7	7		Fubp3	tr|Q3TIX6|Q3TIX6_MOUSE Far upstream element (FUSE)-binding protein 3 OS=Mus musculus OX=10090 GN=Fubp3 PE=1 SV=1	1	7	7	7	5	6	6	0	3	3	5	6	6	5	6	6	0	3	3	5	6	6	5	6	6	0	3	3	5	6	6	24	24	24	61959	575	575	1	44	0	66892	By MS/MS
Q5DTX6	Q5DTX6	7	7	7	Junctional protein associated with coronary artery disease	Jcad	sp|Q5DTX6|JCAD_MOUSE Junctional protein associated with coronary artery disease OS=Mus musculus OX=10090 GN=Jcad PE=1 SV=2	1	7	7	7	5	3	2	0	1	0	6	6	3	5	3	2	0	1	0	6	6	3	5	3	2	0	1	0	6	6	3	2021-06-11	2021-06-11	2021-06-11	144.8	1320	1320	1	26	0	42828	By MS/MS
Q60848	Q60848	7	7	7	Lymphocyte-specific helicase	Hells	sp|Q60848|HELLS_MOUSE Lymphocyte-specific helicase OS=Mus musculus OX=10090 GN=Hells PE=1 SV=2	1	7	7	7	6	6	2	0	0	0	3	1	3	6	6	2	0	0	0	3	1	3	6	6	2	0	0	0	3	1	3	2021-09-09	2021-09-09	2021-09-09	95125	821	821	1	21	0	47399	By MS/MS
Q6IQX8	Q6IQX8	7	7	7		Zfp219	sp|Q6IQX8|ZN219_MOUSE Zinc finger protein 219 OS=Mus musculus OX=10090 GN=Znf219 PE=1 SV=1	1	7	7	7	6	5	1	0	0	0	1	1	1	6	5	1	0	0	0	1	1	1	6	5	1	0	0	0	1	1	1	2021-01-16	2021-01-16	2021-01-16	77795	726	726	1	15	0	49.9	By MS/MS
Q6NZJ6	Q6NZJ6	7	7	7	Eukaryotic translation initiation factor 4 gamma 1	Eif4g1	sp|Q6NZJ6|IF4G1_MOUSE Eukaryotic translation initiation factor 4 gamma 1 OS=Mus musculus OX=10090 GN=Eif4g1 PE=1 SV=1	1	7	7	7	5	3	4	1	1	2	5	2	5	5	3	4	1	1	2	5	2	5	5	3	4	1	1	2	5	2	5	2021-09-06	2021-09-06	2021-09-06	176.07	1600	1600	1	28	0	47187	By MS/MS
Q6PDQ2;A2A8L1;B1AR17	Q6PDQ2	7;3;2	7;3;2	7;3;2	Chromodomain-helicase-DNA-binding protein 4	Chd4	sp|Q6PDQ2|CHD4_MOUSE Chromodomain-helicase-DNA-binding protein 4 OS=Mus musculus OX=10090 GN=Chd4 PE=1 SV=1	3	7	7	7	7	4	2	0	0	1	4	2	2	7	4	2	0	0	1	4	2	2	7	4	2	0	0	1	4	2	2	2021-09-04	2021-09-04	2021-09-04	217.75	1915	1915;1946;2055	1	22	0	82.03	By MS/MS
Q6PHQ9	Q6PHQ9	7	3	3	Polyadenylate-binding protein	Pabpc4	tr|Q6PHQ9|Q6PHQ9_MOUSE Polyadenylate-binding protein OS=Mus musculus OX=10090 GN=Pabpc4 PE=1 SV=1	1	7	3	3	5	3	3	1	0	1	6	2	4	2	1	2	1	0	1	3	0	2	2	1	2	1	0	1	3	0	2	2021-06-10	2021-03-05	2021-03-05	72242	660	660	1	12	0.001634	2021-04-17	By MS/MS
Q80U70	Q80U70	7	7	7	Polycomb protein Suz12	Suz12	sp|Q80U70|SUZ12_MOUSE Polycomb protein Suz12 OS=Mus musculus OX=10090 GN=Suz12 PE=1 SV=2	1	7	7	7	6	4	3	0	0	0	3	3	3	6	4	3	0	0	0	3	3	3	6	4	3	0	0	0	3	3	3	2021-09-18	2021-09-18	2021-09-18	83025	741	741	1	22	0	48249	By MS/MS
Q8BFW7	Q8BFW7	7	7	7	Lipoma-preferred partner homolog	Lpp	sp|Q8BFW7|LPP_MOUSE Lipoma-preferred partner homolog OS=Mus musculus OX=10090 GN=Lpp PE=1 SV=1	1	7	7	7	3	1	3	0	3	1	4	5	4	3	1	3	0	3	1	4	5	4	3	1	3	0	3	1	4	5	4	2021-05-14	2021-05-14	2021-05-14	65.89	613	613	1	26	0	57.4	By MS/MS
Q8BTW9;Q8C015	Q8BTW9	7;1	7;1	7;1	Serine/threonine-protein kinase PAK 4	Pak4	sp|Q8BTW9|PAK4_MOUSE Serine/threonine-protein kinase PAK 4 OS=Mus musculus OX=10090 GN=Pak4 PE=1 SV=1	2	7	7	7	5	0	2	0	2	2	6	3	3	5	0	2	0	2	2	6	3	3	5	0	2	0	2	2	6	3	3	2021-04-17	2021-04-17	2021-04-17	64622	593	593;719	1	23	0	53456	By MS/MS
Q8C2Q3	Q8C2Q3	7	7	7	RNA-binding protein 14	Rbm14	sp|Q8C2Q3|RBM14_MOUSE RNA-binding protein 14 OS=Mus musculus OX=10090 GN=Rbm14 PE=1 SV=1	1	7	7	7	4	3	4	3	1	4	3	2	6	4	3	4	3	1	4	3	2	6	4	3	4	3	1	4	3	2	6	2021-06-12	2021-06-12	2021-06-12	69448	669	669	1	32	0	50761	By MS/MS
Q922Q8	Q922Q8	7	7	7	Leucine-rich repeat-containing protein 59	Lrrc59	sp|Q922Q8|LRC59_MOUSE Leucine-rich repeat-containing protein 59 OS=Mus musculus OX=10090 GN=Lrrc59 PE=1 SV=1	1	7	7	7	6	4	5	3	3	4	5	3	5	6	4	5	3	3	4	5	3	5	6	4	5	3	3	4	5	3	5	2021-04-25	2021-04-25	2021-04-25	34877	307	307	1	38	0	55133	By MS/MS
Q99JR5	Q99JR5	7	7	7	Tubulointerstitial nephritis antigen-like	Tinagl1	sp|Q99JR5|TINAL_MOUSE Tubulointerstitial nephritis antigen-like OS=Mus musculus OX=10090 GN=Tinagl1 PE=1 SV=1	1	7	7	7	1	0	0	0	0	0	7	0	0	1	0	0	0	0	0	7	0	0	1	0	0	0	0	0	7	0	0	2021-04-20	2021-04-20	2021-04-20	52664	466	466	1	9	0	62793	By MS/MS
Q9JJ28	Q9JJ28	7	7	7	Protein flightless-1 homolog	Flii	sp|Q9JJ28|FLII_MOUSE Protein flightless-1 homolog OS=Mus musculus OX=10090 GN=Flii PE=1 SV=1	1	7	7	7	5	6	6	4	5	4	5	6	7	5	6	6	4	5	4	5	6	7	5	6	6	4	5	4	5	6	7	7	7	7	144.8	1271	1271	1	49	0	90.87	By MS/MS
Q9R0P5	Q9R0P5	7	5	5	Destrin	Dstn	sp|Q9R0P5|DEST_MOUSE Destrin OS=Mus musculus OX=10090 GN=Dstn PE=1 SV=3	1	7	5	5	6	6	4	2	2	3	2	2	5	4	5	3	2	2	2	1	1	4	4	5	3	2	2	2	1	1	4	41.2	33.9	33.9	18521	165	165	1	25	0	143.43	By MS/MS
Q9WTM5	Q9WTM5	7	7	7	RuvB-like 2	Ruvbl2	sp|Q9WTM5|RUVB2_MOUSE RuvB-like 2 OS=Mus musculus OX=10090 GN=Ruvbl2 PE=1 SV=3	1	7	7	7	5	5	3	2	1	2	4	4	3	5	5	3	2	1	2	4	4	3	5	5	3	2	1	2	4	4	3	2021-09-17	2021-09-17	2021-09-17	51112	463	463	1	29	0	85834	By MS/MS
Q9Z1N2	Q9Z1N2	7	7	7	Origin recognition complex subunit 1	Orc1	sp|Q9Z1N2|ORC1_MOUSE Origin recognition complex subunit 1 OS=Mus musculus OX=10090 GN=Orc1 PE=1 SV=2	1	7	7	7	4	7	5	0	0	0	3	6	6	4	7	5	0	0	0	3	6	6	4	7	5	0	0	0	3	6	6	2021-05-12	2021-05-12	2021-05-12	95102	840	840	1	31	0	49.03	By MS/MS
A0A140T8T4;P51410;S4R1R7	A0A140T8T4;P51410	6;6;1	6;6;1	6;6;1	60S ribosomal protein L9	Rpl9	tr|A0A140T8T4|A0A140T8T4_MOUSE Ribosomal protein L9, pseudogene 6 OS=Mus musculus OX=10090 GN=Rpl9-ps6 PE=4 SV=1;sp|P51410|RL9_MOUSE 60S ribosomal protein L9 OS=Mus musculus OX=10090 GN=Rpl9 PE=2 SV=2	3	6	6	6	5	1	2	1	1	3	2	1	3	5	1	2	1	1	3	2	1	3	5	1	2	1	1	3	2	1	3	29.2	29.2	29.2	21853	192	192;192;191	1	24	0	54213	By MS/MS
A0A1W2P7S8;Q6A068;A0A1W2P855;A0A1W2P7Z8;A0A1W2P7H4;A0A1W2P6Q8	A0A1W2P7S8;Q6A068;A0A1W2P855;A0A1W2P7Z8;A0A1W2P7H4;A0A1W2P6Q8	6;6;3;3;3;3	6;6;3;3;3;3	6;6;3;3;3;3	Cell division cycle 5-like protein	Cdc5l	tr|A0A1W2P7S8|A0A1W2P7S8_MOUSE Predicted gene, 32717 OS=Mus musculus OX=10090 GN=Gm32717 PE=4 SV=1;sp|Q6A068|CDC5L_MOUSE Cell division cycle 5-like protein OS=Mus musculus OX=10090 GN=Cdc5l PE=1 SV=2;tr|A0A1W2P855|A0A1W2P855_MOUSE Predicted gene 9046 OS=Mu	6	6	6	6	2	4	3	0	0	1	0	2	3	2	4	3	0	0	1	0	2	3	2	4	3	0	0	1	0	2	3	2021-01-08	2021-01-08	2021-01-08	92162	802	802;802;802;802;802;802	1	16	0	39822	By MS/MS
Q8CGP4;C0HKE9;C0HKE8;C0HKE7;C0HKE6;C0HKE5;C0HKE4;C0HKE3;C0HKE2;C0HKE1;Q8CGP6;Q8R1M2;Q8CGP7;Q8CGP5;Q8BFU2	Q8CGP4;C0HKE9;C0HKE8;C0HKE7;C0HKE6;C0HKE5;C0HKE4;C0HKE3;C0HKE2;C0HKE1;Q8CGP6;Q8R1M2;Q8CGP7;Q8CGP5;Q8BFU2	6;6;6;6;6;6;6;6;6;6;6;6;6;6;6	6;6;6;6;6;6;6;6;6;6;6;6;6;6;6	2;2;2;2;2;2;2;2;2;2;2;2;2;2;2	Histone H2A;Histone H2A type 1-H;Histone H2A.J;Histone H2A type 1-K;Histone H2A type 1-F;Histone H2A type 3	Hist1h2aa;Hist1h2ah;H2afj;Hist1h2ak;Hist1h2af;Hist3h2a	tr|Q8CGP4|Q8CGP4_MOUSE Histone H2A OS=Mus musculus OX=10090 GN=Hist1h2aa PE=1 SV=1;sp|C0HKE9|H2A1P_MOUSE Histone H2A type 1-P OS=Mus musculus OX=10090 GN=Hist1h2ap PE=1 SV=1;sp|C0HKE8|H2A1O_MOUSE Histone H2A type 1-O OS=Mus musculus OX=10090 GN=Hist1h2ao P	15	6	6	2	6	6	6	6	3	5	6	4	6	6	6	6	6	3	5	6	4	6	2	2	2	2	1	2	2	1	2	2021-03-23	2021-03-23	14	14056	129	129;130;130;130;130;130;130;130;130;130;128;129;130;130;130	1	99	0	105.81	By MS/MS
CON__ENSEMBL:ENSBTAP00000038253	CON__ENSEMBL:ENSBTAP00000038253	6	1	1				1	6	1	1	5	5	6	5	2	5	5	4	4	1	0	1	1	0	0	1	1	0	1	0	1	1	0	0	1	1	0	2021-06-10	2021-08-01	2021-08-01	63165	606	606	1	5	0.0034169	74314	By MS/MS
CON__Q3SX14	CON__Q3SX14	6	1	1				1	6	1	1	4	3	5	2	4	3	5	5	5	0	0	0	0	0	0	1	0	0	0	0	0	0	0	0	1	0	0	2021-05-08	2021-07-01	2021-07-01	85686	781	781	1	1	0.0087719	61928	By matching
F6SVV1;P62082	F6SVV1;P62082	6;6	6;6	6;6	40S ribosomal protein S7	Gm9493;Rps7	tr|F6SVV1|F6SVV1_MOUSE 40S ribosomal protein S7 OS=Mus musculus OX=10090 GN=Gm9493 PE=3 SV=1;sp|P62082|RS7_MOUSE 40S ribosomal protein S7 OS=Mus musculus OX=10090 GN=Rps7 PE=2 SV=1	2	6	6	6	5	5	4	1	3	3	4	4	4	5	5	4	1	3	3	4	4	4	5	5	4	1	3	3	4	4	4	42.2	42.2	42.2	21882	192	192;194	1	44	0	267.06	By MS/MS
O70133	O70133	6	6	6	ATP-dependent RNA helicase A	Dhx9	sp|O70133|DHX9_MOUSE ATP-dependent RNA helicase A OS=Mus musculus OX=10090 GN=Dhx9 PE=1 SV=2	1	6	6	6	4	4	5	4	2	4	5	4	6	4	4	5	4	2	4	5	4	6	4	4	5	4	2	4	5	4	6	2021-06-04	2021-06-04	2021-06-04	149.47	1380	1380	1	39	0	45191	By MS/MS
O70400	O70400	6	6	6	PDZ and LIM domain protein 1	Pdlim1	sp|O70400|PDLI1_MOUSE PDZ and LIM domain protein 1 OS=Mus musculus OX=10090 GN=Pdlim1 PE=1 SV=4	1	6	6	6	5	4	4	0	3	2	6	3	4	5	4	4	0	3	2	6	3	4	5	4	4	0	3	2	6	3	4	2021-07-28	2021-07-28	2021-07-28	35774	327	327	1	40	0	70702	By MS/MS
O88491	O88491	6	6	6	Histone-lysine N-methyltransferase, H3 lysine-36 and H4 lysine-20 specific	Nsd1	sp|O88491|NSD1_MOUSE Histone-lysine N-methyltransferase, H3 lysine-36 and H4 lysine-20 specific OS=Mus musculus OX=10090 GN=Nsd1 PE=1 SV=1	1	6	6	6	3	5	5	0	0	1	2	3	2	3	5	5	0	0	1	2	3	2	3	5	5	0	0	1	2	3	2	2021-01-03	2021-01-03	2021-01-03	284.08	2588	2588	1	22	0	47274	By MS/MS
P19253;A0A1B0GS68;A0A140T8K2	P19253;A0A1B0GS68	6;5;2	6;5;2	6;5;2	60S ribosomal protein L13a	Rpl13a	sp|P19253|RL13A_MOUSE 60S ribosomal protein L13a OS=Mus musculus OX=10090 GN=Rpl13a PE=1 SV=4;tr|A0A1B0GS68|A0A1B0GS68_MOUSE Predicted gene 45713 OS=Mus musculus OX=10090 GN=Gm45713 PE=2 SV=1	3	6	6	6	5	6	4	3	1	5	6	1	3	5	6	4	3	1	5	6	1	3	5	6	4	3	1	5	6	1	3	2021-06-27	2021-06-27	2021-06-27	23464	203	203;446;203	1	34	0	49952	By MS/MS
P21271	P21271	6	6	6	Unconventional myosin-Vb	Myo5b	sp|P21271|MYO5B_MOUSE Unconventional myosin-Vb OS=Mus musculus OX=10090 GN=Myo5b PE=1 SV=2	1	6	6	6	4	2	2	0	0	1	6	4	3	4	2	2	0	0	1	6	4	3	4	2	2	0	0	1	6	4	3	5	5	5	210.57	1818	1818	1	24	0	59621	By MS/MS
P23198;P83917	P23198	6;1	5;1	5;1	Chromobox protein homolog 3	Cbx3	sp|P23198|CBX3_MOUSE Chromobox protein homolog 3 OS=Mus musculus OX=10090 GN=Cbx3 PE=1 SV=2	2	6	5	5	6	4	3	1	1	2	6	1	3	5	4	2	1	1	1	5	1	2	5	4	2	1	1	1	5	1	2	35	2021-04-28	2021-04-28	20855	183	183;185	1	27	0	49301	By MS/MS
P26041	P26041	6	6	3	Moesin	Msn	sp|P26041|MOES_MOUSE Moesin OS=Mus musculus OX=10090 GN=Msn PE=1 SV=3	1	6	6	3	3	4	5	2	1	1	5	1	3	3	4	5	2	1	1	5	1	3	0	1	3	0	0	0	2	0	1	2021-07-09	2021-07-09	2021-02-05	67766	577	577	1	25	0	35.89	By MS/MS
P26443	P26443	6	6	6	Glutamate dehydrogenase 1, mitochondrial	Glud1	sp|P26443|DHE3_MOUSE Glutamate dehydrogenase 1, mitochondrial OS=Mus musculus OX=10090 GN=Glud1 PE=1 SV=1	1	6	6	6	5	3	3	2	1	2	6	1	5	5	3	3	2	1	2	6	1	5	5	3	3	2	1	2	6	1	5	2021-07-16	2021-07-16	2021-07-16	61336	558	558	1	28	0	50376	By MS/MS
P28656;Q78ZA7	P28656	6;2	6;2	6;2	Nucleosome assembly protein 1-like 1	Nap1l1	sp|P28656|NP1L1_MOUSE Nucleosome assembly protein 1-like 1 OS=Mus musculus OX=10090 GN=Nap1l1 PE=1 SV=2	2	6	6	6	5	4	3	0	1	1	4	3	3	5	4	3	0	1	1	4	3	3	5	4	3	0	1	1	4	3	3	2021-07-18	2021-07-18	2021-07-18	45345	391	391;375	1	24	0	41981	By MS/MS
P28798	P28798	6	6	6	Granulins;Acrogranin;Granulin-1;Granulin-2;Granulin-3;Granulin-4;Granulin-5;Granulin-6;Granulin-7	Grn	sp|P28798|GRN_MOUSE Progranulin OS=Mus musculus OX=10090 GN=Grn PE=1 SV=2	1	6	6	6	5	4	4	4	4	4	5	3	4	5	4	4	4	4	4	5	3	4	5	4	4	4	4	4	5	3	4	2021-04-12	2021-04-12	2021-04-12	63458	589	589	1	55	0	190.98	By MS/MS
P60122	P60122	6	6	6	RuvB-like 1	Ruvbl1	sp|P60122|RUVB1_MOUSE RuvB-like 1 OS=Mus musculus OX=10090 GN=Ruvbl1 PE=1 SV=1	1	6	6	6	5	4	2	1	1	2	6	1	3	5	4	2	1	1	2	6	1	3	5	4	2	1	1	2	6	1	3	2021-05-17	2021-05-17	2021-05-17	50213	456	456	1	25	0	48791	By MS/MS
P60867	P60867	6	6	6	40S ribosomal protein S20	Rps20	sp|P60867|RS20_MOUSE 40S ribosomal protein S20 OS=Mus musculus OX=10090 GN=Rps20 PE=1 SV=1	1	6	6	6	5	4	5	4	1	3	5	3	4	5	4	5	4	1	3	5	3	4	5	4	5	4	1	3	5	3	4	42	42	42	13373	119	119	1	48	0	59867	By MS/MS
P62751;D3YTY6	P62751	6;1	6;1	6;1	60S ribosomal protein L23a	Rpl23a	sp|P62751|RL23A_MOUSE 60S ribosomal protein L23a OS=Mus musculus OX=10090 GN=Rpl23a PE=1 SV=1	2	6	6	6	6	2	3	2	1	3	5	2	4	6	2	3	2	1	3	5	2	4	6	2	3	2	1	3	5	2	4	37.8	37.8	37.8	17695	156	156;151	1	31	0	47933	By MS/MS
P62996	P62996	6	6	6	Transformer-2 protein homolog beta	Tra2b	sp|P62996|TRA2B_MOUSE Transformer-2 protein homolog beta OS=Mus musculus OX=10090 GN=Tra2b PE=1 SV=1	1	6	6	6	2	3	1	0	0	6	2	0	2	2	3	1	0	0	6	2	0	2	2	3	1	0	0	6	2	0	2	2021-03-23	2021-03-23	2021-03-23	33665	288	288	1	17	0	57228	By MS/MS
P63242;Q8BGY2	P63242;Q8BGY2	6;4	6;4	6;4	Eukaryotic translation initiation factor 5A-1;Eukaryotic translation initiation factor 5A-2	Eif5a;Eif5a2	sp|P63242|IF5A1_MOUSE Eukaryotic translation initiation factor 5A-1 OS=Mus musculus OX=10090 GN=Eif5a PE=1 SV=2;sp|Q8BGY2|IF5A2_MOUSE Eukaryotic translation initiation factor 5A-2 OS=Mus musculus OX=10090 GN=Eif5a2 PE=1 SV=3	2	6	6	6	6	6	4	1	2	4	5	5	5	6	6	4	1	2	4	5	5	5	6	6	4	1	2	4	5	5	5	41.6	41.6	41.6	16832	154	154;153	1	70	0	150.01	By MS/MS
P97314	P97314	6	6	6	Cysteine and glycine-rich protein 2	Csrp2	sp|P97314|CSRP2_MOUSE Cysteine and glycine-rich protein 2 OS=Mus musculus OX=10090 GN=Csrp2 PE=1 SV=3	1	6	6	6	4	3	5	2	4	5	5	3	5	4	3	5	2	4	5	5	3	5	4	3	5	2	4	5	5	3	5	46.1	46.1	46.1	20926	193	193	1	36	0	77347	By MS/MS
P97315	P97315	6	6	6	Cysteine and glycine-rich protein 1	Csrp1	sp|P97315|CSRP1_MOUSE Cysteine and glycine-rich protein 1 OS=Mus musculus OX=10090 GN=Csrp1 PE=1 SV=3	1	6	6	6	3	3	4	0	2	3	5	3	4	3	3	4	0	2	3	5	3	4	3	3	4	0	2	3	5	3	4	53.9	53.9	53.9	20583	193	193	1	28	0	87292	By MS/MS
Q3TWW8;Q8VE97	Q3TWW8	6;1	6;1	5;0	Serine/arginine-rich splicing factor 6	Srsf6	sp|Q3TWW8|SRSF6_MOUSE Serine/arginine-rich splicing factor 6 OS=Mus musculus OX=10090 GN=Srsf6 PE=1 SV=1	2	6	6	5	5	4	5	2	0	5	2	2	5	5	4	5	2	0	5	2	2	5	4	3	4	1	0	4	2	2	4	2021-01-17	2021-01-17	2021-05-14	39025	339	339;489	1	35	0	36614	By MS/MS
Q3UV17	Q3UV17	6	1	1	Keratin, type II cytoskeletal 2 oral	Krt76	sp|Q3UV17|K22O_MOUSE Keratin, type II cytoskeletal 2 oral OS=Mus musculus OX=10090 GN=Krt76 PE=1 SV=1	1	6	1	1	2	5	3	3	0	4	3	1	2	1	0	0	0	0	0	1	0	0	1	0	0	0	0	0	1	0	0	2021-09-07	2021-05-01	2021-05-01	62844	594	594	1	3	0.0053248	67283	By MS/MS
Q60668	Q60668	6	6	5	Heterogeneous nuclear ribonucleoprotein D0	Hnrnpd	sp|Q60668|HNRPD_MOUSE Heterogeneous nuclear ribonucleoprotein D0 OS=Mus musculus OX=10090 GN=Hnrnpd PE=1 SV=2	1	6	6	5	5	6	4	1	1	5	5	3	6	5	6	4	1	1	5	5	3	6	4	5	4	1	1	4	4	3	5	2021-06-18	2021-06-18	2021-03-16	38354	355	355	1	38	0	68344	By MS/MS
Q60973	Q60973	6	4	4	Histone-binding protein RBBP7	Rbbp7	sp|Q60973|RBBP7_MOUSE Histone-binding protein RBBP7 OS=Mus musculus OX=10090 GN=Rbbp7 PE=1 SV=1	1	6	4	4	4	5	1	1	1	2	5	1	2	3	3	0	0	1	2	4	1	1	3	3	0	0	1	2	4	1	1	2021-02-21	2021-01-19	2021-01-19	47789	425	425	1	19	0	42964	By MS/MS
Q61142	Q61142	6	6	6	Spindlin-1	Spin1	sp|Q61142|SPIN1_MOUSE Spindlin-1 OS=Mus musculus OX=10090 GN=Spin1 PE=1 SV=2	1	6	6	6	4	5	4	3	3	6	4	3	5	4	5	4	3	3	6	4	3	5	4	5	4	3	3	6	4	3	5	2021-07-26	2021-07-26	2021-07-26	29642	262	262	1	52	0	75292	By MS/MS
Q61301	Q61301	6	1	1	Catenin alpha-2	Ctnna2	sp|Q61301|CTNA2_MOUSE Catenin alpha-2 OS=Mus musculus OX=10090 GN=Ctnna2 PE=1 SV=3	1	6	1	1	5	1	3	1	3	3	6	2	4	0	0	0	0	1	1	1	0	1	0	0	0	0	1	1	1	0	1	2021-04-06	2021-09-01	2021-09-01	105.28	953	953	1	4	0.0023981	80272	By matching
Q64727	Q64727	6	6	6	Vinculin	Vcl	sp|Q64727|VINC_MOUSE Vinculin OS=Mus musculus OX=10090 GN=Vcl PE=1 SV=4	1	6	6	6	6	4	3	0	2	2	6	2	4	6	4	3	0	2	2	6	2	4	6	4	3	0	2	2	6	2	4	2021-07-09	2021-07-09	2021-07-09	116.72	1066	1066	1	32	0	79932	By MS/MS
Q6P4T2	Q6P4T2	6	6	6	U5 small nuclear ribonucleoprotein 200 kDa helicase	Snrnp200	sp|Q6P4T2|U520_MOUSE U5 small nuclear ribonucleoprotein 200 kDa helicase OS=Mus musculus OX=10090 GN=Snrnp200 PE=1 SV=1	1	6	6	6	5	3	3	0	0	6	3	2	4	5	3	3	0	0	6	3	2	4	5	3	3	0	0	6	3	2	4	3	3	3	244.54	2136	2136	1	26	0	37797	By MS/MS
Q6ZPI0	Q6ZPI0	6	6	6	Protein Jade-1	Jade1	sp|Q6ZPI0|JADE1_MOUSE Protein Jade-1 OS=Mus musculus OX=10090 GN=Jade1 PE=1 SV=2	1	6	6	6	5	3	2	0	0	0	1	3	1	5	3	2	0	0	0	1	3	1	5	3	2	0	0	0	1	3	1	9	9	9	93896	834	834	1	16	0	49914	By MS/MS
Q7TMK9;Q8VHM5	Q7TMK9	6;2	6;2	6;2	Heterogeneous nuclear ribonucleoprotein Q	Syncrip	sp|Q7TMK9|HNRPQ_MOUSE Heterogeneous nuclear ribonucleoprotein Q OS=Mus musculus OX=10090 GN=Syncrip PE=1 SV=2	2	6	6	6	3	2	2	0	0	2	5	2	4	3	2	2	0	0	2	5	2	4	3	2	2	0	0	2	5	2	4	2021-07-12	2021-07-12	2021-07-12	69632	623	623;632	1	22	0	48334	By MS/MS
Q8BHX3	Q8BHX3	6	6	6	Borealin	Cdca8	sp|Q8BHX3|BOREA_MOUSE Borealin OS=Mus musculus OX=10090 GN=Cdca8 PE=1 SV=2	1	6	6	6	5	6	2	0	0	0	3	2	3	5	6	2	0	0	0	3	2	3	5	6	2	0	0	0	3	2	3	2021-02-24	2021-02-24	2021-02-24	32214	289	289	1	21	0	43356	By MS/MS
Q8VH51	Q8VH51	6	6	6	RNA-binding protein 39	Rbm39	sp|Q8VH51|RBM39_MOUSE RNA-binding protein 39 OS=Mus musculus OX=10090 GN=Rbm39 PE=1 SV=2	1	6	6	6	5	3	3	1	1	4	3	1	3	5	3	3	1	1	4	3	1	3	5	3	3	1	1	4	3	1	3	2021-03-15	2021-03-15	2021-03-15	59406	530	530	1	24	0	46342	By MS/MS
Q91YR1	Q91YR1	6	6	6	Twinfilin-1	Twf1	sp|Q91YR1|TWF1_MOUSE Twinfilin-1 OS=Mus musculus OX=10090 GN=Twf1 PE=1 SV=2	1	6	6	6	6	2	3	0	2	2	4	2	3	6	2	3	0	2	2	4	2	3	6	2	3	0	2	2	4	2	3	24	24	24	40079	350	350	1	24	0	78008	By MS/MS
Q9CR57	Q9CR57	6	6	6	60S ribosomal protein L14	Rpl14	sp|Q9CR57|RL14_MOUSE 60S ribosomal protein L14 OS=Mus musculus OX=10090 GN=Rpl14 PE=1 SV=3	1	6	6	6	5	2	2	2	2	3	6	2	4	5	2	2	2	2	3	6	2	4	5	2	2	2	2	3	6	2	4	2021-01-28	2021-01-28	2021-01-28	23564	217	217	1	29	0	48.11	By MS/MS
Q9CWR8	Q9CWR8	6	6	6	DNA (cytosine-5)-methyltransferase 3-like	Dnmt3l	sp|Q9CWR8|DNM3L_MOUSE DNA (cytosine-5)-methyltransferase 3-like OS=Mus musculus OX=10090 GN=Dnmt3l PE=1 SV=1	1	6	6	6	6	5	3	0	0	1	4	1	2	6	5	3	0	0	1	4	1	2	6	5	3	0	0	1	4	1	2	2021-07-20	2021-07-20	2021-07-20	47992	421	421	1	23	0	61492	By MS/MS
Q9CZM2	Q9CZM2	6	6	6	60S ribosomal protein L15	Rpl15	sp|Q9CZM2|RL15_MOUSE 60S ribosomal protein L15 OS=Mus musculus OX=10090 GN=Rpl15 PE=1 SV=4	1	6	6	6	6	3	2	2	0	1	4	0	3	6	3	2	2	0	1	4	0	3	6	3	2	2	0	1	4	0	3	2021-05-27	2021-05-27	2021-05-27	24146	204	204	1	32	0	40796	By MS/MS
Q9EPQ8	Q9EPQ8	6	6	6	Transcription factor 20	Tcf20	sp|Q9EPQ8|TCF20_MOUSE Transcription factor 20 OS=Mus musculus OX=10090 GN=Tcf20 PE=1 SV=3	1	6	6	6	2	4	2	0	0	0	2	4	1	2	4	2	0	0	0	2	4	1	2	4	2	0	0	0	2	4	1	2021-01-04	2021-01-04	2021-01-04	215.68	1987	1987	1	15	0	41324	By MS/MS
Q9ERU9	Q9ERU9	6	6	6	E3 SUMO-protein ligase RanBP2	Ranbp2	sp|Q9ERU9|RBP2_MOUSE E3 SUMO-protein ligase RanBP2 OS=Mus musculus OX=10090 GN=Ranbp2 PE=1 SV=2	1	6	6	6	4	4	2	0	0	1	4	1	3	4	4	2	0	0	1	4	1	3	4	4	2	0	0	1	4	1	3	2021-05-02	2021-05-02	2021-05-02	341.12	3053	3053	1	19	0	38147	By MS/MS
A0A2I3BRL8;Q91VM5;Q9WV02	A0A2I3BRL8;Q91VM5;Q9WV02	5;5;5	5;5;5	5;5;5	RNA binding motif protein, X-linked-like-1;RNA-binding motif protein, X chromosome;RNA-binding motif protein, X chromosome, N-terminally processed	Rbmxl1;Rbmx	tr|A0A2I3BRL8|A0A2I3BRL8_MOUSE Predicted gene 7324 OS=Mus musculus OX=10090 GN=Gm7324 PE=4 SV=1;sp|Q91VM5|RMXL1_MOUSE RNA binding motif protein, X-linked-like-1 OS=Mus musculus OX=10090 GN=Rbmxl1 PE=2 SV=1;sp|Q9WV02|RBMX_MOUSE RNA-binding motif protein, X	3	5	5	5	3	5	5	1	1	3	3	2	5	3	5	5	1	1	3	3	2	5	3	5	5	1	1	3	3	2	5	2021-07-14	2021-07-14	2021-07-14	42178	388	388;388;391	1	36	0	48258	By MS/MS
CON__ENSEMBL:ENSP00000377550;CON__P13646-1;CON__Q6IFX2;Q6IFX2	CON__ENSEMBL:ENSP00000377550;CON__P13646-1	5;4;2;2	1;1;0;0	1;1;0;0			;	4	5	1	1	4	5	4	5	3	4	5	3	3	0	1	0	1	0	0	1	0	0	0	1	0	1	0	0	1	0	0	2021-09-12	2021-05-05	2021-05-05	45771	420	420;458;452;452	1	3	0.0014837	13931	By matching
E9QAP7;G5E8Z2	E9QAP7	5;1	5;1	5;1		Taf4a	tr|E9QAP7|E9QAP7_MOUSE TATA-box-binding protein-associated factor 4 OS=Mus musculus OX=10090 GN=Taf4 PE=1 SV=1	2	5	5	5	4	3	4	0	3	1	3	3	5	4	3	4	0	3	1	3	3	5	4	3	4	0	3	1	3	3	5	2021-03-08	2021-03-08	2021-03-08	105.31	1042	1042;850	1	26	0	35195	By MS/MS
O08583;Q9JJW6	O08583	5;2	5;2	5;2	THO complex subunit 4	Alyref	sp|O08583|THOC4_MOUSE THO complex subunit 4 OS=Mus musculus OX=10090 GN=Alyref PE=1 SV=3	2	5	5	5	3	2	3	2	1	3	4	2	3	3	2	3	2	1	3	4	2	3	3	2	3	2	1	3	4	2	3	2021-06-28	2021-06-28	2021-06-28	26.94	255	255;218	1	31	0	76389	By MS/MS
O35326	O35326	5	4	4	Serine/arginine-rich splicing factor 5	Srsf5	sp|O35326|SRSF5_MOUSE Serine/arginine-rich splicing factor 5 OS=Mus musculus OX=10090 GN=Srsf5 PE=1 SV=2	1	5	4	4	4	3	3	2	1	5	2	2	3	3	2	2	1	1	4	2	2	2	3	2	2	1	1	4	2	2	2	2021-01-20	2021-07-16	2021-07-16	30891	269	269	1	19	0	33089	By MS/MS
O70194	O70194	5	5	5	Eukaryotic translation initiation factor 3 subunit D	Eif3d	sp|O70194|EIF3D_MOUSE Eukaryotic translation initiation factor 3 subunit D OS=Mus musculus OX=10090 GN=Eif3d PE=1 SV=2	1	5	5	5	5	3	2	0	1	3	5	2	3	5	3	2	0	1	3	5	2	3	5	3	2	0	1	3	5	2	3	2021-01-15	2021-01-15	2021-01-15	63988	548	548	1	24	0	55912	By MS/MS
P07724	P07724	5	5	5	Serum albumin	Alb	sp|P07724|ALBU_MOUSE Serum albumin OS=Mus musculus OX=10090 GN=Alb PE=1 SV=3	1	5	5	5	4	2	3	4	2	3	3	2	3	4	2	3	4	2	3	3	2	3	4	2	3	4	2	3	3	2	3	2021-08-13	2021-08-13	2021-08-13	68692	608	608	1	27	0	35367	By MS/MS
P08113	P08113	5	3	3	Endoplasmin	Hsp90b1	sp|P08113|ENPL_MOUSE Endoplasmin OS=Mus musculus OX=10090 GN=Hsp90b1 PE=1 SV=2	1	5	3	3	1	2	2	2	0	5	1	0	0	0	0	0	0	0	3	0	0	0	0	0	0	0	0	3	0	0	0	2021-06-07	2021-09-05	2021-09-05	92475	802	802	1	3	0.0018587	21562	By matching
P09803	P09803	5	5	5	Cadherin-1;E-Cad/CTF1;E-Cad/CTF2;E-Cad/CTF3	Cdh1	sp|P09803|CADH1_MOUSE Cadherin-1 OS=Mus musculus OX=10090 GN=Cdh1 PE=1 SV=1	1	5	5	5	0	0	0	0	1	0	3	2	3	0	0	0	0	1	0	3	2	3	0	0	0	0	1	0	3	2	3	2021-05-10	2021-05-10	2021-05-10	98255	884	884	1	9	0	34043
P11983	P11983	5	5	5	T-complex protein 1 subunit alpha	Tcp1	sp|P11983|TCPA_MOUSE T-complex protein 1 subunit alpha OS=Mus musculus OX=10090 GN=Tcp1 PE=1 SV=3	1	5	5	5	5	2	2	1	0	2	2	0	4	5	2	2	1	0	2	2	0	4	5	2	2	1	0	2	2	0	4	11	11	11	60448	556	556	1	21	0	41241	By MS/MS
P14115	P14115	5	5	5	60S ribosomal protein L27a	Rpl27a	sp|P14115|RL27A_MOUSE 60S ribosomal protein L27a OS=Mus musculus OX=10090 GN=Rpl27a PE=1 SV=5	1	5	5	5	3	4	5	3	0	4	4	3	5	3	4	5	3	0	4	4	3	5	3	4	5	3	0	4	4	3	5	2021-08-31	2021-08-31	2021-08-31	16605	148	148	1	45	0	44231	By MS/MS
P20029	P20029	5	4	4	78 kDa glucose-regulated protein	Hspa5	sp|P20029|BIP_MOUSE Endoplasmic reticulum chaperone BiP OS=Mus musculus OX=10090 GN=Hspa5 PE=1 SV=3	1	5	4	4	4	2	3	1	0	2	2	0	3	3	1	2	0	0	1	1	0	2	3	1	2	0	0	1	1	0	2	2021-02-09	2021-02-09	2021-02-09	72421	655	655	1	10	0	27138	By MS/MS
P26039;Q71LX4	P26039	5;1	5;1	5;1	Talin-1	Tln1	sp|P26039|TLN1_MOUSE Talin-1 OS=Mus musculus OX=10090 GN=Tln1 PE=1 SV=2	2	5	5	5	5	2	3	0	1	1	4	2	3	5	2	3	0	1	1	4	2	3	5	2	3	0	1	1	4	2	3	2021-01-03	2021-01-03	2021-01-03	269.82	2541	2541;2375	1	22	0	34537	By MS/MS
P26040	P26040	5	2	2	Ezrin	Ezr	sp|P26040|EZRI_MOUSE Ezrin OS=Mus musculus OX=10090 GN=Ezr PE=1 SV=3	1	5	2	2	5	5	4	3	1	3	5	2	4	2	2	2	1	0	2	2	1	2	2	2	2	1	0	2	2	1	2	2021-03-11	2021-08-06	2021-08-06	69406	586	586	1	14	0.0014993	14216	By MS/MS
P27661;Q64522	P27661	5;2	1;0	1;0	Histone H2AX	H2afx	sp|P27661|H2AX_MOUSE Histone H2AX OS=Mus musculus OX=10090 GN=H2afx PE=1 SV=2	2	5	1	1	5	4	5	4	2	4	5	3	5	1	0	1	0	0	1	1	0	1	1	0	1	0	0	1	1	0	1	2021-07-28	2021-05-10	2021-05-10	15142	143	143;130	1	6	0.003386	73407	By MS/MS
P32067	P32067	5	5	5	Lupus La protein homolog	Ssb	sp|P32067|LA_MOUSE Lupus La protein homolog OS=Mus musculus OX=10090 GN=Ssb PE=1 SV=1	1	5	5	5	4	4	4	0	0	1	2	1	2	4	4	4	0	0	1	2	1	2	4	4	4	0	0	1	2	1	2	2021-07-13	2021-07-13	2021-07-13	47756	415	415	1	18	0	36445	By MS/MS
P33174	P33174	5	5	5	Chromosome-associated kinesin KIF4	Kif4	sp|P33174|KIF4_MOUSE Chromosome-associated kinesin KIF4 OS=Mus musculus OX=10090 GN=Kif4 PE=1 SV=3	1	5	5	5	4	5	1	0	0	0	3	2	3	4	5	1	0	0	0	3	2	3	4	5	1	0	0	0	3	2	3	2021-06-05	2021-06-05	2021-06-05	139.52	1231	1231	1	18	0	41.61	By MS/MS
P35980	P35980	5	5	5	60S ribosomal protein L18	Rpl18	sp|P35980|RL18_MOUSE 60S ribosomal protein L18 OS=Mus musculus OX=10090 GN=Rpl18 PE=1 SV=3	1	5	5	5	5	4	4	5	4	5	4	4	4	5	4	4	5	4	5	4	4	4	5	4	4	5	4	5	4	4	4	25	25	25	21644	188	188	1	47	0	234.42	By MS/MS
P37804	P37804	5	5	5	Transgelin	Tagln	sp|P37804|TAGL_MOUSE Transgelin OS=Mus musculus OX=10090 GN=Tagln PE=1 SV=3	1	5	5	5	4	3	3	0	2	1	4	0	0	4	3	3	0	2	1	4	0	0	4	3	3	0	2	1	4	0	0	2021-09-23	2021-09-23	2021-09-23	22576	201	201	1	19	0	55709	By MS/MS
P42932	P42932	5	5	5	T-complex protein 1 subunit theta	Cct8	sp|P42932|TCPQ_MOUSE T-complex protein 1 subunit theta OS=Mus musculus OX=10090 GN=Cct8 PE=1 SV=3	1	5	5	5	5	3	4	2	2	2	2	3	3	5	3	4	2	2	2	2	3	3	5	3	4	2	2	2	2	3	3	2021-03-11	2021-03-11	2021-03-11	59555	548	548	1	27	0	40661	By MS/MS
P61358	P61358	5	5	5	60S ribosomal protein L27	Rpl27	sp|P61358|RL27_MOUSE 60S ribosomal protein L27 OS=Mus musculus OX=10090 GN=Rpl27 PE=1 SV=2	1	5	5	5	5	5	4	5	0	5	5	0	4	5	5	4	5	0	5	5	0	4	5	5	4	5	0	5	5	0	4	43.4	43.4	43.4	15798	136	136	1	45	0	37797	By MS/MS
P61965	P61965	5	5	5	WD repeat-containing protein 5	Wdr5	sp|P61965|WDR5_MOUSE WD repeat-containing protein 5 OS=Mus musculus OX=10090 GN=Wdr5 PE=1 SV=1	1	5	5	5	4	4	1	0	0	0	2	0	1	4	4	1	0	0	0	2	0	1	4	4	1	0	0	0	2	0	1	2021-07-23	2021-07-23	2021-07-23	36588	334	334	1	12	0	33296	By MS/MS
P62137	P62137	5	5	3	Serine/threonine-protein phosphatase PP1-alpha catalytic subunit	Ppp1ca	sp|P62137|PP1A_MOUSE Serine/threonine-protein phosphatase PP1-alpha catalytic subunit OS=Mus musculus OX=10090 GN=Ppp1ca PE=1 SV=1	1	5	5	3	5	4	4	2	1	2	4	2	3	5	4	4	2	1	2	4	2	3	3	3	3	1	1	1	2	1	2	23	23	2021-07-12	37.54	330	330	1	27	0	60129	By MS/MS
P62245	P62245	5	5	5	40S ribosomal protein S15a	Rps15a	sp|P62245|RS15A_MOUSE 40S ribosomal protein S15a OS=Mus musculus OX=10090 GN=Rps15a PE=1 SV=2	1	5	5	5	4	1	0	3	0	1	5	0	3	4	1	0	3	0	1	5	0	3	4	1	0	3	0	1	5	0	3	40	40	40	14839	130	130	1	20	0	33768	By MS/MS
P62830	P62830	5	5	5	60S ribosomal protein L23	Rpl23	sp|P62830|RL23_MOUSE 60S ribosomal protein L23 OS=Mus musculus OX=10090 GN=Rpl23 PE=1 SV=1	1	5	5	5	5	4	4	3	1	4	5	1	4	5	4	4	3	1	4	5	1	4	5	4	4	3	1	4	5	1	4	45.7	45.7	45.7	14865	140	140	1	37	0	71178	By MS/MS
P62911;P17932	P62911	5;1	5;1	5;1	60S ribosomal protein L32	Rpl32	sp|P62911|RL32_MOUSE 60S ribosomal protein L32 OS=Mus musculus OX=10090 GN=Rpl32 PE=1 SV=2	2	5	5	5	4	1	1	0	0	1	4	1	0	4	1	1	0	0	1	4	1	0	4	1	1	0	0	1	4	1	0	37	37	37	15.86	135	135;135	1	12	0	35999	By MS/MS
P63037	P63037	5	5	5	DnaJ homolog subfamily A member 1	Dnaja1	sp|P63037|DNJA1_MOUSE DnaJ homolog subfamily A member 1 OS=Mus musculus OX=10090 GN=Dnaja1 PE=1 SV=1	1	5	5	5	5	2	2	1	0	2	4	1	2	5	2	2	1	0	2	4	1	2	5	2	2	1	0	2	4	1	2	2021-09-20	2021-09-20	2021-09-20	44868	397	397	1	25	0	52864	By MS/MS
P63038	P63038	5	5	5	60 kDa heat shock protein, mitochondrial	Hspd1	sp|P63038|CH60_MOUSE 60 kDa heat shock protein, mitochondrial OS=Mus musculus OX=10090 GN=Hspd1 PE=1 SV=1	1	5	5	5	2	3	3	0	1	3	3	1	4	2	3	3	0	1	3	3	1	4	2	3	3	0	1	3	3	1	4	2021-05-11	2021-05-11	2021-05-11	60955	573	573	1	25	0	128.67	By MS/MS
P68254;O70456	P68254	5;1	4;0	4;0	14-3-3 protein theta	Ywhaq	sp|P68254|1433T_MOUSE 14-3-3 protein theta OS=Mus musculus OX=10090 GN=Ywhaq PE=1 SV=1	2	5	4	4	5	4	3	1	3	4	4	3	4	4	3	2	1	2	3	3	2	3	4	3	2	1	2	3	3	2	3	2021-02-19	2021-02-19	2021-02-19	27778	245	245;248	1	26	0	25906	By MS/MS
P84089	P84089	5	5	5	Enhancer of rudimentary homolog	Erh	sp|P84089|ERH_MOUSE Enhancer of rudimentary homolog OS=Mus musculus OX=10090 GN=Erh PE=1 SV=1	1	5	5	5	3	5	5	3	5	5	4	2	5	3	5	5	3	5	5	4	2	5	3	5	5	3	5	5	4	2	5	54.8	54.8	54.8	12259	104	104	1	69	0	323.31	By MS/MS
P84104;A2A4X6	P84104;A2A4X6	5;3	4;2	4;2	Serine/arginine-rich splicing factor 3	Srsf3;Gm12355	sp|P84104|SRSF3_MOUSE Serine/arginine-rich splicing factor 3 OS=Mus musculus OX=10090 GN=Srsf3 PE=1 SV=1;tr|A2A4X6|A2A4X6_MOUSE MCG21910 OS=Mus musculus OX=10090 GN=Gm12355 PE=4 SV=1	2	5	4	4	3	5	4	2	2	4	4	4	4	3	4	4	2	2	4	4	4	4	3	4	4	2	2	4	4	4	4	2021-07-31	2021-07-31	2021-07-31	19329	164	164;163	1	37	0	63652	By MS/MS
P97329	P97329	5	5	5	Kinesin-like protein KIF20A	Kif20a	sp|P97329|KI20A_MOUSE Kinesin-like protein KIF20A OS=Mus musculus OX=10090 GN=Kif20a PE=1 SV=1	1	5	5	5	3	3	1	0	0	0	0	1	1	3	3	1	0	0	0	0	1	1	3	3	1	0	0	0	0	1	1	2021-08-08	2021-08-08	2021-08-08	99875	887	887	1	9	0	32657	By MS/MS
P97855	P97855	5	5	4	Ras GTPase-activating protein-binding protein 1	G3bp1	sp|P97855|G3BP1_MOUSE Ras GTPase-activating protein-binding protein 1 OS=Mus musculus OX=10090 GN=G3bp1 PE=1 SV=1	1	5	5	4	4	3	5	2	2	3	5	5	5	4	3	5	2	2	3	5	5	5	3	2	4	2	1	2	4	4	4	2021-06-16	2021-06-16	14	51828	465	465	1	38	0	33688	By matching
Q08093	Q08093	5	5	5	Calponin-2	Cnn2	sp|Q08093|CNN2_MOUSE Calponin-2 OS=Mus musculus OX=10090 GN=Cnn2 PE=1 SV=1	1	5	5	5	4	4	4	0	2	1	2	1	3	4	4	4	0	2	1	2	1	3	4	4	4	0	2	1	2	1	3	2021-03-19	2021-03-19	2021-03-19	33155	305	305	1	22	0	50844	By MS/MS
Q3THS6	Q3THS6	5	5	5	S-adenosylmethionine synthase isoform type-2	Mat2a	sp|Q3THS6|METK2_MOUSE S-adenosylmethionine synthase isoform type-2 OS=Mus musculus OX=10090 GN=Mat2a PE=1 SV=2	1	5	5	5	4	3	3	4	4	3	2	2	4	4	3	3	4	4	3	2	2	4	4	3	3	4	4	3	2	2	4	2021-04-15	2021-04-15	2021-04-15	43688	395	395	1	30	0	44352	By MS/MS
Q3V1L4	Q3V1L4	5	5	5	Cytosolic purine 5-nucleotidase	Nt5c2	sp|Q3V1L4|5NTC_MOUSE Cytosolic purine 5-nucleotidase OS=Mus musculus OX=10090 GN=Nt5c2 PE=1 SV=2	1	5	5	5	1	2	1	2	0	3	2	0	1	1	2	1	2	0	3	2	0	1	1	2	1	2	0	3	2	0	1	2021-04-13	2021-04-13	2021-04-13	64808	560	560	1	12	0	34328	By MS/MS
Q4PJX1	Q4PJX1	5	5	5	Protein odr-4 homolog	Odr4	sp|Q4PJX1|ODR4_MOUSE Protein odr-4 homolog OS=Mus musculus OX=10090 GN=Odr4 PE=1 SV=2	1	5	5	5	4	3	2	3	3	5	3	2	2	4	3	2	3	3	5	3	2	2	4	3	2	3	3	5	3	2	2	2021-04-15	2021-04-15	2021-04-15	49997	447	447	1	30	0	43457	By MS/MS
Q569Z5	Q569Z5	5	5	5	Probable ATP-dependent RNA helicase DDX46	Ddx46	sp|Q569Z5|DDX46_MOUSE Probable ATP-dependent RNA helicase DDX46 OS=Mus musculus OX=10090 GN=Ddx46 PE=1 SV=2	1	5	5	5	3	3	2	0	0	4	1	0	2	3	3	2	0	0	4	1	0	2	3	3	2	0	0	4	1	0	2	2021-01-06	2021-01-06	2021-01-06	117.45	1032	1032	1	16	0	31227	By MS/MS
Q61033	Q61033	5	5	5	Lamina-associated polypeptide 2, isoforms alpha/zeta	Tmpo	sp|Q61033|LAP2A_MOUSE Lamina-associated polypeptide 2, isoforms alpha/zeta OS=Mus musculus OX=10090 GN=Tmpo PE=1 SV=4	1	5	5	5	4	3	1	1	1	0	2	3	1	4	3	1	1	1	0	2	3	1	4	3	1	1	1	0	2	3	1	2021-04-12	2021-04-12	2021-04-12	75167	693	693	1	16	0	29556	By MS/MS
Q61191	Q61191	5	5	5	Host cell factor 1;HCF N-terminal chain 1;HCF N-terminal chain 2;HCF N-terminal chain 3;HCF N-terminal chain 4;HCF N-terminal chain 5;HCF N-terminal chain 6;HCF C-terminal chain 1;HCF C-terminal chain 2;HCF C-terminal chain 3;HCF C-terminal chain 4;HCF C-terminal chain 5;HCF C-terminal chain 6	Hcfc1	sp|Q61191|HCFC1_MOUSE Host cell factor 1 OS=Mus musculus OX=10090 GN=Hcfc1 PE=1 SV=2	1	5	5	5	5	3	1	0	0	0	2	0	2	5	3	1	0	0	0	2	0	2	5	3	1	0	0	0	2	0	2	2021-06-03	2021-06-03	2021-06-03	210.43	2045	2045	1	13	0	32211	By MS/MS
Q62470	Q62470	5	5	5	Integrin alpha-3;Integrin alpha-3 heavy chain;Integrin alpha-3 light chain	Itga3	sp|Q62470|ITA3_MOUSE Integrin alpha-3 OS=Mus musculus OX=10090 GN=Itga3 PE=1 SV=1	1	5	5	5	4	3	2	2	2	3	1	1	2	4	3	2	2	2	3	1	1	2	4	3	2	2	2	3	1	1	2	2021-06-05	2021-06-05	2021-06-05	116.74	1053	1053	1	20	0	57146	By MS/MS
Q62523	Q62523	5	5	5	Zyxin	Zyx	sp|Q62523|ZYX_MOUSE Zyxin OS=Mus musculus OX=10090 GN=Zyx PE=1 SV=2	1	5	5	5	3	3	5	0	3	2	4	4	5	3	3	5	0	3	2	4	4	5	3	3	5	0	3	2	4	4	5	2021-04-14	2021-04-14	2021-04-14	60545	564	564	1	29	0	38025	By MS/MS
Q64213	Q64213	5	5	5	Splicing factor 1	Sf1	sp|Q64213|SF01_MOUSE Splicing factor 1 OS=Mus musculus OX=10090 GN=Sf1 PE=1 SV=6	1	5	5	5	3	3	5	0	1	4	4	1	5	3	3	5	0	1	4	4	1	5	3	3	5	0	1	4	4	1	5	2021-06-08	2021-06-08	2021-06-08	70402	653	653	1	27	0	42192	By MS/MS
Q64511	Q64511	5	1	1	DNA topoisomerase 2-beta	Top2b	sp|Q64511|TOP2B_MOUSE DNA topoisomerase 2-beta OS=Mus musculus OX=10090 GN=Top2b PE=1 SV=2	1	5	1	1	5	5	2	2	0	4	3	0	0	1	1	1	0	0	0	0	0	0	1	1	1	0	0	0	0	0	0	2021-07-03	1	1	181.91	1612	1612	1	3	0.0034642	75132	By MS/MS
Q64523;Q6GSS7	Q64523;Q6GSS7	5;5	1;1	1;1	Histone H2A type 2-C;Histone H2A type 2-A	Hist2h2ac;Hist2h2aa1	sp|Q64523|H2A2C_MOUSE Histone H2A type 2-C OS=Mus musculus OX=10090 GN=Hist2h2ac PE=1 SV=3;sp|Q6GSS7|H2A2A_MOUSE Histone H2A type 2-A OS=Mus musculus OX=10090 GN=Hist2h2aa2 PE=1 SV=3	2	5	1	1	5	5	5	4	2	4	5	3	5	1	1	1	0	0	1	1	0	1	1	1	1	0	0	1	1	0	1	2021-03-23	14	14	13988	129	129;130	1	9	0.0012315	88358	By MS/MS
Q6A026	Q6A026	5	5	5	Sister chromatid cohesion protein PDS5 homolog A	Pds5a	sp|Q6A026|PDS5A_MOUSE Sister chromatid cohesion protein PDS5 homolog A OS=Mus musculus OX=10090 GN=Pds5a PE=1 SV=3	1	5	5	5	3	4	1	0	0	0	2	3	1	3	4	1	0	0	0	2	3	1	3	4	1	0	0	0	2	3	1	2021-08-06	2021-08-06	2021-08-06	150.33	1332	1332	1	14	0	35027	By MS/MS
Q6P5D8	Q6P5D8	5	5	5	Structural maintenance of chromosomes flexible hinge domain-containing protein 1	Smchd1	sp|Q6P5D8|SMHD1_MOUSE Structural maintenance of chromosomes flexible hinge domain-containing protein 1 OS=Mus musculus OX=10090 GN=Smchd1 PE=1 SV=2	1	5	5	5	4	4	2	0	0	0	2	0	1	4	4	2	0	0	0	2	0	1	4	4	2	0	0	0	2	0	1	3	3	3	225.65	2007	2007	1	13	0	28.74	By MS/MS
Q6ZWN5	Q6ZWN5	5	5	5	40S ribosomal protein S9	Rps9	sp|Q6ZWN5|RS9_MOUSE 40S ribosomal protein S9 OS=Mus musculus OX=10090 GN=Rps9 PE=1 SV=3	1	5	5	5	4	3	1	2	0	3	4	0	2	4	3	1	2	0	3	4	0	2	4	3	1	2	0	3	4	0	2	2021-06-19	2021-06-19	2021-06-19	22591	194	194	1	21	0	31534	By MS/MS
Q8BG81	Q8BG81	5	5	5	Polymerase delta-interacting protein 3	Poldip3	sp|Q8BG81|PDIP3_MOUSE Polymerase delta-interacting protein 3 OS=Mus musculus OX=10090 GN=Poldip3 PE=1 SV=1	1	5	5	5	4	3	5	1	1	5	3	3	5	4	3	5	1	1	5	3	3	5	4	3	5	1	1	5	3	3	5	2021-08-18	2021-08-18	2021-08-18	46132	420	420	1	30	0	48252	By MS/MS
Q8BGD9	Q8BGD9	5	5	5	Eukaryotic translation initiation factor 4B	Eif4b	sp|Q8BGD9|IF4B_MOUSE Eukaryotic translation initiation factor 4B OS=Mus musculus OX=10090 GN=Eif4b PE=1 SV=1	1	5	5	5	3	2	3	1	3	5	4	3	3	3	2	3	1	3	5	4	3	3	3	2	3	1	3	5	4	3	3	2021-08-11	2021-08-11	2021-08-11	68839	611	611	1	40	0	39664	By MS/MS
Q8BJW6	Q8BJW6	5	5	5	Eukaryotic translation initiation factor 2A;Eukaryotic translation initiation factor 2A, N-terminally processed	Eif2a	sp|Q8BJW6|EIF2A_MOUSE Eukaryotic translation initiation factor 2A OS=Mus musculus OX=10090 GN=Eif2a PE=1 SV=2	1	5	5	5	5	3	4	0	0	4	5	3	4	5	3	4	0	0	4	5	3	4	5	3	4	0	0	4	5	3	4	2021-02-11	2021-02-11	2021-02-11	64403	581	581	1	28	0	32976	By MS/MS
Q8BL97	Q8BL97	5	5	4	Serine/arginine-rich splicing factor 7	Srsf7	sp|Q8BL97|SRSF7_MOUSE Serine/arginine-rich splicing factor 7 OS=Mus musculus OX=10090 GN=Srsf7 PE=1 SV=1	1	5	5	4	2	4	3	2	1	4	3	2	3	2	4	3	2	1	4	3	2	3	2	3	3	2	1	4	3	2	3	2021-07-21	2021-07-21	2021-07-21	30817	267	267	1	26	0	89022	By MS/MS
Q8K4B0	Q8K4B0	5	5	3	Metastasis-associated protein MTA1	Mta1	sp|Q8K4B0|MTA1_MOUSE Metastasis-associated protein MTA1 OS=Mus musculus OX=10090 GN=Mta1 PE=1 SV=1	1	5	5	3	5	3	2	0	0	0	3	1	1	5	3	2	0	0	0	3	1	1	3	2	1	0	0	0	1	1	0	2021-03-10	2021-03-10	2021-04-06	80797	715	715	1	15	0	73632	By MS/MS
Q8VDW0	Q8VDW0	5	5	2	ATP-dependent RNA helicase DDX39A	Ddx39a	sp|Q8VDW0|DX39A_MOUSE ATP-dependent RNA helicase DDX39A OS=Mus musculus OX=10090 GN=Ddx39a PE=1 SV=1	1	5	5	2	3	4	3	1	1	3	4	3	4	3	4	3	1	1	3	4	3	4	1	1	1	1	0	1	2	1	1	2021-07-18	2021-07-18	2021-02-11	49067	427	427	1	26	0	69719	By MS/MS
Q91WK0	Q91WK0	5	5	5	Leucine-rich repeat flightless-interacting protein 2	Lrrfip2	sp|Q91WK0|LRRF2_MOUSE Leucine-rich repeat flightless-interacting protein 2 OS=Mus musculus OX=10090 GN=Lrrfip2 PE=1 SV=1	1	5	5	5	2	2	1	0	1	1	4	2	4	2	2	1	0	1	1	4	2	4	2	2	1	0	1	1	4	2	4	2021-03-12	2021-03-12	2021-03-12	47147	415	415	1	17	0	37422	By MS/MS
Q99KP6	Q99KP6	5	5	5	Pre-mRNA-processing factor 19	Prpf19	sp|Q99KP6|PRP19_MOUSE Pre-mRNA-processing factor 19 OS=Mus musculus OX=10090 GN=Prpf19 PE=1 SV=1	1	5	5	5	3	1	1	0	0	4	1	3	1	3	1	1	0	0	4	1	3	1	3	1	1	0	0	4	1	3	1	2021-03-11	2021-03-11	2021-03-11	55238	504	504	1	14	0	38738	By MS/MS
Q99LF4	Q99LF4	5	5	5	tRNA-splicing ligase RtcB homolog	Rtcb	sp|Q99LF4|RTCB_MOUSE tRNA-splicing ligase RtcB homolog OS=Mus musculus OX=10090 GN=Rtcb PE=1 SV=1	1	5	5	5	5	4	4	3	1	5	5	3	4	5	4	4	3	1	5	5	3	4	5	4	4	3	1	5	5	3	4	2021-06-17	2021-06-17	2021-06-17	55249	505	505	1	42	0	41.25	By MS/MS
Q9CWH0	Q9CWH0	5	5	5	Developmental pluripotency-associated protein 2	Dppa2	sp|Q9CWH0|DPPA2_MOUSE Developmental pluripotency-associated protein 2 OS=Mus musculus OX=10090 GN=Dppa2 PE=1 SV=1	1	5	5	5	5	2	2	0	0	0	4	1	4	5	2	2	0	0	0	4	1	4	5	2	2	0	0	0	4	1	4	2021-09-25	2021-09-25	2021-09-25	34116	301	301	1	19	0	78387	By MS/MS
Q9CX86	Q9CX86	5	5	5	Heterogeneous nuclear ribonucleoprotein A0	Hnrnpa0	sp|Q9CX86|ROA0_MOUSE Heterogeneous nuclear ribonucleoprotein A0 OS=Mus musculus OX=10090 GN=Hnrnpa0 PE=1 SV=1	1	5	5	5	3	3	4	2	2	3	3	2	5	3	3	4	2	2	3	3	2	5	3	3	4	2	2	3	3	2	5	34.8	34.8	34.8	30.53	305	305	1	27	0	73177	By MS/MS
Q9CZX8	Q9CZX8	5	5	5	40S ribosomal protein S19	Rps19	sp|Q9CZX8|RS19_MOUSE 40S ribosomal protein S19 OS=Mus musculus OX=10090 GN=Rps19 PE=1 SV=3	1	5	5	5	4	4	4	2	1	2	4	0	3	4	4	4	2	1	2	4	0	3	4	4	4	2	1	2	4	0	3	2021-06-27	2021-06-27	2021-06-27	16085	145	145	1	27	0	72521	By MS/MS
Q9D279	Q9D279	5	5	5	Mitotic interactor and substrate of PLK1	Misp	sp|Q9D279|MISP_MOUSE Mitotic interactor and substrate of PLK1 OS=Mus musculus OX=10090 GN=Misp PE=1 SV=1	1	5	5	5	0	0	0	0	0	0	4	2	2	0	0	0	0	0	0	4	2	2	0	0	0	0	0	0	4	2	2	2021-01-13	2021-01-13	2021-01-13	72.28	648	648	1	8	0	29568
Q9QXS6	Q9QXS6	5	5	5	Drebrin	Dbn1	sp|Q9QXS6|DREB_MOUSE Drebrin OS=Mus musculus OX=10090 GN=Dbn1 PE=1 SV=4	1	5	5	5	3	1	4	0	4	2	3	2	5	3	1	4	0	4	2	3	2	5	3	1	4	0	4	2	3	2	5	2021-06-10	2021-06-10	2021-06-10	77286	706	706	1	25	0	67775	By MS/MS
Q9QZD9	Q9QZD9	5	5	5	Eukaryotic translation initiation factor 3 subunit I	Eif3i	sp|Q9QZD9|EIF3I_MOUSE Eukaryotic translation initiation factor 3 subunit I OS=Mus musculus OX=10090 GN=Eif3i PE=1 SV=1	1	5	5	5	4	2	3	1	2	4	3	2	4	4	2	3	1	2	4	3	2	4	4	2	3	1	2	4	3	2	4	2021-07-23	2021-07-23	2021-07-23	36.46	325	325	1	25	0	36085	By MS/MS
Q9R190	Q9R190	5	4	4	Metastasis-associated protein MTA2	Mta2	sp|Q9R190|MTA2_MOUSE Metastasis-associated protein MTA2 OS=Mus musculus OX=10090 GN=Mta2 PE=1 SV=1	1	5	4	4	4	1	1	0	0	0	4	0	1	3	1	1	0	0	0	3	0	1	3	1	1	0	0	0	3	0	1	2021-06-10	2021-01-09	2021-01-09	75029	668	668	1	9	0	33613	By MS/MS
Q9WVR4	Q9WVR4	5	5	4	Fragile X mental retardation syndrome-related protein 2	Fxr2	sp|Q9WVR4|FXR2_MOUSE Fragile X mental retardation syndrome-related protein 2 OS=Mus musculus OX=10090 GN=Fxr2 PE=1 SV=1	1	5	5	4	3	3	2	1	0	5	5	2	4	3	3	2	1	0	5	5	2	4	2	2	2	0	0	4	4	2	3	14	14	2021-08-12	73742	673	673	1	25	0	83305	By MS/MS
Q9Z103	Q9Z103	5	5	5	Activity-dependent neuroprotector homeobox protein	Adnp	sp|Q9Z103|ADNP_MOUSE Activity-dependent neuroprotector homeobox protein OS=Mus musculus OX=10090 GN=Adnp PE=1 SV=2	1	5	5	5	5	4	4	0	0	0	1	2	1	5	4	4	0	0	0	1	2	1	5	4	4	0	0	0	1	2	1	2021-03-06	2021-03-06	2021-03-06	124.31	1108	1108	1	18	0	33182	By MS/MS
Q9Z130;Q9D3U4	Q9Z130	5;1	4;0	4;0	Heterogeneous nuclear ribonucleoprotein D-like	Hnrnpdl	sp|Q9Z130|HNRDL_MOUSE Heterogeneous nuclear ribonucleoprotein D-like OS=Mus musculus OX=10090 GN=Hnrnpdl PE=1 SV=1	2	5	4	4	5	3	2	1	0	4	4	0	4	4	2	2	1	0	3	3	0	3	4	2	2	1	0	3	3	0	3	2021-06-17	15	15	33558	301	301;565	1	19	0	30013	By MS/MS
Q9Z1M8	Q9Z1M8	5	5	5	Protein Red	Ik	sp|Q9Z1M8|RED_MOUSE Protein Red OS=Mus musculus OX=10090 GN=Ik PE=1 SV=2	1	5	5	5	4	2	3	0	0	2	2	1	3	4	2	3	0	0	2	2	1	3	4	2	3	0	0	2	2	1	3	2021-05-09	2021-05-09	2021-05-09	65615	557	557	1	17	0	33919	By MS/MS
E9PV04;A0A0N4SVP8;Q91VC3	E9PV04;A0A0N4SVP8;Q91VC3	4;4;4	3;3;3	3;3;3	Eukaryotic initiation factor 4A-III;Eukaryotic initiation factor 4A-III, N-terminally processed	Gm8994;Eif4a3	tr|E9PV04|E9PV04_MOUSE Predicted gene 8994 OS=Mus musculus OX=10090 GN=Gm8994 PE=3 SV=2;tr|A0A0N4SVP8|A0A0N4SVP8_MOUSE Predicted pseudogene 5580 OS=Mus musculus OX=10090 GN=Gm5580 PE=3 SV=1;sp|Q91VC3|IF4A3_MOUSE Eukaryotic initiation factor 4A-III OS=Mus m	3	4	3	3	4	4	2	1	1	4	3	2	3	3	3	1	0	0	3	2	1	2	3	3	1	0	0	3	2	1	2	2021-01-13	2021-02-09	2021-02-09	46854	411	411;411;411	1	15	0	21682	By MS/MS
CON__ENSEMBL:ENSBTAP00000014147	CON__ENSEMBL:ENSBTAP00000014147	4	4	4				1	4	4	4	4	4	2	4	4	2	4	4	3	4	4	2	4	4	2	4	4	3	4	4	2	4	4	2	4	4	3	57.5	57.5	57.5	11756	113	113	1	38	0	196.37	By MS/MS
CON__P02662	CON__P02662	4	4	4				1	4	4	4	3	1	0	4	1	1	3	0	0	3	1	0	4	1	1	3	0	0	3	1	0	4	1	1	3	0	0	31.2	31.2	31.2	22975	199	199	1	13	0	51793	By MS/MS
CON__P02663	CON__P02663	4	4	4				1	4	4	4	4	4	2	4	3	3	4	2	3	4	4	2	4	3	3	4	2	3	4	4	2	4	3	3	4	2	3	2021-07-22	2021-07-22	2021-07-22	24348	207	207	1	31	0	44568	By MS/MS
CON__P02668	CON__P02668	4	4	4				1	4	4	4	2	3	2	3	2	2	4	2	2	2	3	2	3	2	2	4	2	2	2	3	2	3	2	2	4	2	2	2021-08-27	2021-08-27	2021-08-27	18974	169	169	1	32	0	323.31	By MS/MS
CON__Q3SX09;CON__P02070;A8DUK4;P02104;P02089;P02088	CON__Q3SX09;CON__P02070	4;2;1;1;1;1	4;2;1;1;1;1	4;2;1;1;1;1			;	6	4	4	4	2	0	1	2	0	2	4	2	2	2	0	1	2	0	2	4	2	2	2	0	1	2	0	2	4	2	2	2021-04-26	2021-04-26	2021-04-26	2021-06-22	201	201;145;147;147;147;147	1	15	0	26461	By MS/MS
G5E870	G5E870	4	4	4	E3 ubiquitin-protein ligase TRIP12	Trip12	sp|G5E870|TRIPC_MOUSE E3 ubiquitin-protein ligase TRIP12 OS=Mus musculus OX=10090 GN=Trip12 PE=1 SV=1	1	4	4	4	4	1	1	0	0	0	2	0	1	4	1	1	0	0	0	2	0	1	4	1	1	0	0	0	2	0	1	2021-09-02	2021-09-02	2021-09-02	224.13	2025	2025	1	9	0	28439	By MS/MS
O08810	O08810	4	3	3	116 kDa U5 small nuclear ribonucleoprotein component	Eftud2	sp|O08810|U5S1_MOUSE 116 kDa U5 small nuclear ribonucleoprotein component OS=Mus musculus OX=10090 GN=Eftud2 PE=1 SV=1	1	4	3	3	3	2	3	0	0	3	3	0	2	2	1	2	0	0	2	2	0	1	2	1	2	0	0	2	2	0	1	2021-04-05	2021-03-04	2021-03-04	109.36	971	971	1	11	0.0017452	19532	By MS/MS
O35381;Q64G17	O35381	4;1	4;1	4;1	Acidic leucine-rich nuclear phosphoprotein 32 family member A	Anp32a	sp|O35381|AN32A_MOUSE Acidic leucine-rich nuclear phosphoprotein 32 family member A OS=Mus musculus OX=10090 GN=Anp32a PE=1 SV=1	2	4	4	4	3	4	3	0	0	1	2	3	4	3	4	3	0	0	1	2	3	4	3	4	3	0	0	1	2	3	4	2021-05-27	2021-05-27	2021-05-27	28537	247	247;123	1	20	0	64631	By MS/MS
O35737;P70333	O35737;P70333	4;2	4;2	4;2	Heterogeneous nuclear ribonucleoprotein H;Heterogeneous nuclear ribonucleoprotein H, N-terminally processed;Heterogeneous nuclear ribonucleoprotein H2	Hnrnph1;Hnrnph2	sp|O35737|HNRH1_MOUSE Heterogeneous nuclear ribonucleoprotein H OS=Mus musculus OX=10090 GN=Hnrnph1 PE=1 SV=3;sp|P70333|HNRH2_MOUSE Heterogeneous nuclear ribonucleoprotein H2 OS=Mus musculus OX=10090 GN=Hnrnph2 PE=1 SV=1	2	4	4	4	3	3	3	1	1	2	3	1	3	3	3	3	1	1	2	3	1	3	3	3	3	1	1	2	3	1	3	2021-06-13	2021-06-13	2021-06-13	49199	449	449;449	1	20	0	164.87	By MS/MS
O88271	O88271	4	4	4	Craniofacial development protein 1	Cfdp1	sp|O88271|CFDP1_MOUSE Craniofacial development protein 1 OS=Mus musculus OX=10090 GN=Cfdp1 PE=1 SV=1	1	4	4	4	1	4	1	0	0	1	0	1	0	1	4	1	0	0	1	0	1	0	1	4	1	0	0	1	0	1	0	2021-07-21	2021-07-21	2021-07-21	32921	295	295	1	8	0	23793	By matching
P02463	P02463	4	4	4	Collagen alpha-1(IV) chain;Arresten	Col4a1	sp|P02463|CO4A1_MOUSE Collagen alpha-1(IV) chain OS=Mus musculus OX=10090 GN=Col4a1 PE=1 SV=4	1	4	4	4	0	0	0	0	0	0	4	0	0	0	0	0	0	0	0	4	0	0	0	0	0	0	0	0	4	0	0	4	4	4	160.68	1669	1669	1	5	0	30078
Q3THW5;P0C0S6	Q3THW5;P0C0S6	4;4	2;2	2;2	Histone H2A.V;Histone H2A.Z	H2afv;H2afz	sp|Q3THW5|H2AV_MOUSE Histone H2A.V OS=Mus musculus OX=10090 GN=H2afv PE=1 SV=3;sp|P0C0S6|H2AZ_MOUSE Histone H2A.Z OS=Mus musculus OX=10090 GN=H2afz PE=1 SV=2	2	4	2	2	4	3	3	3	2	3	4	3	3	2	1	1	1	1	1	2	1	1	2	1	1	1	1	1	2	1	1	31.2	2021-02-24	2021-02-24	13509	128	128;128	1	17	0.0015924	16145	By MS/MS
P11679	P11679	4	2	2	Keratin, type II cytoskeletal 8	Krt8	sp|P11679|K2C8_MOUSE Keratin, type II cytoskeletal 8 OS=Mus musculus OX=10090 GN=Krt8 PE=1 SV=4	1	4	2	2	3	2	2	2	2	2	4	2	4	1	0	0	0	2	0	2	1	2	1	0	0	0	2	0	2	1	2	2021-02-09	2021-03-05	2021-03-05	54565	490	490	1	11	0.0014925	2021-05-14	By MS/MS
P14869	P14869	4	4	4	60S acidic ribosomal protein P0	Rplp0	sp|P14869|RLA0_MOUSE 60S acidic ribosomal protein P0 OS=Mus musculus OX=10090 GN=Rplp0 PE=1 SV=3	1	4	4	4	3	1	1	0	0	1	3	0	2	3	1	1	0	0	1	3	0	2	3	1	1	0	0	1	3	0	2	2021-08-21	2021-08-21	2021-08-21	34216	317	317	1	11	0	28628	By MS/MS
P21619	P21619	4	2	2	Lamin-B2	Lmnb2	sp|P21619|LMNB2_MOUSE Lamin-B2 OS=Mus musculus OX=10090 GN=Lmnb2 PE=1 SV=2	1	4	2	2	4	1	3	1	1	2	3	1	2	2	1	1	1	0	1	2	0	2	2	1	1	1	0	1	2	0	2	2021-07-07	2021-09-05	2021-09-05	67317	596	596	1	10	0	21938	By MS/MS
P23116	P23116	4	4	4	Eukaryotic translation initiation factor 3 subunit A	Eif3a	sp|P23116|EIF3A_MOUSE Eukaryotic translation initiation factor 3 subunit A OS=Mus musculus OX=10090 GN=Eif3a PE=1 SV=5	1	4	4	4	2	1	1	0	0	2	1	0	1	2	1	1	0	0	2	1	0	1	2	1	1	0	0	2	1	0	1	2021-03-03	2021-03-03	2021-03-03	161.93	1344	1344	1	8	0	22893	By MS/MS
P24547	P24547	4	4	4	Inosine-5-monophosphate dehydrogenase 2	Impdh2	sp|P24547|IMDH2_MOUSE Inosine-5-monophosphate dehydrogenase 2 OS=Mus musculus OX=10090 GN=Impdh2 PE=1 SV=2	1	4	4	4	0	0	1	1	0	3	0	0	1	0	0	1	1	0	3	0	0	1	0	0	1	1	0	3	0	0	1	2021-09-09	2021-09-09	2021-09-09	55814	514	514	1	6	0	24455
P26043	P26043	4	1	1	Radixin	Rdx	sp|P26043|RADI_MOUSE Radixin OS=Mus musculus OX=10090 GN=Rdx PE=1 SV=3	1	4	1	1	4	3	2	2	2	1	4	1	2	1	0	0	0	1	0	1	0	0	1	0	0	0	1	0	1	0	0	2021-09-06	2021-04-02	2021-04-02	68542	583	583	1	3	0.0071138	64346	By matching
P35550	P35550	4	4	4	rRNA 2-O-methyltransferase fibrillarin	Fbl	sp|P35550|FBRL_MOUSE rRNA 2-O-methyltransferase fibrillarin OS=Mus musculus OX=10090 GN=Fbl PE=1 SV=2	1	4	4	4	4	4	4	4	2	4	4	3	4	4	4	4	4	2	4	4	3	4	4	4	4	4	2	4	4	3	4	2021-08-13	2021-08-13	2021-08-13	34306	327	327	1	34	0	42825	By MS/MS
P39749	P39749	4	4	4	Flap endonuclease 1	Fen1	sp|P39749|FEN1_MOUSE Flap endonuclease 1 OS=Mus musculus OX=10090 GN=Fen1 PE=1 SV=1	1	4	4	4	4	4	0	0	0	0	1	0	1	4	4	0	0	0	0	1	0	1	4	4	0	0	0	0	1	0	1	2021-06-10	2021-06-10	2021-06-10	42314	378	378	1	11	0	23754	By MS/MS
P47964	P47964	4	4	4	60S ribosomal protein L36	Rpl36	sp|P47964|RL36_MOUSE 60S ribosomal protein L36 OS=Mus musculus OX=10090 GN=Rpl36 PE=1 SV=2	1	4	4	4	2	3	4	3	1	4	4	0	3	2	3	4	3	1	4	4	0	3	2	3	4	3	1	4	4	0	3	2021-09-21	2021-09-21	2021-09-21	12215	105	105	1	34	0	27676	By MS/MS
P50247	P50247	4	4	4	Adenosylhomocysteinase	Ahcy	sp|P50247|SAHH_MOUSE Adenosylhomocysteinase OS=Mus musculus OX=10090 GN=Ahcy PE=1 SV=3	1	4	4	4	4	4	4	2	1	3	3	1	4	4	4	4	2	1	3	3	1	4	4	4	4	2	1	3	3	1	4	2021-06-10	2021-06-10	2021-06-10	47688	432	432	1	32	0	31963	By MS/MS
P59997	P59997	4	4	4	Lysine-specific demethylase 2A	Kdm2a	sp|P59997|KDM2A_MOUSE Lysine-specific demethylase 2A OS=Mus musculus OX=10090 GN=Kdm2a PE=1 SV=2	1	4	4	4	3	3	2	0	0	0	2	1	1	3	3	2	0	0	0	2	1	1	3	3	2	0	0	0	2	1	1	5	5	5	132.68	1161	1161	1	12	0	22623	By MS/MS
P60670	P60670	4	4	4	Nuclear protein localization protein 4 homolog	Nploc4	sp|P60670|NPL4_MOUSE Nuclear protein localization protein 4 homolog OS=Mus musculus OX=10090 GN=Nploc4 PE=1 SV=3	1	4	4	4	2	2	2	0	0	1	1	1	3	2	2	2	0	0	1	1	1	3	2	2	2	0	0	1	1	1	3	2021-05-10	2021-05-10	2021-05-10	68016	608	608	1	12	0	22345	By MS/MS
P61255	P61255	4	4	4	60S ribosomal protein L26	Rpl26	sp|P61255|RL26_MOUSE 60S ribosomal protein L26 OS=Mus musculus OX=10090 GN=Rpl26 PE=1 SV=1	1	4	4	4	3	3	4	1	0	4	3	0	4	3	3	4	1	0	4	3	0	4	3	3	4	1	0	4	3	0	4	2021-08-24	2021-08-24	2021-08-24	17258	145	145	1	30	0	36252	By MS/MS
P62267	P62267	4	4	4	40S ribosomal protein S23	Rps23	sp|P62267|RS23_MOUSE 40S ribosomal protein S23 OS=Mus musculus OX=10090 GN=Rps23 PE=1 SV=3	1	4	4	4	3	3	4	2	1	1	3	2	3	3	3	4	2	1	1	3	2	3	3	3	4	2	1	1	3	2	3	43.4	43.4	43.4	15807	143	143	1	22	0	32906	By MS/MS
P62858	P62858	4	4	4	40S ribosomal protein S28	Rps28	sp|P62858|RS28_MOUSE 40S ribosomal protein S28 OS=Mus musculus OX=10090 GN=Rps28 PE=1 SV=1	1	4	4	4	3	4	2	3	4	1	3	2	3	3	4	2	3	4	1	3	2	3	3	4	2	3	4	1	3	2	3	65.2	65.2	65.2	78409	69	69	1	34	0	51435	By MS/MS
P62889	P62889	4	4	4	60S ribosomal protein L30	Rpl30	sp|P62889|RL30_MOUSE 60S ribosomal protein L30 OS=Mus musculus OX=10090 GN=Rpl30 PE=1 SV=2	1	4	4	4	4	3	2	2	1	2	3	1	2	4	3	2	2	1	2	3	1	2	4	3	2	2	1	2	3	1	2	34.8	34.8	34.8	12784	115	115	1	22	0	110.37	By MS/MS
P62900	P62900	4	4	4	60S ribosomal protein L31	Rpl31	sp|P62900|RL31_MOUSE 60S ribosomal protein L31 OS=Mus musculus OX=10090 GN=Rpl31 PE=1 SV=1	1	4	4	4	4	4	4	3	1	3	4	2	4	4	4	4	3	1	3	4	2	4	4	4	4	3	1	3	4	2	4	36.8	36.8	36.8	14463	125	125	1	36	0	87372	By MS/MS
P63087	P63087	4	2	2	Serine/threonine-protein phosphatase PP1-gamma catalytic subunit	Ppp1cc	sp|P63087|PP1G_MOUSE Serine/threonine-protein phosphatase PP1-gamma catalytic subunit OS=Mus musculus OX=10090 GN=Ppp1cc PE=1 SV=1	1	4	2	2	4	2	2	1	1	2	3	2	3	2	1	1	0	1	1	1	1	2	2	1	1	0	1	1	1	1	2	18	2021-04-07	2021-04-07	36983	323	323	1	10	0.0017986	20389	By MS/MS
P63325;A0A3B2W864	P63325	4;1	4;1	4;1	40S ribosomal protein S10	Rps10	sp|P63325|RS10_MOUSE 40S ribosomal protein S10 OS=Mus musculus OX=10090 GN=Rps10 PE=1 SV=1	2	4	4	4	3	4	4	4	4	3	2	3	4	3	4	4	4	4	3	2	3	4	3	4	4	4	4	3	2	3	4	2021-02-24	2021-02-24	2021-02-24	18916	165	165;287	1	41	0	69059	By MS/MS
P80315	P80315	4	4	4	T-complex protein 1 subunit delta	Cct4	sp|P80315|TCPD_MOUSE T-complex protein 1 subunit delta OS=Mus musculus OX=10090 GN=Cct4 PE=1 SV=3	1	4	4	4	3	2	2	1	1	2	4	1	3	3	2	2	1	1	2	4	1	3	3	2	2	1	1	2	4	1	3	10	10	10	58066	539	539	1	22	0	32509	By MS/MS
P80316	P80316	4	4	4	T-complex protein 1 subunit epsilon	Cct5	sp|P80316|TCPE_MOUSE T-complex protein 1 subunit epsilon OS=Mus musculus OX=10090 GN=Cct5 PE=1 SV=1	1	4	4	4	4	2	2	2	2	2	3	2	1	4	2	2	2	2	2	3	2	1	4	2	2	2	2	2	3	2	1	2021-05-08	2021-05-08	2021-05-08	59623	541	541	1	24	0	40863	By MS/MS
P80317;Q61390	P80317	4;1	4;1	4;1	T-complex protein 1 subunit zeta	Cct6a	sp|P80317|TCPZ_MOUSE T-complex protein 1 subunit zeta OS=Mus musculus OX=10090 GN=Cct6a PE=1 SV=3	2	4	4	4	3	2	2	1	1	1	4	1	4	3	2	2	1	1	1	4	1	4	3	2	2	1	1	1	4	1	4	10	10	10	58004	531	531;531	1	19	0	28.88	By MS/MS
P97379	P97379	4	3	3	Ras GTPase-activating protein-binding protein 2	G3bp2	sp|P97379|G3BP2_MOUSE Ras GTPase-activating protein-binding protein 2 OS=Mus musculus OX=10090 GN=G3bp2 PE=1 SV=2	1	4	3	3	4	4	3	2	2	3	4	2	3	3	3	2	2	1	2	3	1	2	3	3	2	2	1	2	3	1	2	2021-09-12	2021-04-10	2021-04-10	54087	482	482	1	19	0	23537	By MS/MS
Q08943	Q08943	4	4	4	FACT complex subunit SSRP1	Ssrp1	sp|Q08943|SSRP1_MOUSE FACT complex subunit SSRP1 OS=Mus musculus OX=10090 GN=Ssrp1 PE=1 SV=2	1	4	4	4	4	2	1	0	0	0	3	1	2	4	2	1	0	0	0	3	1	2	4	2	1	0	0	0	3	1	2	2021-08-04	2021-08-04	2021-08-04	80859	708	708	1	13	0	39013	By MS/MS
Q3UKJ7	Q3UKJ7	4	4	4	WD40 repeat-containing protein SMU1;WD40 repeat-containing protein SMU1, N-terminally processed	Smu1	sp|Q3UKJ7|SMU1_MOUSE WD40 repeat-containing protein SMU1 OS=Mus musculus OX=10090 GN=Smu1 PE=2 SV=2	1	4	4	4	3	2	2	0	0	3	2	0	1	3	2	2	0	0	3	2	0	1	3	2	2	0	0	3	2	0	1	2021-09-10	2021-09-10	2021-09-10	57543	513	513	1	13	0	31841	By MS/MS
Q60520	Q60520	4	4	4	Paired amphipathic helix protein Sin3a	Sin3a	sp|Q60520|SIN3A_MOUSE Paired amphipathic helix protein Sin3a OS=Mus musculus OX=10090 GN=Sin3a PE=1 SV=3	1	4	4	4	3	3	0	0	0	0	2	0	1	3	3	0	0	0	0	2	0	1	3	3	0	0	0	0	2	0	1	2021-04-03	2021-04-03	2021-04-03	145.09	1274	1274	1	9	0	25851	By MS/MS
Q60598	Q60598	4	4	4	Src substrate cortactin	Cttn	sp|Q60598|SRC8_MOUSE Src substrate cortactin OS=Mus musculus OX=10090 GN=Cttn PE=1 SV=2	1	4	4	4	2	1	2	0	2	1	3	2	3	2	1	2	0	2	1	3	2	3	2	1	2	0	2	1	3	2	3	2021-06-15	2021-06-15	2021-06-15	61249	546	546	1	19	0	35179	By MS/MS
Q60737	Q60737	4	4	4	Casein kinase II subunit alpha	Csnk2a1	sp|Q60737|CSK21_MOUSE Casein kinase II subunit alpha OS=Mus musculus OX=10090 GN=Csnk2a1 PE=1 SV=2	1	4	4	4	3	4	2	1	0	3	2	0	3	3	4	2	1	0	3	2	0	3	3	4	2	1	0	3	2	0	3	2021-06-15	2021-06-15	2021-06-15	45133	391	391	1	18	0	27649	By MS/MS
Q60864	Q60864	4	4	4	Stress-induced-phosphoprotein 1	Stip1	sp|Q60864|STIP1_MOUSE Stress-induced-phosphoprotein 1 OS=Mus musculus OX=10090 GN=Stip1 PE=1 SV=1	1	4	4	4	4	4	4	1	0	1	3	1	4	4	4	4	1	0	1	3	1	4	4	4	4	1	0	1	3	1	4	2021-06-09	2021-06-09	2021-06-09	62581	543	543	1	26	0	27.62	By MS/MS
Q61584;P35922	Q61584	4;1	3;0	3;0	Fragile X mental retardation syndrome-related protein 1	Fxr1	sp|Q61584|FXR1_MOUSE Fragile X mental retardation syndrome-related protein 1 OS=Mus musculus OX=10090 GN=Fxr1 PE=1 SV=2	2	4	3	3	3	1	2	1	1	4	3	1	3	2	0	2	0	1	3	2	1	2	2	0	2	0	1	3	2	1	2	2021-01-08	2021-09-06	2021-09-06	76221	677	677;614	1	17	0	22.46	By MS/MS
Q61753	Q61753	4	4	4	D-3-phosphoglycerate dehydrogenase	Phgdh	sp|Q61753|SERA_MOUSE D-3-phosphoglycerate dehydrogenase OS=Mus musculus OX=10090 GN=Phgdh PE=1 SV=3	1	4	4	4	3	4	3	3	1	4	3	3	4	3	4	3	3	1	4	3	3	4	3	4	3	3	1	4	3	3	4	2021-05-10	2021-05-10	2021-05-10	56585	533	533	1	29	0	30397	By MS/MS
Q61792	Q61792	4	4	4	LIM and SH3 domain protein 1	Lasp1	sp|Q61792|LASP1_MOUSE LIM and SH3 domain protein 1 OS=Mus musculus OX=10090 GN=Lasp1 PE=1 SV=1	1	4	4	4	4	3	4	1	4	4	4	4	4	4	3	4	1	4	4	4	4	4	4	3	4	1	4	4	4	4	4	2021-02-20	2021-02-20	2021-02-20	29994	263	263	1	38	0	65027	By MS/MS
Q62093	Q62093	4	4	4	Serine/arginine-rich splicing factor 2	Srsf2	sp|Q62093|SRSF2_MOUSE Serine/arginine-rich splicing factor 2 OS=Mus musculus OX=10090 GN=Srsf2 PE=1 SV=4	1	4	4	4	4	3	2	1	1	3	3	3	3	4	3	2	1	1	3	3	3	3	4	3	2	1	1	3	3	3	3	2021-06-22	2021-06-22	2021-06-22	25476	221	221	1	25	0	45314	By MS/MS
Q62261	Q62261	4	4	4	Spectrin beta chain, non-erythrocytic 1	Sptbn1	sp|Q62261|SPTB2_MOUSE Spectrin beta chain, non-erythrocytic 1 OS=Mus musculus OX=10090 GN=Sptbn1 PE=1 SV=2	1	4	4	4	3	1	3	0	0	1	3	1	2	3	1	3	0	0	1	3	1	2	3	1	3	0	0	1	3	1	2	2021-07-02	2021-07-02	2021-07-02	274.22	2363	2363	1	14	0	25122	By MS/MS
Q62376	Q62376	4	4	4	U1 small nuclear ribonucleoprotein 70 kDa	Snrnp70	sp|Q62376|RU17_MOUSE U1 small nuclear ribonucleoprotein 70 kDa OS=Mus musculus OX=10090 GN=Snrnp70 PE=1 SV=2	1	4	4	4	1	2	2	0	0	4	1	1	3	1	2	2	0	0	4	1	1	3	1	2	2	0	0	4	1	1	3	8	8	8	51991	448	448	1	14	0	24522	By MS/MS
Q62417	Q62417	4	4	4	Sorbin and SH3 domain-containing protein 1	Sorbs1	sp|Q62417|SRBS1_MOUSE Sorbin and SH3 domain-containing protein 1 OS=Mus musculus OX=10090 GN=Sorbs1 PE=1 SV=2	1	4	4	4	3	0	3	0	1	0	4	1	2	3	0	3	0	1	0	4	1	2	3	0	3	0	1	0	4	1	2	2021-04-04	2021-04-04	2021-04-04	143.07	1290	1290	1	14	0	32477	By MS/MS
Q64152	Q64152	4	4	4	Transcription factor BTF3	Btf3	sp|Q64152|BTF3_MOUSE Transcription factor BTF3 OS=Mus musculus OX=10090 GN=Btf3 PE=1 SV=3	1	4	4	4	3	4	4	1	0	2	3	2	4	3	4	4	1	0	2	3	2	4	3	4	4	1	0	2	3	2	4	2021-04-30	2021-04-30	2021-04-30	22031	204	204	1	24	0	52208	By MS/MS
Q6PAL0	Q6PAL0	4	4	4	BEN domain-containing protein 3	Bend3	sp|Q6PAL0|BEND3_MOUSE BEN domain-containing protein 3 OS=Mus musculus OX=10090 GN=Bend3 PE=1 SV=1	1	4	4	4	3	4	1	0	0	0	1	0	0	3	4	1	0	0	0	1	0	0	3	4	1	0	0	0	1	0	0	2021-04-06	2021-04-06	2021-04-06	94154	825	825	1	9	0	28133	By MS/MS
Q6PR54	Q6PR54	4	4	4	Telomere-associated protein RIF1	Rif1	sp|Q6PR54|RIF1_MOUSE Telomere-associated protein RIF1 OS=Mus musculus OX=10090 GN=Rif1 PE=1 SV=2	1	4	4	4	4	4	1	0	0	0	1	1	2	4	4	1	0	0	0	1	1	2	4	4	1	0	0	0	1	1	2	2021-07-02	2021-07-02	2021-07-02	266.23	2419	2419	1	13	0	28379	By MS/MS
Q6ZWY3	Q6ZWY3	4	4	2	40S ribosomal protein S27-like	Rps27l	sp|Q6ZWY3|RS27L_MOUSE 40S ribosomal protein S27-like OS=Mus musculus OX=10090 GN=Rps27l PE=1 SV=3	1	4	4	2	2	1	1	0	0	1	2	1	1	2	1	1	0	0	1	2	1	1	0	1	1	0	0	1	1	1	1	2021-02-26	2021-02-26	2021-05-15	94771	84	84	1	15	0	23276	By MS/MS
Q7TPV4	Q7TPV4	4	4	4	Myb-binding protein 1A	Mybbp1a	sp|Q7TPV4|MBB1A_MOUSE Myb-binding protein 1A OS=Mus musculus OX=10090 GN=Mybbp1a PE=1 SV=2	1	4	4	4	2	4	4	3	2	3	4	1	1	2	4	4	3	2	3	4	1	1	2	4	4	3	2	3	4	1	1	2021-05-04	2021-05-04	2021-05-04	152.04	1344	1344	1	24	0	31583	By MS/MS
Q7TSZ8	Q7TSZ8	4	4	4	Nucleus accumbens-associated protein 1	Nacc1	sp|Q7TSZ8|NACC1_MOUSE Nucleus accumbens-associated protein 1 OS=Mus musculus OX=10090 GN=Nacc1 PE=1 SV=1	1	4	4	4	4	3	2	0	1	0	2	3	2	4	3	2	0	1	0	2	3	2	4	3	2	0	1	0	2	3	2	2021-04-13	2021-04-13	2021-04-13	56536	514	514	1	17	0	53196	By MS/MS
Q80X41	Q80X41	4	4	4	Serine/threonine-protein kinase VRK1	Vrk1	sp|Q80X41|VRK1_MOUSE Serine/threonine-protein kinase VRK1 OS=Mus musculus OX=10090 GN=Vrk1 PE=1 SV=2	1	4	4	4	3	3	1	0	0	0	2	0	1	3	3	1	0	0	0	2	0	1	3	3	1	0	0	0	2	0	1	17	17	17	49.74	440	440	1	10	0	27449	By MS/MS
Q8BGQ7	Q8BGQ7	4	4	4	Alanine--tRNA ligase, cytoplasmic	Aars	sp|Q8BGQ7|SYAC_MOUSE Alanine--tRNA ligase, cytoplasmic OS=Mus musculus OX=10090 GN=Aars PE=1 SV=1	1	4	4	4	4	1	1	3	2	3	1	0	1	4	1	1	3	2	3	1	0	1	4	1	1	3	2	3	1	0	1	2021-03-06	2021-03-06	2021-03-06	106.91	968	968	1	16	0	25827	By MS/MS
Q8BGS2	Q8BGS2	4	4	4	BolA-like protein 2	Bola2	sp|Q8BGS2|BOLA2_MOUSE BolA-like protein 2 OS=Mus musculus OX=10090 GN=Bola2 PE=1 SV=1	1	4	4	4	3	3	1	1	0	0	3	2	2	3	3	1	1	0	0	3	2	2	3	3	1	1	0	0	3	2	2	41.9	41.9	41.9	10214	86	86	1	15	0	23683	By MS/MS
Q8R1B4	Q8R1B4	4	4	4	Eukaryotic translation initiation factor 3 subunit C	Eif3c	sp|Q8R1B4|EIF3C_MOUSE Eukaryotic translation initiation factor 3 subunit C OS=Mus musculus OX=10090 GN=Eif3c PE=1 SV=1	1	4	4	4	4	2	1	1	1	4	3	1	1	4	2	1	1	1	4	3	1	1	4	2	1	1	1	4	3	1	1	2021-02-04	2021-02-04	2021-02-04	105.53	911	911	1	19	0	40103	By MS/MS
Q8R2M2	Q8R2M2	4	4	4	Deoxynucleotidyltransferase terminal-interacting protein 2	Dnttip2	sp|Q8R2M2|TDIF2_MOUSE Deoxynucleotidyltransferase terminal-interacting protein 2 OS=Mus musculus OX=10090 GN=Dnttip2 PE=1 SV=1	1	4	4	4	2	3	0	0	0	0	1	0	1	2	3	0	0	0	0	1	0	1	2	3	0	0	0	0	1	0	1	2021-07-06	2021-07-06	2021-07-06	84276	758	758	1	7	0	24357	By MS/MS
Q8VEE4	Q8VEE4	4	4	4	Replication protein A 70 kDa DNA-binding subunit;Replication protein A 70 kDa DNA-binding subunit, N-terminally processed	Rpa1	sp|Q8VEE4|RFA1_MOUSE Replication protein A 70 kDa DNA-binding subunit OS=Mus musculus OX=10090 GN=Rpa1 PE=1 SV=1	1	4	4	4	4	4	4	0	0	2	4	1	3	4	4	4	0	0	2	4	1	3	4	4	4	0	0	2	4	1	3	2021-02-12	2021-02-12	2021-02-12	69036	623	623	1	23	0	30526	By MS/MS
Q91V92	Q91V92	4	4	4	ATP-citrate synthase	Acly	sp|Q91V92|ACLY_MOUSE ATP-citrate synthase OS=Mus musculus OX=10090 GN=Acly PE=1 SV=1	1	4	4	4	4	4	4	2	1	3	4	2	4	4	4	4	2	1	3	4	2	4	4	4	4	2	1	3	4	2	4	2021-09-05	2021-09-05	2021-09-05	119.73	1091	1091	1	32	0	34787	By MS/MS
Q91W50	Q91W50	4	4	4	Cold shock domain-containing protein E1	Csde1	sp|Q91W50|CSDE1_MOUSE Cold shock domain-containing protein E1 OS=Mus musculus OX=10090 GN=Csde1 PE=1 SV=1	1	4	4	4	3	2	3	1	1	2	4	2	3	3	2	3	1	1	2	4	2	3	3	2	3	1	1	2	4	2	3	2021-08-05	2021-08-05	2021-08-05	88.79	798	798	1	21	0	33193	By MS/MS
Q91YQ5	Q91YQ5	4	4	4	Dolichyl-diphosphooligosaccharide--protein glycosyltransferase subunit 1	Rpn1	sp|Q91YQ5|RPN1_MOUSE Dolichyl-diphosphooligosaccharide--protein glycosyltransferase subunit 1 OS=Mus musculus OX=10090 GN=Rpn1 PE=1 SV=1	1	4	4	4	2	2	2	1	1	1	2	2	4	2	2	2	1	1	1	2	2	4	2	2	2	1	1	1	2	2	4	2021-07-09	2021-07-09	2021-07-09	68527	608	608	1	17	0	40.35	By MS/MS
Q922P9	Q922P9	4	4	4	Putative oxidoreductase GLYR1	Glyr1	sp|Q922P9|GLYR1_MOUSE Putative oxidoreductase GLYR1 OS=Mus musculus OX=10090 GN=Glyr1 PE=1 SV=1	1	4	4	4	4	3	1	0	0	0	1	1	1	4	3	1	0	0	0	1	1	1	4	3	1	0	0	0	1	1	1	2021-01-10	2021-01-10	2021-01-10	59715	546	546	1	12	0	31486	By MS/MS
Q922S8	Q922S8	4	4	4	Kinesin-like protein KIF2C	Kif2c	sp|Q922S8|KIF2C_MOUSE Kinesin-like protein KIF2C OS=Mus musculus OX=10090 GN=Kif2c PE=1 SV=1	1	4	4	4	3	3	1	1	1	1	3	1	2	3	3	1	1	1	1	3	1	2	3	3	1	1	1	1	3	1	2	2021-08-06	2021-08-06	2021-08-06	81084	721	721	1	16	0	28026	By MS/MS
Q924K8	Q924K8	4	2	2	Metastasis-associated protein MTA3	Mta3	sp|Q924K8|MTA3_MOUSE Metastasis-associated protein MTA3 OS=Mus musculus OX=10090 GN=Mta3 PE=1 SV=1	1	4	2	2	3	1	2	0	0	0	2	0	1	1	0	1	0	0	0	0	0	0	1	0	1	0	0	0	0	0	0	11	2021-03-06	2021-03-06	67076	591	591	1	2	0.0014706	13722	By MS/MS
Q99KG3	Q99KG3	4	4	4	RNA-binding protein 10	Rbm10	sp|Q99KG3|RBM10_MOUSE RNA-binding protein 10 OS=Mus musculus OX=10090 GN=Rbm10 PE=1 SV=1	1	4	4	4	2	2	1	1	2	4	1	1	1	2	2	1	1	2	4	1	1	1	2	2	1	1	2	4	1	1	1	2021-06-04	2021-06-04	2021-06-04	103.49	930	930	1	18	0	39.18	By matching
Q99M28	Q99M28	4	4	4	RNA-binding protein with serine-rich domain 1	Rnps1	sp|Q99M28|RNPS1_MOUSE RNA-binding protein with serine-rich domain 1 OS=Mus musculus OX=10090 GN=Rnps1 PE=1 SV=1	1	4	4	4	1	3	1	1	0	4	2	0	3	1	3	1	1	0	4	2	0	3	1	3	1	1	0	4	2	0	3	2021-06-22	2021-06-22	2021-06-22	34208	305	305	1	15	0	32565	By MS/MS
Q9CQ73	Q9CQ73	4	4	4		Pkp2	tr|Q9CQ73|Q9CQ73_MOUSE Plakophilin 2 OS=Mus musculus OX=10090 GN=Pkp2 PE=1 SV=1	1	4	4	4	0	1	1	1	2	1	2	2	3	0	1	1	1	2	1	2	2	3	0	1	1	1	2	1	2	2	3	2021-08-06	2021-08-06	2021-08-06	88103	795	795	1	14	0	30706
Q9CQJ4;O35730	Q9CQJ4	4;1	4;1	4;1	E3 ubiquitin-protein ligase RING2	Rnf2	sp|Q9CQJ4|RING2_MOUSE E3 ubiquitin-protein ligase RING2 OS=Mus musculus OX=10090 GN=Rnf2 PE=1 SV=1	2	4	4	4	4	4	4	0	0	0	4	3	4	4	4	4	0	0	0	4	3	4	4	4	4	0	0	0	4	3	4	2021-07-16	2021-07-16	2021-07-16	37623	336	336;406	1	32	0	28.78	By MS/MS
Q9CQR2	Q9CQR2	4	4	4	40S ribosomal protein S21	Rps21	sp|Q9CQR2|RS21_MOUSE 40S ribosomal protein S21 OS=Mus musculus OX=10090 GN=Rps21 PE=1 SV=1	1	4	4	4	4	3	2	3	3	2	4	3	3	4	3	2	3	3	2	4	3	3	4	3	2	3	3	2	4	3	3	42.2	42.2	42.2	91413	83	83	1	33	0	130.87	By MS/MS
Q9CSN1	Q9CSN1	4	4	4	SNW domain-containing protein 1	Snw1	sp|Q9CSN1|SNW1_MOUSE SNW domain-containing protein 1 OS=Mus musculus OX=10090 GN=Snw1 PE=1 SV=3	1	4	4	4	3	1	2	1	1	3	4	2	3	3	1	2	1	1	3	4	2	3	3	1	2	1	1	3	4	2	3	2021-05-07	2021-05-07	2021-05-07	61475	536	536	1	20	0	28993	By MS/MS
Q9CYG7	Q9CYG7	4	4	4	Mitochondrial import receptor subunit TOM34	Tomm34	sp|Q9CYG7|TOM34_MOUSE Mitochondrial import receptor subunit TOM34 OS=Mus musculus OX=10090 GN=Tomm34 PE=1 SV=1	1	4	4	4	3	2	3	0	1	1	3	2	4	3	2	3	0	1	1	3	2	4	3	2	3	0	1	1	3	2	4	2021-01-18	2021-01-18	2021-01-18	34278	309	309	1	19	0	35795	By MS/MS
Q9D6Z1	Q9D6Z1	4	4	4	Nucleolar protein 56	Nop56	sp|Q9D6Z1|NOP56_MOUSE Nucleolar protein 56 OS=Mus musculus OX=10090 GN=Nop56 PE=1 SV=2	1	4	4	4	1	1	1	2	2	1	1	1	0	1	1	1	2	2	1	1	1	0	1	1	1	2	2	1	1	1	0	2021-07-09	2021-07-09	2021-07-09	64464	580	580	1	10	0	24431	By MS/MS
Q9DCT8	Q9DCT8	4	4	4	Cysteine-rich protein 2	Crip2	sp|Q9DCT8|CRIP2_MOUSE Cysteine-rich protein 2 OS=Mus musculus OX=10090 GN=Crip2 PE=1 SV=1	1	4	4	4	3	2	4	0	2	3	3	4	4	3	2	4	0	2	3	3	4	4	3	2	4	0	2	3	3	4	4	35.6	35.6	35.6	22727	208	208	1	26	0	206.92	By MS/MS
Q9EPU0	Q9EPU0	4	4	4	Regulator of nonsense transcripts 1	Upf1	sp|Q9EPU0|RENT1_MOUSE Regulator of nonsense transcripts 1 OS=Mus musculus OX=10090 GN=Upf1 PE=1 SV=2	1	4	4	4	3	3	3	0	1	1	4	1	4	3	3	3	0	1	1	4	1	4	3	3	3	0	1	1	4	1	4	2021-02-05	2021-02-05	2021-02-05	123.97	1124	1124	1	20	0	31168	By MS/MS
Q9JIX8	Q9JIX8	4	4	4	Apoptotic chromatin condensation inducer in the nucleus	Acin1	sp|Q9JIX8|ACINU_MOUSE Apoptotic chromatin condensation inducer in the nucleus OS=Mus musculus OX=10090 GN=Acin1 PE=1 SV=3	1	4	4	4	0	0	0	0	0	4	0	0	0	0	0	0	0	0	4	0	0	0	0	0	0	0	0	4	0	0	0	2021-04-03	2021-04-03	2021-04-03	150.72	1338	1338	1	4	0	44.59
Q9JJI8	Q9JJI8	4	4	4	60S ribosomal protein L38	Rpl38	sp|Q9JJI8|RL38_MOUSE 60S ribosomal protein L38 OS=Mus musculus OX=10090 GN=Rpl38 PE=1 SV=3	1	4	4	4	4	3	2	2	0	3	3	2	2	4	3	2	2	0	3	3	2	2	4	3	2	2	0	3	3	2	2	54.3	54.3	54.3	82038	70	70	1	25	0	30792	By MS/MS
Q9QUR7;Q3ULQ2	Q9QUR7	4;1	4;1	4;1	Peptidyl-prolyl cis-trans isomerase NIMA-interacting 1	Pin1	sp|Q9QUR7|PIN1_MOUSE Peptidyl-prolyl cis-trans isomerase NIMA-interacting 1 OS=Mus musculus OX=10090 GN=Pin1 PE=1 SV=1	2	4	4	4	3	2	3	0	0	0	1	1	1	3	2	3	0	0	0	1	1	1	3	2	3	0	0	0	1	1	1	44.8	44.8	44.8	18.37	165	165;159	1	12	0	33991	By MS/MS
Q9QXY1	Q9QXY1	4	3	3	Tight junction protein ZO-3	Tjp3	sp|Q9QXY1|ZO3_MOUSE Tight junction protein ZO-3 OS=Mus musculus OX=10090 GN=Tjp3 PE=1 SV=1	1	4	3	3	0	0	1	0	0	1	3	0	3	0	0	0	0	0	0	2	0	2	0	0	0	0	0	0	2	0	2	4	2021-01-03	2021-01-03	99323	905	905	1	4	0.0016667	17.58
Q9Z0N1;Q9Z0N2	Q9Z0N1	4;1	4;1	4;1	Eukaryotic translation initiation factor 2 subunit 3, X-linked	Eif2s3x	sp|Q9Z0N1|IF2G_MOUSE Eukaryotic translation initiation factor 2 subunit 3, X-linked OS=Mus musculus OX=10090 GN=Eif2s3x PE=1 SV=2	2	4	4	4	3	2	3	0	0	2	3	1	3	3	2	3	0	0	2	3	1	3	3	2	3	0	0	2	3	1	3	2021-05-12	2021-05-12	2021-05-12	51065	472	472;472	1	17	0	29725	By MS/MS
Q9Z1N5	Q9Z1N5	4	1	1	Spliceosome RNA helicase Ddx39b	Ddx39b	sp|Q9Z1N5|DX39B_MOUSE Spliceosome RNA helicase Ddx39b OS=Mus musculus OX=10090 GN=Ddx39b PE=1 SV=1	1	4	1	1	2	4	3	0	2	3	3	2	4	0	1	1	0	1	1	1	0	1	0	1	1	0	1	1	1	0	1	2021-07-10	2021-03-03	2021-03-03	49035	428	428	1	6	0.0014124	12711	By matching
Q9Z1X4	Q9Z1X4	4	4	4	Interleukin enhancer-binding factor 3	Ilf3	sp|Q9Z1X4|ILF3_MOUSE Interleukin enhancer-binding factor 3 OS=Mus musculus OX=10090 GN=Ilf3 PE=1 SV=2	1	4	4	4	1	2	2	1	0	1	2	3	2	1	2	2	1	0	1	2	3	2	1	2	2	1	0	1	2	3	2	7	7	7	96.02	898	898	1	18	0	24855	By matching
Q9Z277	Q9Z277	4	4	4	Tyrosine-protein kinase BAZ1B	Baz1b	sp|Q9Z277|BAZ1B_MOUSE Tyrosine-protein kinase BAZ1B OS=Mus musculus OX=10090 GN=Baz1b PE=1 SV=2	1	4	4	4	2	3	0	0	0	0	1	0	0	2	3	0	0	0	0	1	0	0	2	3	0	0	0	0	1	0	0	2021-05-05	2021-05-05	2021-05-05	170.65	1479	1479	1	6	0	26.76	By MS/MS
REV__A2ASS6	REV__A2ASS6	4	4	4			sp|A2ASS6|TITIN_MOUSE Titin OS=Mus musculus OX=10090 GN=Ttn PE=1 SV=1	1	4	4	4	3	3	1	2	3	2	2	1	1	3	3	1	2	3	2	2	1	1	3	3	1	2	3	2	2	1	1	0	0	0	3906.4	35213	35213	1	21	0.0018657	21665	By MS/MS
A0A140T8M9	A0A140T8M9	3	1	1			tr|A0A140T8M9|A0A140T8M9_MOUSE Immunoglobulin kappa chain variable 1-122 (Fragment) OS=Mus musculus OX=10090 GN=Igkv1-122 PE=4 SV=2	1	3	1	1	2	2	2	2	2	2	2	1	2	0	0	0	0	0	0	0	0	1	0	0	0	0	0	0	0	0	1	44.5	2021-01-31	2021-01-31	13117	119	119	1	1	0.002451	86985	By matching
A0A2I3BPG9;P83882	A0A2I3BPG9;P83882	3;3	3;3	3;3	60S ribosomal protein L36a	Rpl36a	tr|A0A2I3BPG9|A0A2I3BPG9_MOUSE MCG113838 OS=Mus musculus OX=10090 GN=Rpl36a-ps1 PE=3 SV=1;sp|P83882|RL36A_MOUSE 60S ribosomal protein L36a OS=Mus musculus OX=10090 GN=Rpl36a PE=3 SV=2	2	3	3	3	3	1	1	0	0	0	2	0	0	3	1	1	0	0	0	2	0	0	3	1	1	0	0	0	2	0	0	2021-02-13	2021-02-13	2021-02-13	12455	106	106;106	1	8	0	23121	By MS/MS
A2ASQ1	A2ASQ1	3	3	3	Agrin;Agrin N-terminal 110 kDa subunit;Agrin C-terminal 110 kDa subunit;Agrin C-terminal 90 kDa fragment;Agrin C-terminal 22 kDa fragment	Agrn	sp|A2ASQ1|AGRIN_MOUSE Agrin OS=Mus musculus OX=10090 GN=Agrn PE=1 SV=1	1	3	3	3	0	0	0	0	0	0	3	0	0	0	0	0	0	0	0	3	0	0	0	0	0	0	0	0	3	0	0	2021-05-02	2021-05-02	2021-05-02	207.54	1950	1950	1	3	0	21785
B2RY56	B2RY56	3	3	3	RNA-binding protein 25	Rbm25	sp|B2RY56|RBM25_MOUSE RNA-binding protein 25 OS=Mus musculus OX=10090 GN=Rbm25 PE=1 SV=2	1	3	3	3	2	1	1	0	0	2	1	0	2	2	1	1	0	0	2	1	0	2	2	1	1	0	0	2	1	0	2	2021-09-04	2021-09-04	2021-09-04	99551	838	838	1	9	0.0016051	16.45	By MS/MS
CON__ENSEMBL:ENSBTAP00000033053;A0A075B5Q3;CON__ENSEMBL:ENSBTAP00000011227;CON__Q1RMK2	CON__ENSEMBL:ENSBTAP00000033053	3;1;1;1	3;1;1;1	3;1;1;1				4	3	3	3	1	0	0	0	2	0	1	1	0	1	0	0	0	2	0	1	1	0	1	0	0	0	2	0	1	1	0	30.2	30.2	30.2	14759	139	139;115;137;597	1	5	0.0016584	17349	By MS/MS
CON__P01966	CON__P01966	3	3	3				1	3	3	3	2	1	1	3	0	2	3	2	3	2	1	1	3	0	2	3	2	3	2	1	1	3	0	2	3	2	3	2021-02-28	2021-02-28	2021-02-28	15184	142	142	1	20	0	22.83	By MS/MS
CON__P19001;P19001	CON__P19001;P19001	3;3	1;1	1;1	Keratin, type I cytoskeletal 19	Krt19	;sp|P19001|K1C19_MOUSE Keratin, type I cytoskeletal 19 OS=Mus musculus OX=10090 GN=Krt19 PE=1 SV=1	2	3	1	1	2	2	2	2	2	2	3	2	2	0	0	0	0	0	0	1	0	0	0	0	0	0	0	0	1	0	0	2021-02-08	2021-02-04	2021-02-04	44541	403	403;403	1	1	0.0033186	71541	By matching
CON__Q04695;CON__Q9QWL7;Q9QWL7	CON__Q04695;CON__Q9QWL7;Q9QWL7	3;3;3	1;1;1	0;0;0	Keratin, type I cytoskeletal 17	Krt17	;;sp|Q9QWL7|K1C17_MOUSE Keratin, type I cytoskeletal 17 OS=Mus musculus OX=10090 GN=Krt17 PE=1 SV=3	3	3	1	0	2	2	2	2	2	3	3	2	3	0	0	0	0	0	1	1	0	1	0	0	0	0	0	0	0	0	0	2021-05-06	2021-08-02	0	48105	432	432;433;433	1	3	0.0034404	74595	By matching
D3YXK2	D3YXK2	3	3	3	Scaffold attachment factor B1	Safb	sp|D3YXK2|SAFB1_MOUSE Scaffold attachment factor B1 OS=Mus musculus OX=10090 GN=Safb PE=1 SV=2	1	3	3	3	1	1	1	0	0	1	0	0	2	1	1	1	0	0	1	0	0	2	1	1	1	0	0	1	0	0	2	2021-04-03	2021-04-03	2021-04-03	105.1	937	937	1	6	0.0016835	18251	By MS/MS
D3Z0M9	D3Z0M9	3	3	3		Ddx23	tr|D3Z0M9|D3Z0M9_MOUSE DEAD (Asp-Glu-Ala-Asp) box polypeptide 23 OS=Mus musculus OX=10090 GN=Ddx23 PE=1 SV=1	1	3	3	3	1	3	3	0	0	2	1	2	2	1	3	3	0	0	2	1	2	2	1	3	3	0	0	2	1	2	2	2021-07-03	2021-07-03	2021-07-03	95493	819	819	1	14	0.0017513	19645	By MS/MS
E9PVA8	E9PVA8	3	3	3		Gcn1l1	sp|E9PVA8|GCN1_MOUSE eIF-2-alpha kinase activator GCN1 OS=Mus musculus OX=10090 GN=Gcn1 PE=1 SV=1	1	3	3	3	3	1	1	1	1	1	3	0	2	3	1	1	1	1	1	3	0	2	3	1	1	1	1	1	3	0	2	2021-03-01	2021-03-01	2021-03-01	293.02	2671	2671	1	13	0.0016077	16496	By MS/MS
E9PZF0;Q01768;P15532	E9PZF0;Q01768;P15532	3;3;3	3;3;3	3;3;3	Nucleoside diphosphate kinase;Nucleoside diphosphate kinase B;Nucleoside diphosphate kinase A	Gm20390;Nme2;Nme1	tr|E9PZF0|E9PZF0_MOUSE Nucleoside diphosphate kinase OS=Mus musculus OX=10090 GN=Gm20390 PE=3 SV=1;sp|Q01768|NDKB_MOUSE Nucleoside diphosphate kinase B OS=Mus musculus OX=10090 GN=Nme2 PE=1 SV=1;sp|P15532|NDKA_MOUSE Nucleoside diphosphate kinase A OS=Mus m	3	3	3	3	3	3	3	3	3	3	3	3	2	3	3	3	3	3	3	3	3	2	3	3	3	3	3	3	3	3	2	2021-05-28	2021-05-28	2021-05-28	30.2	267	267;152;152	1	44	0	22821	By MS/MS
E9Q5C9	E9Q5C9	3	3	3		Nolc1	sp|E9Q5C9|NOLC1_MOUSE Nucleolar and coiled-body phosphoprotein 1 OS=Mus musculus OX=10090 GN=Nolc1 PE=1 SV=1	1	3	3	3	1	2	3	2	3	2	1	1	2	1	2	3	2	3	2	1	1	2	1	2	3	2	3	2	1	1	2	2021-07-03	2021-07-03	2021-07-03	73697	702	702	1	17	0.0017271	19106	By MS/MS
E9Q9R9	E9Q9R9	3	3	3		Dlg5	sp|E9Q9R9|DLG5_MOUSE Disks large homolog 5 OS=Mus musculus OX=10090 GN=Dlg5 PE=1 SV=1	1	3	3	3	1	0	1	1	1	1	2	2	1	1	0	1	1	1	1	2	2	1	1	0	1	1	1	1	2	2	1	2021-08-01	2021-08-01	2021-08-01	214.38	1921	1921	1	10	0.0016474	17133	By matching
O09106;P70288	O09106;P70288	3;3	3;3	3;3	Histone deacetylase 1;Histone deacetylase 2	Hdac1;Hdac2	sp|O09106|HDAC1_MOUSE Histone deacetylase 1 OS=Mus musculus OX=10090 GN=Hdac1 PE=1 SV=1;sp|P70288|HDAC2_MOUSE Histone deacetylase 2 OS=Mus musculus OX=10090 GN=Hdac2 PE=1 SV=1	2	3	3	3	3	2	2	1	0	0	3	0	1	3	2	2	1	0	0	3	0	1	3	2	2	1	0	0	3	0	1	2021-07-07	2021-07-07	2021-07-07	55074	482	482;488	1	16	0	25754	By MS/MS
O09167	O09167	3	3	3	60S ribosomal protein L21	Rpl21	sp|O09167|RL21_MOUSE 60S ribosomal protein L21 OS=Mus musculus OX=10090 GN=Rpl21 PE=1 SV=3	1	3	3	3	2	3	3	1	1	3	2	2	3	2	3	3	1	1	3	2	2	3	2	3	3	1	1	3	2	2	3	2021-05-27	2021-05-27	2021-05-27	18562	160	160	1	20	0	32526	By MS/MS
O35129	O35129	3	3	3	Prohibitin-2	Phb2	sp|O35129|PHB2_MOUSE Prohibitin-2 OS=Mus musculus OX=10090 GN=Phb2 PE=1 SV=1	1	3	3	3	3	1	1	1	0	1	2	0	1	3	1	1	1	0	1	2	0	1	3	1	1	1	0	1	2	0	1	2021-04-16	2021-04-16	2021-04-16	33296	299	299	1	13	0	229.11	By MS/MS
O35286	O35286	3	3	3	Pre-mRNA-splicing factor ATP-dependent RNA helicase DHX15	Dhx15	sp|O35286|DHX15_MOUSE Pre-mRNA-splicing factor ATP-dependent RNA helicase DHX15 OS=Mus musculus OX=10090 GN=Dhx15 PE=1 SV=2	1	3	3	3	1	2	1	1	0	2	3	0	1	1	2	1	1	0	2	3	0	1	1	2	1	1	0	2	3	0	1	5	5	5	91006	795	795	1	11	0	24152	By MS/MS
O55131;Q9DA97;Q8C650	O55131	3;1;1	3;1;1	3;1;1	Septin-7	2007-09-01	sp|O55131|SEPT7_MOUSE Septin-7 OS=Mus musculus OX=10090 GN=Sept7 PE=1 SV=1	3	3	3	3	1	1	1	0	0	1	2	1	2	1	1	1	0	0	1	2	1	2	1	1	1	0	0	1	2	1	2	2021-02-09	2021-02-09	2021-02-09	50549	436	436;430;452	1	10	0.001692	2021-03-18	By MS/MS
O55142	O55142	3	3	3	60S ribosomal protein L35a	Rpl35a	sp|O55142|RL35A_MOUSE 60S ribosomal protein L35a OS=Mus musculus OX=10090 GN=Rpl35a PE=1 SV=2	1	3	3	3	2	3	0	1	0	0	2	0	0	2	3	0	1	0	0	2	0	0	2	3	0	1	0	0	2	0	0	2021-05-24	2021-05-24	2021-05-24	12554	110	110	1	10	0.0017301	19136	By MS/MS
O70591	O70591	3	3	3	Prefoldin subunit 2	Pfdn2	sp|O70591|PFD2_MOUSE Prefoldin subunit 2 OS=Mus musculus OX=10090 GN=Pfdn2 PE=1 SV=2	1	3	3	3	2	1	2	0	1	0	2	2	3	2	1	2	0	1	0	2	2	3	2	1	2	0	1	0	2	2	3	2021-01-22	2021-01-22	2021-01-22	16534	154	154	1	13	0	37014	By MS/MS
P03975	P03975	3	3	3	IgE-binding protein	Iap	sp|P03975|IGEB_MOUSE IgE-binding protein OS=Mus musculus OX=10090 GN=Iap PE=2 SV=1	1	3	3	3	1	1	1	0	0	0	2	0	3	1	1	1	0	0	0	2	0	3	1	1	1	0	0	0	2	0	3	7	7	7	62747	557	557	1	8	0.0018182	20874	By MS/MS
P06151	P06151	3	3	3	L-lactate dehydrogenase A chain	Ldha	sp|P06151|LDHA_MOUSE L-lactate dehydrogenase A chain OS=Mus musculus OX=10090 GN=Ldha PE=1 SV=3	1	3	3	3	1	2	0	0	1	1	2	1	1	1	2	0	0	1	1	2	1	1	1	2	0	0	1	1	2	1	1	2021-06-13	2021-06-13	2021-06-13	36498	332	332	1	9	0	97411	By MS/MS
P08775	P08775	3	3	3	DNA-directed RNA polymerase II subunit RPB1	Polr2a	sp|P08775|RPB1_MOUSE DNA-directed RNA polymerase II subunit RPB1 OS=Mus musculus OX=10090 GN=Polr2a PE=1 SV=3	1	3	3	3	3	1	1	0	1	1	3	2	2	3	1	1	0	1	1	3	2	2	3	1	1	0	1	1	3	2	2	2021-02-02	2021-02-02	2021-02-02	217.17	1970	1970	1	14	0	34991	By MS/MS
P11440	P11440	3	3	3	Cyclin-dependent kinase 1	Cdk1	sp|P11440|CDK1_MOUSE Cyclin-dependent kinase 1 OS=Mus musculus OX=10090 GN=Cdk1 PE=1 SV=3	1	3	3	3	3	2	2	1	1	1	2	1	2	3	2	2	1	1	1	2	1	2	3	2	2	1	1	1	2	1	2	2021-01-10	2021-01-10	2021-01-10	34106	297	297	1	15	0	35843	By MS/MS
P15105	P15105	3	3	3	Glutamine synthetase	Glul	sp|P15105|GLNA_MOUSE Glutamine synthetase OS=Mus musculus OX=10090 GN=Glul PE=1 SV=6	1	3	3	3	3	2	2	0	0	0	2	1	1	3	2	2	0	0	0	2	1	1	3	2	2	0	0	0	2	1	1	2021-01-16	2021-01-16	2021-01-16	42119	373	373	1	12	0	105.24	By MS/MS
P19096	P19096	3	3	3	Fatty acid synthase;[Acyl-carrier-protein] S-acetyltransferase;[Acyl-carrier-protein] S-malonyltransferase;3-oxoacyl-[acyl-carrier-protein] synthase;3-oxoacyl-[acyl-carrier-protein] reductase;3-hydroxyacyl-[acyl-carrier-protein] dehydratase;Enoyl-[acyl-carrier-protein] reductase;Oleoyl-[acyl-carrier-protein] hydrolase	Fasn	sp|P19096|FAS_MOUSE Fatty acid synthase OS=Mus musculus OX=10090 GN=Fasn PE=1 SV=2	1	3	3	3	2	1	1	0	1	0	2	0	1	2	1	1	0	1	0	2	0	1	2	1	1	0	1	0	2	0	1	2021-06-01	2021-06-01	2021-06-01	272.43	2504	2504	1	8	0.0017361	19447	By MS/MS
P23249	P23249	3	3	3	Putative helicase MOV-10	Mov10	sp|P23249|MOV10_MOUSE Putative helicase MOV-10 OS=Mus musculus OX=10090 GN=Mov10 PE=1 SV=2	1	3	3	3	2	1	1	1	1	1	3	3	3	2	1	1	1	1	1	3	3	3	2	1	1	1	1	1	3	3	3	2021-03-04	2021-03-04	2021-03-04	113.58	1004	1004	1	16	0.0016892	18297	By MS/MS
P27546	P27546	3	3	3	Microtubule-associated protein 4	Map4	sp|P27546|MAP4_MOUSE Microtubule-associated protein 4 OS=Mus musculus OX=10090 GN=Map4 PE=1 SV=3	1	3	3	3	3	3	3	0	0	1	3	3	3	3	3	3	0	0	1	3	3	3	3	3	3	0	0	1	3	3	3	2021-08-03	2021-08-03	2021-08-03	117.43	1125	1125	1	19	0	22041	By MS/MS
P30416	P30416	3	3	3	Peptidyl-prolyl cis-trans isomerase FKBP4;Peptidyl-prolyl cis-trans isomerase FKBP4, N-terminally processed	Fkbp4	sp|P30416|FKBP4_MOUSE Peptidyl-prolyl cis-trans isomerase FKBP4 OS=Mus musculus OX=10090 GN=Fkbp4 PE=1 SV=5	1	3	3	3	3	2	2	0	0	1	3	0	1	3	2	2	0	0	1	3	0	1	3	2	2	0	0	1	3	0	1	2021-03-08	2021-03-08	2021-03-08	51572	458	458	1	12	0	220.3	By MS/MS
P46935	P46935	3	3	3	E3 ubiquitin-protein ligase NEDD4	Nedd4	sp|P46935|NEDD4_MOUSE E3 ubiquitin-protein ligase NEDD4 OS=Mus musculus OX=10090 GN=Nedd4 PE=1 SV=3	1	3	3	3	3	0	0	0	0	3	2	0	0	3	0	0	0	0	3	2	0	0	3	0	0	0	0	3	2	0	0	2021-01-04	2021-01-04	2021-01-04	102.71	887	887	1	8	0.0017331	19395	By MS/MS
P53996	P53996	3	3	3	Cellular nucleic acid-binding protein	Cnbp	sp|P53996|CNBP_MOUSE Cellular nucleic acid-binding protein OS=Mus musculus OX=10090 GN=Cnbp PE=1 SV=2	1	3	3	3	3	2	2	0	2	2	3	2	2	3	2	2	0	2	2	3	2	2	3	2	2	0	2	2	3	2	2	2021-02-24	2021-02-24	2021-02-24	19592	178	178	1	21	0	144.34	By MS/MS
P56546;O88712	P56546	3;1	3;1	3;1	C-terminal-binding protein 2	Ctbp2	sp|P56546|CTBP2_MOUSE C-terminal-binding protein 2 OS=Mus musculus OX=10090 GN=Ctbp2 PE=1 SV=2	2	3	3	3	3	2	2	0	0	1	2	2	2	3	2	2	0	0	1	2	2	2	3	2	2	0	0	1	2	2	2	2021-05-08	2021-05-08	2021-05-08	48956	445	445;441	1	15	0.0017153	18669	By MS/MS
P56959	P56959	3	3	3	RNA-binding protein FUS	Fus	sp|P56959|FUS_MOUSE RNA-binding protein FUS OS=Mus musculus OX=10090 GN=Fus PE=1 SV=1	1	3	3	3	3	3	2	2	2	3	3	1	3	3	3	2	2	2	3	3	1	3	3	3	2	2	2	3	3	1	3	2021-05-07	2021-05-07	2021-05-07	52673	518	518	1	30	0	33649	By MS/MS
P61161	P61161	3	3	3	Actin-related protein 2	Actr2	sp|P61161|ARP2_MOUSE Actin-related protein 2 OS=Mus musculus OX=10090 GN=Actr2 PE=1 SV=1	1	3	3	3	0	0	2	0	0	0	2	1	1	0	0	2	0	0	0	2	1	1	0	0	2	0	0	0	2	1	1	2021-04-11	2021-04-11	2021-04-11	44.76	394	394	1	6	0.0016556	17.34
P61982	P61982	3	2	2	14-3-3 protein gamma;14-3-3 protein gamma, N-terminally processed	Ywhag	sp|P61982|1433G_MOUSE 14-3-3 protein gamma OS=Mus musculus OX=10090 GN=Ywhag PE=1 SV=2	1	3	2	2	3	2	2	0	1	2	3	2	3	2	1	1	0	0	1	2	1	2	2	1	1	0	0	1	2	1	2	2021-06-12	2021-03-09	2021-03-09	28302	247	247	1	10	0.0017065	18457	By MS/MS
P62141	P62141	3	1	1	Serine/threonine-protein phosphatase PP1-beta catalytic subunit	Ppp1cb	sp|P62141|PP1B_MOUSE Serine/threonine-protein phosphatase PP1-beta catalytic subunit OS=Mus musculus OX=10090 GN=Ppp1cb PE=1 SV=3	1	3	1	1	2	1	2	1	0	1	2	2	1	0	0	1	0	0	0	0	1	0	0	0	1	0	0	0	0	1	0	2021-04-14	4	4	37186	327	327	1	2	0.0052029	6576	By matching
P62259	P62259	3	2	2	14-3-3 protein epsilon	Ywhae	sp|P62259|1433E_MOUSE 14-3-3 protein epsilon OS=Mus musculus OX=10090 GN=Ywhae PE=1 SV=1	1	3	2	2	3	2	2	1	2	3	3	2	2	2	1	1	1	1	2	2	1	1	2	1	1	1	1	2	2	1	1	2021-02-12	9	9	29174	255	255	1	14	0.0015699	15895	By MS/MS
P62274	P62274	3	3	3	40S ribosomal protein S29	Rps29	sp|P62274|RS29_MOUSE 40S ribosomal protein S29 OS=Mus musculus OX=10090 GN=Rps29 PE=1 SV=2	1	3	3	3	3	1	0	1	0	0	1	0	1	3	1	0	1	0	0	1	0	1	3	1	0	1	0	0	1	0	1	41.1	41.1	41.1	66767	56	56	1	7	0.0016129	16765	By MS/MS
P62317	P62317	3	3	3	Small nuclear ribonucleoprotein Sm D2	Snrpd2	sp|P62317|SMD2_MOUSE Small nuclear ribonucleoprotein Sm D2 OS=Mus musculus OX=10090 GN=Snrpd2 PE=1 SV=1	1	3	3	3	1	2	2	0	0	1	1	0	1	1	2	2	0	0	1	1	0	1	1	2	2	0	0	1	1	0	1	39	39	39	13527	118	118	1	9	0	28267	By MS/MS
P62320	P62320	3	3	3	Small nuclear ribonucleoprotein Sm D3	Snrpd3	sp|P62320|SMD3_MOUSE Small nuclear ribonucleoprotein Sm D3 OS=Mus musculus OX=10090 GN=Snrpd3 PE=1 SV=1	1	3	3	3	2	2	1	2	0	1	2	0	1	2	2	1	2	0	1	2	0	1	2	2	1	2	0	1	2	0	1	2021-05-17	2021-05-17	2021-05-17	13916	126	126	1	11	0	33122	By MS/MS
P62852	P62852	3	3	3	40S ribosomal protein S25	Rps25	sp|P62852|RS25_MOUSE 40S ribosomal protein S25 OS=Mus musculus OX=10090 GN=Rps25 PE=1 SV=1	1	3	3	3	3	3	2	1	0	1	3	1	3	3	3	2	1	0	1	3	1	3	3	3	2	1	0	1	3	1	3	2021-08-16	2021-08-16	2021-08-16	13742	125	125	1	24	0.0017857	20275	By MS/MS
P63166	P63166	3	3	3	Small ubiquitin-related modifier 1	Sumo1	sp|P63166|SUMO1_MOUSE Small ubiquitin-related modifier 1 OS=Mus musculus OX=10090 GN=Sumo1 PE=1 SV=1	1	3	3	3	1	3	2	0	0	0	0	1	1	1	3	2	0	0	0	0	1	1	1	3	2	0	0	0	0	1	1	2021-08-20	2021-08-20	2021-08-20	11557	101	101	1	11	0.0017699	20141	By matching
P63276	P63276	3	3	3	40S ribosomal protein S17	Rps17	sp|P63276|RS17_MOUSE 40S ribosomal protein S17 OS=Mus musculus OX=10090 GN=Rps17 PE=1 SV=2	1	3	3	3	2	1	2	2	1	2	3	1	3	2	1	2	2	1	2	3	1	3	2	1	2	2	1	2	3	1	3	2021-04-27	2021-04-27	2021-04-27	15524	135	135	1	26	0	323.31	By MS/MS
P63323	P63323	3	3	3	40S ribosomal protein S12	Rps12	sp|P63323|RS12_MOUSE 40S ribosomal protein S12 OS=Mus musculus OX=10090 GN=Rps12 PE=1 SV=2	1	3	3	3	2	1	3	0	0	1	3	1	3	2	1	3	0	0	1	3	1	3	2	1	3	0	0	1	3	1	3	2021-07-22	2021-07-22	2021-07-22	14525	132	132	1	15	0.0018083	20548	By MS/MS
P70168	P70168	3	3	3	Importin subunit beta-1	Kpnb1	sp|P70168|IMB1_MOUSE Importin subunit beta-1 OS=Mus musculus OX=10090 GN=Kpnb1 PE=1 SV=2	1	3	3	3	2	3	3	1	0	1	2	0	2	2	3	3	1	0	1	2	0	2	2	3	3	1	0	1	2	0	2	2021-02-04	2021-02-04	2021-02-04	97183	876	876	1	14	0	23452	By MS/MS
P70372	P70372	3	3	3	ELAV-like protein 1	Elavl1	sp|P70372|ELAV1_MOUSE ELAV-like protein 1 OS=Mus musculus OX=10090 GN=Elavl1 PE=1 SV=2	1	3	3	3	2	2	3	1	0	3	2	1	3	2	2	3	1	0	3	2	1	3	2	2	3	1	0	3	2	1	3	2021-04-14	2021-04-14	2021-04-14	36169	326	326	1	17	0	25439	By MS/MS
P70670	P70670	3	3	3	Nascent polypeptide-associated complex subunit alpha, muscle-specific form	Naca	sp|P70670|NACAM_MOUSE Nascent polypeptide-associated complex subunit alpha, muscle-specific form OS=Mus musculus OX=10090 GN=Naca PE=1 SV=2	1	3	3	3	3	1	1	0	0	2	3	1	3	3	1	1	0	0	2	3	1	3	3	1	1	0	0	2	3	1	3	2021-04-01	2021-04-01	2021-04-01	220.5	2187	2187	1	14	0	121.06	By MS/MS
P80314	P80314	3	3	3	T-complex protein 1 subunit beta	Cct2	sp|P80314|TCPB_MOUSE T-complex protein 1 subunit beta OS=Mus musculus OX=10090 GN=Cct2 PE=1 SV=4	1	3	3	3	3	1	1	0	0	1	2	0	1	3	1	1	0	0	1	2	0	1	3	1	1	0	0	1	2	0	1	2021-08-11	2021-08-11	2021-08-11	57477	535	535	1	9	0	21677	By MS/MS
P97376	P97376	3	3	3	Protein FRG1	Frg1	sp|P97376|FRG1_MOUSE Protein FRG1 OS=Mus musculus OX=10090 GN=Frg1 PE=1 SV=2	1	3	3	3	3	3	2	0	0	0	1	1	1	3	3	2	0	0	0	1	1	1	3	3	2	0	0	0	1	1	1	14	14	14	29127	258	258	1	12	0	25486	By MS/MS
P97434	P97434	3	3	3	Myosin phosphatase Rho-interacting protein	Mprip	sp|P97434|MPRIP_MOUSE Myosin phosphatase Rho-interacting protein OS=Mus musculus OX=10090 GN=Mprip PE=1 SV=2	1	3	3	3	0	0	0	0	0	2	2	2	1	0	0	0	0	0	2	2	2	1	0	0	0	0	0	2	2	2	1	2021-09-06	2021-09-06	2021-09-06	116.41	1024	1024	1	7	0.001675	17938
P97496	P97496	3	3	3	SWI/SNF complex subunit SMARCC1	Smarcc1	sp|P97496|SMRC1_MOUSE SWI/SNF complex subunit SMARCC1 OS=Mus musculus OX=10090 GN=Smarcc1 PE=1 SV=2	1	3	3	3	3	2	2	0	1	0	1	1	1	3	2	2	0	1	0	1	1	1	3	2	2	0	1	0	1	1	1	2021-01-06	2021-01-06	2021-01-06	122.89	1104	1104	1	11	0	41952	By MS/MS
P97822	P97822	3	3	3	Acidic leucine-rich nuclear phosphoprotein 32 family member E	Anp32e	sp|P97822|AN32E_MOUSE Acidic leucine-rich nuclear phosphoprotein 32 family member E OS=Mus musculus OX=10090 GN=Anp32e PE=1 SV=2	1	3	3	3	2	3	2	0	0	0	1	1	2	2	3	2	0	0	0	1	1	2	2	3	2	0	0	0	1	1	2	2021-05-08	2021-05-08	2021-05-08	29622	260	260	1	11	0.0018315	21145	By MS/MS
Q01853	Q01853	3	3	3	Transitional endoplasmic reticulum ATPase	Vcp	sp|Q01853|TERA_MOUSE Transitional endoplasmic reticulum ATPase OS=Mus musculus OX=10090 GN=Vcp PE=1 SV=4	1	3	3	3	2	2	2	0	0	1	2	0	1	2	2	2	0	0	1	2	0	1	2	2	2	0	0	1	2	0	1	2021-03-06	2021-03-06	2021-03-06	89321	806	806	1	10	0	22368	By MS/MS
Q07832	Q07832	3	3	3	Serine/threonine-protein kinase PLK1	Plk1	sp|Q07832|PLK1_MOUSE Serine/threonine-protein kinase PLK1 OS=Mus musculus OX=10090 GN=Plk1 PE=1 SV=2	1	3	3	3	3	2	0	0	0	1	3	0	0	3	2	0	0	0	1	3	0	0	3	2	0	0	0	1	3	0	0	8	8	8	68.3	603	603	1	9	0.0017606	19925	By MS/MS
Q08288	Q08288	3	3	3	Cell growth-regulating nucleolar protein	Lyar	sp|Q08288|LYAR_MOUSE Cell growth-regulating nucleolar protein OS=Mus musculus OX=10090 GN=Lyar PE=1 SV=2	1	3	3	3	3	3	3	1	3	3	3	3	2	3	3	3	1	3	3	3	3	2	3	3	3	1	3	3	3	3	2	2021-08-16	2021-08-16	2021-08-16	43735	388	388	1	24	0	78075	By MS/MS
Q08509	Q08509	3	3	3	Epidermal growth factor receptor kinase substrate 8	Eps8	sp|Q08509|EPS8_MOUSE Epidermal growth factor receptor kinase substrate 8 OS=Mus musculus OX=10090 GN=Eps8 PE=1 SV=2	1	3	3	3	2	0	0	0	0	0	3	1	2	2	0	0	0	0	0	3	1	2	2	0	0	0	0	0	3	1	2	2021-06-05	2021-06-05	2021-06-05	91736	821	821	1	8	0.001773	20.17	By MS/MS
Q3THK3	Q3THK3	3	3	3	General transcription factor IIF subunit 1	Gtf2f1	sp|Q3THK3|T2FA_MOUSE General transcription factor IIF subunit 1 OS=Mus musculus OX=10090 GN=Gtf2f1 PE=1 SV=2	1	3	3	3	2	2	1	0	0	0	0	1	1	2	2	1	0	0	0	0	1	1	2	2	1	0	0	0	0	1	1	2021-01-06	2021-01-06	2021-01-06	57241	508	508	1	10	0	36554	By MS/MS
Q3TKT4	Q3TKT4	3	3	3	Transcription activator BRG1	Smarca4	sp|Q3TKT4|SMCA4_MOUSE Transcription activator BRG1 OS=Mus musculus OX=10090 GN=Smarca4 PE=1 SV=1	1	3	3	3	3	2	1	0	0	0	1	0	1	3	2	1	0	0	0	1	0	1	3	2	1	0	0	0	1	0	1	2021-05-02	2021-05-02	2021-05-02	181.43	1613	1613	1	8	0.0016863	18252	By MS/MS
Q3U9G9	Q3U9G9	3	3	3	Lamin-B receptor	Lbr	sp|Q3U9G9|LBR_MOUSE Delta(14)-sterol reductase OS=Mus musculus OX=10090 GN=Lbr PE=1 SV=2	1	3	3	3	3	2	2	1	0	3	1	2	2	3	2	2	1	0	3	1	2	2	3	2	2	1	0	3	1	2	2	2021-05-07	2021-05-07	2021-05-07	71439	626	626	1	16	0	25766	By MS/MS
Q3V0C5	Q3V0C5	3	3	3	Ubiquitin carboxyl-terminal hydrolase 48	Usp48	sp|Q3V0C5|UBP48_MOUSE Ubiquitin carboxyl-terminal hydrolase 48 OS=Mus musculus OX=10090 GN=Usp48 PE=1 SV=2	1	3	3	3	2	1	0	0	0	0	0	0	0	2	1	0	0	0	0	0	0	0	2	1	0	0	0	0	0	0	0	2021-08-02	2021-08-02	2021-08-02	120.63	1052	1052	1	3	0.0016978	18388	By MS/MS
Q60749;Q9WU01	Q60749	3;1	3;1	3;1	KH domain-containing, RNA-binding, signal transduction-associated protein 1	Khdrbs1	sp|Q60749|KHDR1_MOUSE KH domain-containing, RNA-binding, signal transduction-associated protein 1 OS=Mus musculus OX=10090 GN=Khdrbs1 PE=1 SV=2	2	3	3	3	2	3	3	1	1	3	2	2	3	2	3	3	1	1	3	2	2	3	2	3	3	1	1	3	2	2	3	2021-02-07	2021-02-07	2021-02-07	48.37	443	443;349	1	20	0.0017544	19749	By MS/MS
Q60862	Q60862	3	3	3	Origin recognition complex subunit 2	Orc2	sp|Q60862|ORC2_MOUSE Origin recognition complex subunit 2 OS=Mus musculus OX=10090 GN=Orc2 PE=1 SV=1	1	3	3	3	2	3	0	0	0	0	1	0	0	2	3	0	0	0	0	1	0	0	2	3	0	0	0	0	1	0	0	2021-07-05	2021-07-05	2021-07-05	65893	576	576	1	6	0.0017182	18771	By MS/MS
Q60930	Q60930	3	3	3	Voltage-dependent anion-selective channel protein 2	Vdac2	sp|Q60930|VDAC2_MOUSE Voltage-dependent anion-selective channel protein 2 OS=Mus musculus OX=10090 GN=Vdac2 PE=1 SV=2	1	3	3	3	3	1	1	1	0	1	3	0	1	3	1	1	1	0	1	3	0	1	3	1	1	1	0	1	3	0	1	2021-02-14	2021-02-14	2021-02-14	31732	295	295	1	11	0	21683	By MS/MS
Q61024	Q61024	3	3	3	Asparagine synthetase [glutamine-hydrolyzing]	Asns	sp|Q61024|ASNS_MOUSE Asparagine synthetase [glutamine-hydrolyzing] OS=Mus musculus OX=10090 GN=Asns PE=1 SV=3	1	3	3	3	2	0	0	0	0	0	2	0	0	2	0	0	0	0	0	2	0	0	2	0	0	0	0	0	2	0	0	2021-07-05	2021-07-05	2021-07-05	64282	561	561	1	4	0.0016529	17319	By MS/MS
Q61103	Q61103	3	3	3	Zinc finger protein ubi-d4	Dpf2	sp|Q61103|REQU_MOUSE Zinc finger protein ubi-d4 OS=Mus musculus OX=10090 GN=Dpf2 PE=1 SV=1	1	3	3	3	2	2	0	0	0	0	1	1	0	2	2	0	0	0	0	1	1	0	2	2	0	0	0	0	1	1	0	2021-08-11	2021-08-11	2021-08-11	44229	391	391	1	6	0.0017241	18864	By MS/MS
Q61164	Q61164	3	3	3	Transcriptional repressor CTCF	Ctcf	sp|Q61164|CTCF_MOUSE Transcriptional repressor CTCF OS=Mus musculus OX=10090 GN=Ctcf PE=1 SV=2	1	3	3	3	2	1	0	0	0	0	0	0	1	2	1	0	0	0	0	0	0	1	2	1	0	0	0	0	0	0	1	2021-03-05	2021-03-05	2021-03-05	83745	736	736	1	4	0.0017036	18449	By MS/MS
Q61171	Q61171	3	3	3	Peroxiredoxin-2	Prdx2	sp|Q61171|PRDX2_MOUSE Peroxiredoxin-2 OS=Mus musculus OX=10090 GN=Prdx2 PE=1 SV=3	1	3	3	3	2	2	1	2	2	3	2	0	1	2	2	1	2	2	3	2	0	1	2	2	1	2	2	3	2	0	1	2021-07-22	2021-07-22	2021-07-22	21778	198	198	1	15	0.0017094	18506	By MS/MS
Q61292	Q61292	3	3	3	Laminin subunit beta-2	Lamb2	sp|Q61292|LAMB2_MOUSE Laminin subunit beta-2 OS=Mus musculus OX=10090 GN=Lamb2 PE=1 SV=2	1	3	3	3	0	0	0	0	0	0	2	1	0	0	0	0	0	0	0	2	1	0	0	0	0	0	0	0	2	1	0	2021-05-02	2021-05-02	2021-05-02	196.58	1799	1799	1	3	0.0017212	18857
Q61768;P28738	Q61768	3;1	3;1	2;0	Kinesin-1 heavy chain	Kif5b	sp|Q61768|KINH_MOUSE Kinesin-1 heavy chain OS=Mus musculus OX=10090 GN=Kif5b PE=1 SV=3	2	3	3	2	1	1	1	0	1	0	2	0	1	1	1	1	0	1	0	2	0	1	1	1	0	0	0	0	1	0	1	2021-03-06	2021-03-06	5	109.55	963	963;956	1	7	0.0016367	17059	By MS/MS
Q64012	Q64012	3	3	3	RNA-binding protein Raly	Raly	sp|Q64012|RALY_MOUSE RNA-binding protein Raly OS=Mus musculus OX=10090 GN=Raly PE=1 SV=3	1	3	3	3	1	2	1	0	0	1	1	0	0	1	2	1	0	0	1	1	0	0	1	2	1	0	0	1	1	0	0	2021-07-07	2021-07-07	2021-07-07	33188	312	312	1	6	0	23382	By MS/MS
Q64127	Q64127	3	3	3	Transcription intermediary factor 1-alpha	Trim24	sp|Q64127|TIF1A_MOUSE Transcription intermediary factor 1-alpha OS=Mus musculus OX=10090 GN=Trim24 PE=1 SV=1	1	3	3	3	2	1	1	0	0	0	2	0	1	2	1	1	0	0	0	2	0	1	2	1	1	0	0	0	2	0	1	2021-08-04	2021-08-04	2021-08-04	116.66	1051	1051	1	7	0.0017483	19628	By MS/MS
Q64368	Q64368	3	3	3	Deleted in azoospermia-like	Dazl	sp|Q64368|DAZL_MOUSE Deleted in azoospermia-like OS=Mus musculus OX=10090 GN=Dazl PE=1 SV=1	1	3	3	3	2	0	1	0	0	0	2	2	3	2	0	1	0	0	0	2	2	3	2	0	1	0	0	0	2	2	3	2021-04-16	2021-04-16	2021-04-16	33312	298	298	1	10	0	24891	By matching
Q6A4J8	Q6A4J8	3	3	3	Ubiquitin carboxyl-terminal hydrolase 7	Usp7	sp|Q6A4J8|UBP7_MOUSE Ubiquitin carboxyl-terminal hydrolase 7 OS=Mus musculus OX=10090 GN=Usp7 PE=1 SV=1	1	3	3	3	2	3	1	0	0	0	1	2	1	2	3	1	0	0	0	1	2	1	2	3	1	0	0	0	1	2	1	2021-07-04	2021-07-04	2021-07-04	128.47	1103	1103	1	10	0	27958	By MS/MS
Q6J1H4	Q6J1H4	3	3	3	Undifferentiated embryonic cell transcription factor 1	Utf1	sp|Q6J1H4|UTF1_MOUSE Undifferentiated embryonic cell transcription factor 1 OS=Mus musculus OX=10090 GN=Utf1 PE=1 SV=2	1	3	3	3	3	2	2	0	0	1	2	2	2	3	2	2	0	0	1	2	2	2	3	2	2	0	0	1	2	2	2	2021-07-14	2021-07-14	2021-07-14	36407	339	339	1	14	0	38063	By MS/MS
Q6PAL7	Q6PAL7	3	3	3	AT-hook DNA-binding motif-containing protein 1	Ahdc1	sp|Q6PAL7|AHDC1_MOUSE AT-hook DNA-binding motif-containing protein 1 OS=Mus musculus OX=10090 GN=Ahdc1 PE=1 SV=1	1	3	3	3	3	2	0	0	0	0	1	1	1	3	2	0	0	0	0	1	1	1	3	2	0	0	0	0	1	1	1	2021-07-03	2021-07-03	2021-07-03	168.08	1594	1594	1	8	0	35712	By MS/MS
Q6PFR5	Q6PFR5	3	3	3	Transformer-2 protein homolog alpha	Tra2a	sp|Q6PFR5|TRA2A_MOUSE Transformer-2 protein homolog alpha OS=Mus musculus OX=10090 GN=Tra2a PE=1 SV=1	1	3	3	3	1	2	2	0	2	3	1	0	1	1	2	2	0	2	3	1	0	1	1	2	2	0	2	3	1	0	1	2021-07-11	2021-07-11	2021-07-11	32316	281	281	1	13	0	26054	By MS/MS
Q6VGS5	Q6VGS5	3	3	3	Protein Daple	Ccdc88c	sp|Q6VGS5|DAPLE_MOUSE Protein Daple OS=Mus musculus OX=10090 GN=Ccdc88c PE=1 SV=1	1	3	3	3	0	0	0	0	2	1	0	0	1	0	0	0	0	2	1	0	0	1	0	0	0	0	2	1	0	0	1	2021-01-02	2021-01-02	2021-01-02	226.53	2009	2009	1	4	0	32426
Q6Y7W8	Q6Y7W8	3	3	3	PERQ amino acid-rich with GYF domain-containing protein 2	Gigyf2	sp|Q6Y7W8|GGYF2_MOUSE GRB10-interacting GYF protein 2 OS=Mus musculus OX=10090 GN=Gigyf2 PE=1 SV=2	1	3	3	3	2	0	1	0	0	1	2	0	2	2	0	1	0	0	1	2	0	2	2	0	1	0	0	1	2	0	2	2021-03-03	2021-03-03	2021-03-03	149.19	1291	1291	1	8	0.0016026	16444	By MS/MS
Q6ZWU9	Q6ZWU9	3	1	1	40S ribosomal protein S27	Rps27	sp|Q6ZWU9|RS27_MOUSE 40S ribosomal protein S27 OS=Mus musculus OX=10090 GN=Rps27 PE=1 SV=3	1	3	1	1	3	1	1	0	0	1	2	0	1	1	1	1	0	0	1	1	0	1	1	1	1	0	0	1	1	0	1	25	2021-03-14	2021-03-14	9461	84	84	1	6	0.0024184	82954	By matching
Q6ZWV7;G3UWD7	Q6ZWV7;G3UWD7	3;2	3;2	3;2	60S ribosomal protein L35	Rpl35;Gm10269	sp|Q6ZWV7|RL35_MOUSE 60S ribosomal protein L35 OS=Mus musculus OX=10090 GN=Rpl35 PE=1 SV=1;tr|G3UWD7|G3UWD7_MOUSE MCG123152 OS=Mus musculus OX=10090 GN=Gm10269 PE=1 SV=1	2	3	3	3	2	3	3	2	0	3	2	1	3	2	3	3	2	0	3	2	1	3	2	3	3	2	0	3	2	1	3	2021-03-29	2021-03-29	2021-03-29	14552	123	123;123	1	24	0	22942	By MS/MS
Q7TSE6	Q7TSE6	3	1	1	Serine/threonine-protein kinase 38-like	Stk38l	sp|Q7TSE6|ST38L_MOUSE Serine/threonine-protein kinase 38-like OS=Mus musculus OX=10090 GN=Stk38l PE=1 SV=2	1	3	1	1	3	3	3	2	2	3	2	1	3	1	1	1	0	1	1	1	1	1	1	1	1	0	1	1	1	1	1	5	2021-04-02	2021-04-02	53771	464	464	1	10	0.0061412	64807	By matching
Q80VC9	Q80VC9	3	3	3	Calmodulin-regulated spectrin-associated protein 3	Camsap3	sp|Q80VC9|CAMP3_MOUSE Calmodulin-regulated spectrin-associated protein 3 OS=Mus musculus OX=10090 GN=Camsap3 PE=1 SV=1	1	3	3	3	1	0	0	1	0	3	2	2	0	1	0	0	1	0	3	2	2	0	1	0	0	1	0	3	2	2	0	2021-06-02	2021-06-02	2021-06-02	135.17	1252	1252	1	10	0.0017575	19.78	By MS/MS
Q8BJY1	Q8BJY1	3	3	3	26S proteasome non-ATPase regulatory subunit 5	Psmd5	sp|Q8BJY1|PSMD5_MOUSE 26S proteasome non-ATPase regulatory subunit 5 OS=Mus musculus OX=10090 GN=Psmd5 PE=1 SV=4	1	3	3	3	3	2	1	1	1	1	2	1	1	3	2	1	1	1	1	2	1	1	3	2	1	1	1	1	2	1	1	2021-07-10	2021-07-10	2021-07-10	55971	504	504	1	15	0.0017123	18.53	By MS/MS
Q8BVY0	Q8BVY0	3	3	3	Ribosomal L1 domain-containing protein 1	Rsl1d1	sp|Q8BVY0|RL1D1_MOUSE Ribosomal L1 domain-containing protein 1 OS=Mus musculus OX=10090 GN=Rsl1d1 PE=1 SV=1	1	3	3	3	3	3	3	3	2	2	3	3	2	3	3	3	3	2	2	3	3	2	3	3	3	3	2	2	3	3	2	8	8	8	50421	452	452	1	24	0.0018051	20.45	By matching
Q8BWY3	Q8BWY3	3	3	3	Eukaryotic peptide chain release factor subunit 1	Etf1	sp|Q8BWY3|ERF1_MOUSE Eukaryotic peptide chain release factor subunit 1 OS=Mus musculus OX=10090 GN=Etf1 PE=1 SV=4	1	3	3	3	3	2	2	1	1	2	3	1	2	3	2	2	1	1	2	3	1	2	3	2	2	1	1	2	3	1	2	2021-02-09	2021-02-09	2021-02-09	49.03	437	437	1	17	0	22919	By MS/MS
Q8C854	Q8C854	3	3	3	Myelin expression factor 2	Myef2	sp|Q8C854|MYEF2_MOUSE Myelin expression factor 2 OS=Mus musculus OX=10090 GN=Myef2 PE=1 SV=1	1	3	3	3	3	1	1	0	0	1	1	0	1	3	1	1	0	0	1	1	0	1	3	1	1	0	0	1	1	0	1	2021-05-08	2021-05-08	2021-05-08	63294	591	591	1	9	0	66968	By MS/MS
Q8CCG4	Q8CCG4	3	3	3	Developmental pluripotency-associated protein 4	Dppa4	sp|Q8CCG4|DPPA4_MOUSE Developmental pluripotency-associated protein 4 OS=Mus musculus OX=10090 GN=Dppa4 PE=1 SV=2	1	3	3	3	3	3	1	0	0	0	3	1	2	3	3	1	0	0	0	3	1	2	3	3	1	0	0	0	3	1	2	2021-02-16	2021-02-16	2021-02-16	32698	296	296	1	19	0	22717	By MS/MS
Q8CCK0	Q8CCK0	3	2	2	Core histone macro-H2A.2	H2afy2	sp|Q8CCK0|H2AW_MOUSE Core histone macro-H2A.2 OS=Mus musculus OX=10090 GN=H2afy2 PE=1 SV=3	1	3	2	2	2	2	0	0	0	0	1	0	0	1	1	0	0	0	0	1	0	0	1	1	0	0	0	0	1	0	0	2021-06-11	7	7	40092	372	372	1	3	0.0014493	13218	By MS/MS
Q8CCS6;D3Z5F7;Q5XFR0	Q8CCS6;D3Z5F7	3;2;1	3;2;1	3;2;1	Polyadenylate-binding protein 2	Pabpn1;Gm20521	sp|Q8CCS6|PABP2_MOUSE Polyadenylate-binding protein 2 OS=Mus musculus OX=10090 GN=Pabpn1 PE=1 SV=3;tr|D3Z5F7|D3Z5F7_MOUSE Predicted gene 20521 OS=Mus musculus OX=10090 GN=Gm20521 PE=4 SV=1	3	3	3	3	2	3	3	1	0	3	2	1	2	2	3	3	1	0	3	2	1	2	2	3	3	1	0	3	2	1	2	2021-02-13	2021-02-13	2021-02-13	32296	302	302;333;273	1	17	0	73951	By MS/MS
Q8CDN6	Q8CDN6	3	3	3	Thioredoxin-like protein 1	Txnl1	sp|Q8CDN6|TXNL1_MOUSE Thioredoxin-like protein 1 OS=Mus musculus OX=10090 GN=Txnl1 PE=1 SV=3	1	3	3	3	3	2	1	0	0	1	3	1	2	3	2	1	0	0	1	3	1	2	3	2	1	0	0	1	3	1	2	2021-02-15	2021-02-15	2021-02-15	32237	289	289	1	13	0.0018116	20587	By MS/MS
Q8CG48	Q8CG48	3	3	3	Structural maintenance of chromosomes protein 2	Smc2	sp|Q8CG48|SMC2_MOUSE Structural maintenance of chromosomes protein 2 OS=Mus musculus OX=10090 GN=Smc2 PE=1 SV=2	1	3	3	3	1	1	1	1	1	1	0	0	1	1	1	1	1	1	1	0	0	1	1	1	1	1	1	1	0	0	1	2021-08-02	2021-08-02	2021-08-02	134.24	1191	1191	1	7	0	41798	By matching
Q8CGC7	Q8CGC7	3	3	3	Bifunctional glutamate/proline--tRNA ligase;Glutamate--tRNA ligase;Proline--tRNA ligase	Eprs	sp|Q8CGC7|SYEP_MOUSE Bifunctional glutamate/proline--tRNA ligase OS=Mus musculus OX=10090 GN=Eprs PE=1 SV=4	1	3	3	3	2	1	2	0	0	3	1	0	1	2	1	2	0	0	3	1	0	1	2	1	2	0	0	3	1	0	1	2021-05-03	2021-05-03	2021-05-03	170.08	1512	1512	1	10	0	29981	By MS/MS
Q8CGF7	Q8CGF7	3	3	3	Transcription elongation regulator 1	Tcerg1	sp|Q8CGF7|TCRG1_MOUSE Transcription elongation regulator 1 OS=Mus musculus OX=10090 GN=Tcerg1 PE=1 SV=2	1	3	3	3	2	3	2	0	0	3	0	1	0	2	3	2	0	0	3	0	1	0	2	3	2	0	0	3	0	1	0	2021-02-03	2021-02-03	2021-02-03	123.79	1100	1100	1	12	0.0016807	18001	By MS/MS
Q8K310	Q8K310	3	3	3	Matrin-3	Matr3	sp|Q8K310|MATR3_MOUSE Matrin-3 OS=Mus musculus OX=10090 GN=Matr3 PE=1 SV=1	1	3	3	3	2	1	2	1	0	1	3	1	2	2	1	2	1	0	1	3	1	2	2	1	2	1	0	1	3	1	2	2021-07-07	2021-07-07	2021-07-07	94629	846	846	1	13	0	23825	By MS/MS
Q8K3Y3	Q8K3Y3	3	3	3	Protein lin-28 homolog A	Lin28a	sp|Q8K3Y3|LN28A_MOUSE Protein lin-28 homolog A OS=Mus musculus OX=10090 GN=Lin28a PE=1 SV=1	1	3	3	3	2	2	1	1	1	2	1	1	1	2	2	1	1	1	2	1	1	1	2	2	1	1	1	2	1	1	1	2021-01-21	2021-01-21	2021-01-21	22.72	209	209	1	13	0.0018018	20416	By MS/MS
Q8R080	Q8R080	3	3	3	G2 and S phase-expressed protein 1	Gtse1	sp|Q8R080|GTSE1_MOUSE G2 and S phase-expressed protein 1 OS=Mus musculus OX=10090 GN=Gtse1 PE=1 SV=2	1	3	3	3	1	0	2	0	1	0	1	0	1	1	0	2	0	1	0	1	0	1	1	0	2	0	1	0	1	0	1	2021-05-08	2021-05-08	2021-05-08	78751	741	741	1	6	0.0015848	16021	By MS/MS
Q8VE37	Q8VE37	3	3	3	Regulator of chromosome condensation	Rcc1	sp|Q8VE37|RCC1_MOUSE Regulator of chromosome condensation OS=Mus musculus OX=10090 GN=Rcc1 PE=1 SV=1	1	3	3	3	3	2	2	0	1	0	1	2	2	3	2	2	0	1	0	1	2	2	3	2	2	0	1	0	1	2	2	2021-07-15	2021-07-15	2021-07-15	44.93	421	421	1	17	0	69299	By MS/MS
Q91YU6	Q91YU6	3	3	3	Leucine zipper putative tumor suppressor 2	Lzts2	sp|Q91YU6|LZTS2_MOUSE Leucine zipper putative tumor suppressor 2 OS=Mus musculus OX=10090 GN=Lzts2 PE=1 SV=3	1	3	3	3	2	1	2	0	1	1	3	2	3	2	1	2	0	1	1	3	2	3	2	1	2	0	1	1	3	2	3	2021-07-06	2021-07-06	2021-07-06	72577	671	671	1	16	0	23595	By MS/MS
Q921F2	Q921F2	3	3	3	TAR DNA-binding protein 43	Tardbp	sp|Q921F2|TADBP_MOUSE TAR DNA-binding protein 43 OS=Mus musculus OX=10090 GN=Tardbp PE=1 SV=1	1	3	3	3	2	2	3	1	1	2	2	2	3	2	2	3	1	1	2	2	2	3	2	2	3	1	1	2	2	2	3	2021-01-11	2021-01-11	2021-01-11	44547	414	414	1	22	0	84307	By MS/MS
Q921F4	Q921F4	3	3	3	Heterogeneous nuclear ribonucleoprotein L-like	Hnrnpll	sp|Q921F4|HNRLL_MOUSE Heterogeneous nuclear ribonucleoprotein L-like OS=Mus musculus OX=10090 GN=Hnrnpll PE=1 SV=3	1	3	3	3	1	3	0	0	0	0	0	0	1	1	3	0	0	0	0	0	0	1	1	3	0	0	0	0	0	0	1	2021-03-06	2021-03-06	2021-03-06	64124	591	591	1	5	0.0016502	17299	By MS/MS
Q922Q4;Q922W5	Q922Q4;Q922W5	3;2	3;2	3;2	Pyrroline-5-carboxylate reductase 2;Pyrroline-5-carboxylate reductase 1, mitochondrial	Pycr2;Pycr1	sp|Q922Q4|P5CR2_MOUSE Pyrroline-5-carboxylate reductase 2 OS=Mus musculus OX=10090 GN=Pycr2 PE=1 SV=1;sp|Q922W5|P5CR1_MOUSE Pyrroline-5-carboxylate reductase 1, mitochondrial OS=Mus musculus OX=10090 GN=Pycr1 PE=1 SV=1	2	3	3	3	3	2	3	1	0	2	3	1	3	3	2	3	1	0	2	3	1	3	3	2	3	1	0	2	3	1	3	2021-07-14	2021-07-14	2021-07-14	33659	320	320;309	1	19	0	24103	By MS/MS
Q922U1	Q922U1	3	3	3	U4/U6 small nuclear ribonucleoprotein Prp3	Prpf3	sp|Q922U1|PRPF3_MOUSE U4/U6 small nuclear ribonucleoprotein Prp3 OS=Mus musculus OX=10090 GN=Prpf3 PE=1 SV=1	1	3	3	3	2	2	2	0	0	1	2	0	2	2	2	2	0	0	1	2	0	2	2	2	2	0	0	1	2	0	2	6	6	6	77454	683	683	1	12	0.0017422	2021-05-19	By MS/MS
Q925B0	Q925B0	3	3	3	PRKC apoptosis WT1 regulator protein	Pawr	sp|Q925B0|PAWR_MOUSE PRKC apoptosis WT1 regulator protein OS=Mus musculus OX=10090 GN=Pawr PE=1 SV=2	1	3	3	3	1	0	0	0	1	1	3	1	1	1	0	0	0	1	1	3	1	1	1	0	0	0	1	1	3	1	1	2021-08-28	2021-08-28	2021-08-28	35908	333	333	1	8	0	22217	By matching
Q99JF8	Q99JF8	3	3	3	PC4 and SFRS1-interacting protein	Psip1	sp|Q99JF8|PSIP1_MOUSE PC4 and SFRS1-interacting protein OS=Mus musculus OX=10090 GN=Psip1 PE=1 SV=1	1	3	3	3	2	2	1	1	0	0	1	2	3	2	2	1	1	0	0	1	2	3	2	2	1	1	0	0	1	2	3	2021-06-07	2021-06-07	2021-06-07	59696	528	528	1	15	0.0018282	21106	By MS/MS
Q99LE6	Q99LE6	3	3	3	ATP-binding cassette sub-family F member 2	Abcf2	sp|Q99LE6|ABCF2_MOUSE ATP-binding cassette sub-family F member 2 OS=Mus musculus OX=10090 GN=Abcf2 PE=1 SV=1	1	3	3	3	2	2	3	0	1	1	1	1	1	2	2	3	0	1	1	1	1	1	2	2	3	0	1	1	1	1	1	2021-09-05	2021-09-05	2021-09-05	71781	628	628	1	12	0.0017668	20043	By MS/MS
Q99LI5	Q99LI5	3	3	3	Zinc finger protein 281	Znf281	sp|Q99LI5|ZN281_MOUSE Zinc finger protein 281 OS=Mus musculus OX=10090 GN=Znf281 PE=1 SV=1	1	3	3	3	2	2	0	0	0	0	0	0	0	2	2	0	0	0	0	0	0	0	2	2	0	0	0	0	0	0	0	2021-04-08	2021-04-08	2021-04-08	96683	893	893	1	4	0	27114	By MS/MS
Q99MR6	Q99MR6	3	3	3	Serrate RNA effector molecule homolog	Srrt	sp|Q99MR6|SRRT_MOUSE Serrate RNA effector molecule homolog OS=Mus musculus OX=10090 GN=Srrt PE=1 SV=1	1	3	3	3	2	2	0	0	0	0	1	0	0	2	2	0	0	0	0	1	0	0	2	2	0	0	0	0	1	0	0	2021-08-04	2021-08-04	2021-08-04	100.45	875	875	1	5	0	21863	By MS/MS
Q99PL5	Q99PL5	3	3	3	Ribosome-binding protein 1	Rrbp1	sp|Q99PL5|RRBP1_MOUSE Ribosome-binding protein 1 OS=Mus musculus OX=10090 GN=Rrbp1 PE=1 SV=2	1	3	3	3	1	0	2	1	0	0	1	0	2	1	0	2	1	0	0	1	0	2	1	0	2	1	0	0	1	0	2	2021-01-03	2021-01-03	2021-01-03	172.88	1605	1605	1	7	0.001626	17006	By MS/MS
Q99PT1	Q99PT1	3	3	3	Rho GDP-dissociation inhibitor 1	Arhgdia	sp|Q99PT1|GDIR1_MOUSE Rho GDP-dissociation inhibitor 1 OS=Mus musculus OX=10090 GN=Arhgdia PE=1 SV=3	1	3	3	3	3	0	1	0	0	0	0	0	0	3	0	1	0	0	0	0	0	0	3	0	1	0	0	0	0	0	0	31.4	31.4	31.4	23407	204	204	1	4	0	29003	By MS/MS
Q99PV0	Q99PV0	3	3	3	Pre-mRNA-processing-splicing factor 8	Prpf8	sp|Q99PV0|PRP8_MOUSE Pre-mRNA-processing-splicing factor 8 OS=Mus musculus OX=10090 GN=Prpf8 PE=1 SV=2	1	3	3	3	1	0	0	0	0	2	1	0	1	1	0	0	0	0	2	1	0	1	1	0	0	0	0	2	1	0	1	2021-05-02	2021-05-02	2021-05-02	273.61	2335	2335	1	5	0.0017637	20009	By MS/MS
Q9CR16	Q9CR16	3	3	3	Peptidyl-prolyl cis-trans isomerase D	Ppid	sp|Q9CR16|PPID_MOUSE Peptidyl-prolyl cis-trans isomerase D OS=Mus musculus OX=10090 GN=Ppid PE=1 SV=3	1	3	3	3	2	0	0	1	0	0	1	0	0	2	0	0	1	0	0	1	0	0	2	0	0	1	0	0	1	0	0	2021-05-10	2021-05-10	2021-05-10	40742	370	370	1	4	0.0016722	17865	By MS/MS
Q9CXS4	Q9CXS4	3	3	3	Centromere protein V	Cenpv	sp|Q9CXS4|CENPV_MOUSE Centromere protein V OS=Mus musculus OX=10090 GN=Cenpv PE=1 SV=2	1	3	3	3	1	3	1	1	1	1	1	3	1	1	3	1	1	1	1	1	3	1	1	3	1	1	1	1	1	3	1	2021-01-17	2021-01-17	2021-01-17	27541	252	252	1	13	0	38703	By MS/MS
Q9CZ30	Q9CZ30	3	3	3	Obg-like ATPase 1	Ola1	sp|Q9CZ30|OLA1_MOUSE Obg-like ATPase 1 OS=Mus musculus OX=10090 GN=Ola1 PE=1 SV=1	1	3	3	3	2	1	2	1	0	1	0	0	1	2	1	2	1	0	1	0	0	1	2	1	2	1	0	1	0	0	1	2021-01-08	2021-01-08	2021-01-08	44729	396	396	1	8	0.0016103	16594	By MS/MS
Q9CZG9	Q9CZG9	3	3	3	PDZ domain-containing protein 11	Pdzd11	sp|Q9CZG9|PDZ11_MOUSE PDZ domain-containing protein 11 OS=Mus musculus OX=10090 GN=Pdzd11 PE=1 SV=1	1	3	3	3	2	1	2	1	1	2	3	2	2	2	1	2	1	1	2	3	2	2	2	1	2	1	1	2	3	2	2	35.7	35.7	35.7	16182	140	140	1	16	0	25728	By MS/MS
Q9CZN7	Q9CZN7	3	3	3	Serine hydroxymethyltransferase	Shmt2	sp|Q9CZN7|GLYM_MOUSE Serine hydroxymethyltransferase, mitochondrial OS=Mus musculus OX=10090 GN=Shmt2 PE=1 SV=1	1	3	3	3	1	1	3	0	0	1	1	0	2	1	1	3	0	0	1	1	0	2	1	1	3	0	0	1	1	0	2	2021-03-09	2021-03-09	2021-03-09	55758	504	504	1	9	0.0017825	20218	By MS/MS
Q9D0T1	Q9D0T1	3	3	3	NHP2-like protein 1;NHP2-like protein 1, N-terminally processed	Nhp2l1	sp|Q9D0T1|NH2L1_MOUSE NHP2-like protein 1 OS=Mus musculus OX=10090 GN=Snu13 PE=1 SV=4	1	3	3	3	3	3	2	1	1	2	3	1	2	3	3	2	1	1	2	3	1	2	3	3	2	1	1	2	3	1	2	31.2	31.2	31.2	14173	128	128	1	18	0.0018248	21031	By MS/MS
Q9D1J3	Q9D1J3	3	3	3	SAP domain-containing ribonucleoprotein	Sarnp	sp|Q9D1J3|SARNP_MOUSE SAP domain-containing ribonucleoprotein OS=Mus musculus OX=10090 GN=Sarnp PE=1 SV=3	1	3	3	3	3	3	3	1	1	3	3	3	3	3	3	3	1	1	3	3	3	3	3	3	3	1	1	3	3	3	3	2021-01-18	2021-01-18	2021-01-18	23532	210	210	1	25	0	38056	By MS/MS
Q9D1R9	Q9D1R9	3	3	3	60S ribosomal protein L34	Rpl34	sp|Q9D1R9|RL34_MOUSE 60S ribosomal protein L34 OS=Mus musculus OX=10090 GN=Rpl34 PE=1 SV=2	1	3	3	3	2	3	3	1	0	2	3	0	2	2	3	3	1	0	2	3	0	2	2	3	3	1	0	2	3	0	2	2021-02-16	2021-02-16	2021-02-16	13293	117	117	1	27	0.0017391	19489	By MS/MS
Q9DAE2	Q9DAE2	3	3	3		Rbmxl2	tr|Q9DAE2|Q9DAE2_MOUSE RNA-binding motif protein, X-linked-like 2 OS=Mus musculus OX=10090 GN=Rbmxl2 PE=1 SV=1	1	3	3	3	3	3	3	1	0	2	3	2	3	3	3	3	1	0	2	3	2	3	3	3	3	1	0	2	3	2	3	2021-09-11	2021-09-11	2021-09-11	41912	385	385	1	20	0	37.29	By MS/MS
Q9DCG9	Q9DCG9	3	3	3	Multifunctional methyltransferase subunit TRM112-like protein	Trmt112	sp|Q9DCG9|TR112_MOUSE Multifunctional methyltransferase subunit TRM112-like protein OS=Mus musculus OX=10090 GN=Trmt112 PE=1 SV=1	1	3	3	3	2	2	2	0	1	1	1	2	2	2	2	2	0	1	1	1	2	2	2	2	2	0	1	1	1	2	2	31.2	31.2	31.2	14141	125	125	1	13	0.0018382	21281	By MS/MS
Q9EP97	Q9EP97	3	3	3	Sentrin-specific protease 3	Senp3	sp|Q9EP97|SENP3_MOUSE Sentrin-specific protease 3 OS=Mus musculus OX=10090 GN=Senp3 PE=1 SV=1	1	3	3	3	1	2	2	0	0	0	2	2	2	1	2	2	0	0	0	2	2	2	1	2	2	0	0	0	2	2	2	2021-06-05	2021-06-05	2021-06-05	64402	568	568	1	11	0	28259	By MS/MS
Q9ERK4	Q9ERK4	3	3	3	Exportin-2	Cse1l	sp|Q9ERK4|XPO2_MOUSE Exportin-2 OS=Mus musculus OX=10090 GN=Cse1l PE=1 SV=1	1	3	3	3	3	1	1	0	0	0	2	0	0	3	1	1	0	0	0	2	0	0	3	1	1	0	0	0	2	0	0	4	4	4	110.45	971	971	1	7	0	21701	By MS/MS
Q9JIH2	Q9JIH2	3	3	3	Nuclear pore complex protein Nup50	Nup50	sp|Q9JIH2|NUP50_MOUSE Nuclear pore complex protein Nup50 OS=Mus musculus OX=10090 GN=Nup50 PE=1 SV=3	1	3	3	3	2	2	2	0	0	0	1	1	2	2	2	2	0	0	0	1	1	2	2	2	2	0	0	0	1	1	2	15	15	15	49485	466	466	1	10	0.0018519	21507	By MS/MS
Q9JJ11	Q9JJ11	3	3	3	Transforming acidic coiled-coil-containing protein 3	Tacc3	sp|Q9JJ11|TACC3_MOUSE Transforming acidic coiled-coil-containing protein 3 OS=Mus musculus OX=10090 GN=Tacc3 PE=1 SV=1	1	3	3	3	0	0	0	1	0	3	0	0	0	0	0	0	1	0	3	0	0	0	0	0	0	1	0	3	0	0	0	2021-02-06	2021-02-06	2021-02-06	70626	631	631	1	4	0	25139
Q9JMG1	Q9JMG1	3	3	3	Endothelial differentiation-related factor 1	Edf1	sp|Q9JMG1|EDF1_MOUSE Endothelial differentiation-related factor 1 OS=Mus musculus OX=10090 GN=Edf1 PE=1 SV=1	1	3	3	3	3	2	3	0	1	2	3	3	3	3	2	3	0	1	2	3	3	3	3	2	3	0	1	2	3	3	3	27	27	27	16369	148	148	1	20	0	38619	By MS/MS
Q9QZQ8	Q9QZQ8	3	3	2	Core histone macro-H2A.1	H2afy	sp|Q9QZQ8|H2AY_MOUSE Core histone macro-H2A.1 OS=Mus musculus OX=10090 GN=H2afy PE=1 SV=3	1	3	3	2	3	2	1	0	0	1	2	0	1	3	2	1	0	0	1	2	0	1	2	1	1	0	0	1	2	0	1	2021-09-15	2021-09-15	2021-03-11	39735	372	372	1	10	0	30149	By MS/MS
Q9R0U0	Q9R0U0	3	3	3	Serine/arginine-rich splicing factor 10	Srsf10	sp|Q9R0U0|SRS10_MOUSE Serine/arginine-rich splicing factor 10 OS=Mus musculus OX=10090 GN=Srsf10 PE=1 SV=2	1	3	3	3	2	2	2	0	1	3	1	2	2	2	2	2	0	1	3	1	2	2	2	2	2	0	1	3	1	2	2	2021-07-13	2021-07-13	2021-07-13	2021-03-31	262	262	1	17	0	38203	By MS/MS
Q9R1P4	Q9R1P4	3	3	3	Proteasome subunit alpha type-1	Psma1	sp|Q9R1P4|PSA1_MOUSE Proteasome subunit alpha type-1 OS=Mus musculus OX=10090 GN=Psma1 PE=1 SV=1	1	3	3	3	3	3	3	1	0	2	2	1	3	3	3	3	1	0	2	2	1	3	3	3	3	1	0	2	2	1	3	2021-07-13	2021-07-13	2021-07-13	29546	263	263	1	18	0.001845	21.29	By MS/MS
Q9WV32	Q9WV32	3	3	3	Actin-related protein 2/3 complex subunit 1B	Arpc1b	sp|Q9WV32|ARC1B_MOUSE Actin-related protein 2/3 complex subunit 1B OS=Mus musculus OX=10090 GN=Arpc1b PE=1 SV=4	1	3	3	3	2	2	3	0	0	0	2	2	3	2	2	3	0	0	0	2	2	3	2	2	3	0	0	0	2	2	3	2021-03-08	2021-03-08	2021-03-08	41063	372	372	1	15	0	23703	By MS/MS
Q9Z1Q9	Q9Z1Q9	3	3	3	Valine--tRNA ligase	Vars	sp|Q9Z1Q9|SYVC_MOUSE Valine--tRNA ligase OS=Mus musculus OX=10090 GN=Vars PE=1 SV=1	1	3	3	3	1	2	2	1	1	1	1	1	3	1	2	2	1	1	1	1	1	3	1	2	2	1	1	1	1	1	3	2021-02-03	2021-02-03	2021-02-03	140.21	1263	1263	1	13	0	37323	By MS/MS
Q9Z2D8;Q9Z2E1	Q9Z2D8	3;1	3;1	3;1	Methyl-CpG-binding domain protein 3	Mbd3	sp|Q9Z2D8|MBD3_MOUSE Methyl-CpG-binding domain protein 3 OS=Mus musculus OX=10090 GN=Mbd3 PE=1 SV=1	2	3	3	3	3	3	2	1	0	0	2	2	2	3	3	2	1	0	0	2	2	2	3	3	2	1	0	0	2	2	2	2021-03-13	2021-03-13	2021-03-13	32168	285	285;414	1	15	0	22121	By MS/MS
A2A9J5;A2AWF2;A2A7V0;A2A8V7	A2A9J5;A2AWF2;A2A7V0;A2A8V7	2;2;2;1	2;2;2;1	2;2;2;1		Gm13242;Rex2;Zfp600;Gm13247	tr|A2A9J5|A2A9J5_MOUSE Zinc finger protein 980 OS=Mus musculus OX=10090 GN=Zfp980 PE=4 SV=1;tr|A2AWF2|A2AWF2_MOUSE Reduced expression 2 OS=Mus musculus OX=10090 GN=Rex2 PE=1 SV=1;tr|A2A7V0|A2A7V0_MOUSE Zinc finger protein 600 OS=Mus musculus OX=10090 GN=Zf	4	2	2	2	1	2	1	0	0	0	0	1	0	1	2	1	0	0	0	0	1	0	1	2	1	0	0	0	0	1	0	2021-01-05	2021-01-05	2021-01-05	75497	645	645;685;737;445	1	5	0	34297	By MS/MS
A2AKX3	A2AKX3	2	2	2	Probable helicase senataxin	Setx	sp|A2AKX3|SETX_MOUSE Probable helicase senataxin OS=Mus musculus OX=10090 GN=Setx PE=1 SV=1	1	2	2	2	0	1	1	2	1	2	0	0	1	0	1	1	2	1	2	0	0	1	0	1	1	2	1	2	0	0	1	0.9	0.9	0.9	297.59	2646	2646	1	8	0.0015798	15956
A2ASS6	A2ASS6	2	2	2	Titin	Ttn	sp|A2ASS6|TITIN_MOUSE Titin OS=Mus musculus OX=10090 GN=Ttn PE=1 SV=1	1	2	2	2	2	2	0	0	2	0	1	1	0	2	2	0	0	2	0	1	1	0	2	2	0	0	2	0	1	1	0	0.1	0.1	0.1	3906.4	35213	35213	1	8	0.0013532	11998	By MS/MS
A2BDX3	A2BDX3	2	2	2	Adenylyltransferase and sulfurtransferase MOCS3;Molybdopterin-synthase adenylyltransferase;Molybdopterin-synthase sulfurtransferase	Mocs3	sp|A2BDX3|MOCS3_MOUSE Adenylyltransferase and sulfurtransferase MOCS3 OS=Mus musculus OX=10090 GN=Mocs3 PE=1 SV=1	1	2	2	2	1	2	1	1	1	1	1	1	1	1	2	1	1	1	1	1	1	1	1	2	1	1	1	1	1	1	1	2021-02-05	2021-02-05	2021-02-05	49374	460	460	1	10	0.0012723	10897	By matching
C0HKD9;C0HKD8	C0HKD9;C0HKD8	2;2	2;2	2;2			sp|C0HKD9|MFA1B_MOUSE Microfibrillar-associated protein 1B OS=Mus musculus OX=10090 GN=Mfap1b PE=1 SV=1;sp|C0HKD8|MFA1A_MOUSE Microfibrillar-associated protein 1A OS=Mus musculus OX=10090 GN=Mfap1a PE=1 SV=1	2	2	2	2	2	0	0	0	0	1	1	0	1	2	0	0	0	0	1	1	0	1	2	0	0	0	0	1	1	0	1	2021-05-07	2021-05-07	2021-05-07	51954	439	439;439	1	5	0.0012804	10967	By MS/MS
CON__P05784;P05784	CON__P05784;P05784	2;2	1;1	1;1	Keratin, type I cytoskeletal 18	Krt18	;sp|P05784|K1C18_MOUSE Keratin, type I cytoskeletal 18 OS=Mus musculus OX=10090 GN=Krt18 PE=1 SV=5	2	2	1	1	1	1	1	1	2	1	2	1	2	0	0	0	0	1	0	1	0	1	0	0	0	0	1	0	1	0	1	2021-05-04	2021-08-02	2021-08-02	47538	423	423;423	1	3	0.0033259	71927	By matching
CON__Q3ZBS7	CON__Q3ZBS7	2	2	2				1	2	2	2	1	0	0	1	0	1	2	1	2	1	0	0	1	0	1	2	1	2	1	0	0	1	0	1	2	1	2	2021-08-06	2021-08-06	2021-08-06	54099	484	484	1	8	0.0014641	13651	By MS/MS
CON__Q8N1N4-2;CON__Q7RTT2	CON__Q8N1N4-2;CON__Q7RTT2	2;2	1;1	1;1			;	2	2	1	1	0	1	0	2	0	2	2	0	0	0	0	0	1	0	1	1	0	0	0	0	0	1	0	1	1	0	0	2021-08-04	2021-05-02	2021-05-02	56964	521	521;521	1	3	0.0071429	64478
E9PZ26	E9PZ26	2	2	2		Brd1	tr|E9PZ26|E9PZ26_MOUSE Bromodomain-containing 1 OS=Mus musculus OX=10090 GN=Brd1 PE=1 SV=1	1	2	2	2	1	1	2	0	0	0	1	0	0	1	1	2	0	0	0	1	0	0	1	1	2	0	0	0	1	0	0	2021-04-01	2021-04-01	2021-04-01	133.37	1189	1189	1	5	0.0012837	11085	By MS/MS
E9Q5G3	E9Q5G3	2	2	2	Kinesin-like protein KIF23	Kif23	sp|E9Q5G3|KIF23_MOUSE Kinesin-like protein KIF23 OS=Mus musculus OX=10090 GN=Kif23 PE=1 SV=1	1	2	2	2	2	2	1	0	1	1	2	2	2	2	2	1	0	1	1	2	2	2	2	2	1	0	1	1	2	2	2	4	4	4	108.77	953	953	1	13	0.0013774	12266	By matching
F6ZDS4	F6ZDS4	2	2	2	Nucleoprotein TPR	Tpr	sp|F6ZDS4|TPR_MOUSE Nucleoprotein TPR OS=Mus musculus OX=10090 GN=Tpr PE=1 SV=1	1	2	2	2	1	1	0	0	0	0	1	0	2	1	1	0	0	0	0	1	0	2	1	1	0	0	0	0	1	0	2	0.9	0.9	0.9	273.99	2431	2431	1	5	0.0013423	11854	By matching
F7BJB9	F7BJB9	2	2	2		Morc3	sp|F7BJB9|MORC3_MOUSE MORC family CW-type zinc finger protein 3 OS=Mus musculus OX=10090 GN=Morc3 PE=1 SV=1	1	2	2	2	2	1	1	0	1	1	1	1	1	2	1	1	0	1	1	1	1	1	2	1	1	0	1	1	1	1	1	2021-01-03	2021-01-03	2021-01-03	106.52	942	942	1	9	0.0014006	12538	By MS/MS
O70518;O70517;J3KMS6;O70616;J3QK00;Q3UPR8;Q3V185;O70619	O70518;O70517;J3KMS6;O70616;J3QK00;Q3UPR8;Q3V185;O70619	2;2;2;2;2;1;1;1	2;2;2;2;2;1;1;1	2;2;2;2;2;1;1;1		Tcstv3;Gm20767;Gm21818;AF067061;Gm21761;D13Ertd608e;BC147527;Tcstv1	tr|O70518|O70518_MOUSE 2-cell-stage, variable group, member 3 OS=Mus musculus OX=10090 GN=Tcstv3 PE=2 SV=1;tr|O70517|O70517_MOUSE Predicted gene, 20767 OS=Mus musculus OX=10090 GN=Gm20767 PE=2 SV=1;tr|J3KMS6|J3KMS6_MOUSE MCG122238, isoform CRA_a OS=Mus mus	8	2	2	2	1	0	0	0	0	0	2	1	1	1	0	0	0	0	0	2	1	1	1	0	0	0	0	0	2	1	1	13	13	13	19215	169	169;169;170;171;171;151;167;171	1	5	0.0015129	14675	By MS/MS
O08528	O08528	2	2	2	Hexokinase-2	Hk2	sp|O08528|HXK2_MOUSE Hexokinase-2 OS=Mus musculus OX=10090 GN=Hk2 PE=1 SV=1	1	2	2	2	2	1	1	0	0	0	1	0	0	2	1	1	0	0	0	1	0	0	2	1	1	0	0	0	1	0	0	4	4	4	102.53	917	917	1	5	0.0015385	15428	By MS/MS
O08807	O08807	2	1	1	Peroxiredoxin-4	Prdx4	sp|O08807|PRDX4_MOUSE Peroxiredoxin-4 OS=Mus musculus OX=10090 GN=Prdx4 PE=1 SV=1	1	2	1	1	2	2	2	2	1	2	2	1	2	1	1	1	1	1	1	1	1	1	1	1	1	1	1	1	1	1	1	2021-09-06	4	4	31052	274	274	1	10	0.001355	12024	By MS/MS
O35344	O35344	2	2	2	Importin subunit alpha-4	Kpna3	sp|O35344|IMA4_MOUSE Importin subunit alpha-4 OS=Mus musculus OX=10090 GN=Kpna3 PE=1 SV=1	1	2	2	2	2	1	0	0	0	0	0	0	0	2	1	0	0	0	0	0	0	0	2	1	0	0	0	0	0	0	0	2021-06-03	2021-06-03	2021-06-03	57772	521	521	1	4	0.0013793	12321	By MS/MS
O54984	O54984	2	2	2	ATPase Asna1	Asna1	sp|O54984|ASNA_MOUSE ATPase Asna1 OS=Mus musculus OX=10090 GN=Asna1 PE=1 SV=2	1	2	2	2	0	2	0	0	0	0	1	0	1	0	2	0	0	0	0	1	0	1	0	2	0	0	0	0	1	0	1	2021-02-09	2021-02-09	2021-02-09	38822	348	348	1	4	0.0012937	11217
O55135	O55135	2	2	2	Eukaryotic translation initiation factor 6	Eif6	sp|O55135|IF6_MOUSE Eukaryotic translation initiation factor 6 OS=Mus musculus OX=10090 GN=Eif6 PE=1 SV=2	1	2	2	2	0	2	2	1	1	2	0	0	1	0	2	2	1	1	2	0	0	1	0	2	2	1	1	2	0	0	1	2021-08-09	2021-08-09	2021-08-09	26511	245	245	1	10	0.0013004	11387
O70305	O70305	2	2	2	Ataxin-2	Atxn2	sp|O70305|ATX2_MOUSE Ataxin-2 OS=Mus musculus OX=10090 GN=Atxn2 PE=1 SV=1	1	2	2	2	1	0	0	0	0	0	1	1	2	1	0	0	0	0	0	1	1	2	1	0	0	0	0	0	1	1	2	2021-05-02	2021-05-02	2021-05-02	136.48	1285	1285	1	5	0.0014577	13366	By matching
O70378	O70378	2	2	2	ER membrane protein complex subunit 8	Emc8	sp|O70378|EMC8_MOUSE ER membrane protein complex subunit 8 OS=Mus musculus OX=10090 GN=Emc8 PE=1 SV=1	1	2	2	2	1	2	1	0	0	1	1	0	1	1	2	1	0	0	1	1	0	1	1	2	1	0	0	1	1	0	1	2021-06-12	2021-06-12	2021-06-12	23348	207	207	1	7	0.0013643	12107	By MS/MS
O88342	O88342	2	2	2	WD repeat-containing protein 1	Wdr1	sp|O88342|WDR1_MOUSE WD repeat-containing protein 1 OS=Mus musculus OX=10090 GN=Wdr1 PE=1 SV=3	1	2	2	2	1	1	1	0	0	0	2	0	1	1	1	1	0	0	0	2	0	1	1	1	1	0	0	0	2	0	1	2021-08-01	2021-08-01	2021-08-01	66406	606	606	1	6	0.001321	11589	By MS/MS
O89053	O89053	2	2	2	Coronin-1A	Coro1a	sp|O89053|COR1A_MOUSE Coronin-1A OS=Mus musculus OX=10090 GN=Coro1a PE=1 SV=5	1	2	2	2	0	1	2	0	0	1	0	1	2	0	1	2	0	0	1	0	1	2	0	1	2	0	0	1	0	1	2	5	5	5	50989	461	461	1	7	0.0012626	10595
O89086	O89086	2	2	2	RNA-binding protein 3	Rbm3	sp|O89086|RBM3_MOUSE RNA-binding protein 3 OS=Mus musculus OX=10090 GN=Rbm3 PE=1 SV=1	1	2	2	2	2	2	2	0	0	2	1	1	2	2	2	2	0	0	2	1	1	2	2	2	2	0	0	2	1	1	2	2021-09-20	2021-09-20	2021-09-20	16604	153	153	1	12	0.0015873	16054	By MS/MS
P07356	P07356	2	2	2	Annexin A2	Anxa2	sp|P07356|ANXA2_MOUSE Annexin A2 OS=Mus musculus OX=10090 GN=Anxa2 PE=1 SV=2	1	2	2	2	2	0	1	0	0	0	1	0	1	2	0	1	0	0	0	1	0	1	2	0	1	0	0	0	1	0	1	2021-07-07	2021-07-07	2021-07-07	38676	339	339	1	5	0.0018484	21445	By MS/MS
P11798;Q6PHZ2;Q923T9;P28652	P11798;Q6PHZ2;Q923T9;P28652	2;2;2;2	2;2;2;2	2;2;2;2	Calcium/calmodulin-dependent protein kinase type II subunit alpha;Calcium/calmodulin-dependent protein kinase type II subunit delta;Calcium/calmodulin-dependent protein kinase type II subunit gamma;Calcium/calmodulin-dependent protein kinase type II subunit beta	Camk2a;Camk2d;Camk2g;Camk2b	sp|P11798|KCC2A_MOUSE Calcium/calmodulin-dependent protein kinase type II subunit alpha OS=Mus musculus OX=10090 GN=Camk2a PE=1 SV=2;sp|Q6PHZ2|KCC2D_MOUSE Calcium/calmodulin-dependent protein kinase type II subunit delta OS=Mus musculus OX=10090 GN=Camk2d	4	2	2	2	1	1	0	0	0	0	2	1	1	1	1	0	0	0	0	2	1	1	1	1	0	0	0	0	2	1	1	2021-05-06	2021-05-06	2021-05-06	54114	478	478;499;529;542	1	6	0.0013038	11439	By MS/MS
P16045	P16045	2	2	2	Galectin-1	Lgals1	sp|P16045|LEG1_MOUSE Galectin-1 OS=Mus musculus OX=10090 GN=Lgals1 PE=1 SV=3	1	2	2	2	2	2	2	0	0	0	2	0	1	2	2	2	0	0	0	2	0	1	2	2	2	0	0	0	2	0	1	2021-01-28	2021-01-28	2021-01-28	14866	135	135	1	12	0	83814	By MS/MS
P16460	P16460	2	2	2	Argininosuccinate synthase	Ass1	sp|P16460|ASSY_MOUSE Argininosuccinate synthase OS=Mus musculus OX=10090 GN=Ass1 PE=1 SV=1	1	2	2	2	1	1	1	0	0	1	2	0	1	1	1	1	0	0	1	2	0	1	1	1	1	0	0	1	2	0	1	2021-03-07	2021-03-07	2021-03-07	46584	412	412	1	7	0.0016155	16821	By MS/MS
P16546	P16546	2	2	2	Spectrin alpha chain, non-erythrocytic 1	Sptan1	sp|P16546|SPTN1_MOUSE Spectrin alpha chain, non-erythrocytic 1 OS=Mus musculus OX=10090 GN=Sptan1 PE=1 SV=4	1	2	2	2	2	0	2	0	1	0	2	2	2	2	0	2	0	1	0	2	2	2	2	0	2	0	1	0	2	2	2	0.6	0.6	0.6	284.59	2472	2472	1	11	0.0015432	15471	By matching
P17751	P17751	2	2	2	Triosephosphate isomerase	Tpi1	sp|P17751|TPIS_MOUSE Triosephosphate isomerase OS=Mus musculus OX=10090 GN=Tpi1 PE=1 SV=4	1	2	2	2	1	1	1	1	1	1	2	1	1	1	1	1	1	1	1	2	1	1	1	1	1	1	1	1	2	1	1	2021-04-09	2021-04-09	2021-04-09	32191	299	299	1	10	0.0017921	20337	By MS/MS
P21981	P21981	2	2	2	Protein-glutamine gamma-glutamyltransferase 2	Tgm2	sp|P21981|TGM2_MOUSE Protein-glutamine gamma-glutamyltransferase 2 OS=Mus musculus OX=10090 GN=Tgm2 PE=1 SV=4	1	2	2	2	0	0	0	0	0	0	2	0	0	0	0	0	0	0	0	2	0	0	0	0	0	0	0	0	2	0	0	2021-01-04	2021-01-04	2021-01-04	77.06	686	686	1	2	0.0016779	17945
P26350	P26350	2	2	2	Prothymosin alpha;Prothymosin alpha, N-terminally processed;Thymosin alpha	Ptma	sp|P26350|PTMA_MOUSE Prothymosin alpha OS=Mus musculus OX=10090 GN=Ptma PE=1 SV=2	1	2	2	2	2	1	1	0	1	0	1	0	0	2	1	1	0	1	0	1	0	0	2	1	1	0	1	0	1	0	0	2021-03-15	2021-03-15	2021-03-15	12254	111	111	1	6	0.0015748	15935	By MS/MS
P26369	P26369	2	2	2	Splicing factor U2AF 65 kDa subunit	U2af2	sp|P26369|U2AF2_MOUSE Splicing factor U2AF 65 kDa subunit OS=Mus musculus OX=10090 GN=U2af2 PE=1 SV=3	1	2	2	2	2	2	1	0	1	2	0	1	1	2	2	1	0	1	2	0	1	1	2	2	1	0	1	2	0	1	1	2021-05-06	2021-05-06	2021-05-06	53516	475	475	1	12	0	26462	By MS/MS
P27773	P27773	2	2	2	Protein disulfide-isomerase A3	Pdia3	sp|P27773|PDIA3_MOUSE Protein disulfide-isomerase A3 OS=Mus musculus OX=10090 GN=Pdia3 PE=1 SV=2	1	2	2	2	1	1	0	0	0	2	0	1	2	1	1	0	0	0	2	0	1	2	1	1	0	0	0	2	0	1	2	2021-08-04	2021-08-04	2021-08-04	56678	505	505	1	7	0.0013405	11849	By MS/MS
P28658	P28658	2	2	2	Ataxin-10	Atxn10	sp|P28658|ATX10_MOUSE Ataxin-10 OS=Mus musculus OX=10090 GN=Atxn10 PE=1 SV=2	1	2	2	2	1	2	1	0	0	0	0	1	2	1	2	1	0	0	0	0	1	2	1	2	1	0	0	0	0	1	2	2021-01-06	2021-01-06	2021-01-06	53706	475	475	1	7	0.0014472	13217	By MS/MS
P32233	P32233	2	2	2	Developmentally-regulated GTP-binding protein 1	Drg1	sp|P32233|DRG1_MOUSE Developmentally-regulated GTP-binding protein 1 OS=Mus musculus OX=10090 GN=Drg1 PE=1 SV=1	1	2	2	2	1	0	0	0	0	0	1	0	1	1	0	0	0	0	0	1	0	1	1	0	0	0	0	0	1	0	1	2021-07-05	2021-07-05	2021-07-05	40512	367	367	1	3	0.0013141	11538	By MS/MS
P34884	P34884	2	2	2	Macrophage migration inhibitory factor	Mif	sp|P34884|MIF_MOUSE Macrophage migration inhibitory factor OS=Mus musculus OX=10090 GN=Mif PE=1 SV=2	1	2	2	2	2	1	2	0	1	2	2	1	1	2	1	2	0	1	2	2	1	1	2	1	2	0	1	2	2	1	1	2021-04-17	2021-04-17	2021-04-17	12504	115	115	1	15	0.0015949	16.24	By MS/MS
P39061	P39061	2	2	2	Collagen alpha-1(XVIII) chain;Endostatin	Col18a1	sp|P39061|COIA1_MOUSE Collagen alpha-1(XVIII) chain OS=Mus musculus OX=10090 GN=Col18a1 PE=1 SV=4	1	2	2	2	0	0	0	0	0	0	2	0	0	0	0	0	0	0	0	2	0	0	0	0	0	0	0	0	2	0	0	2021-05-01	2021-05-01	2021-05-01	182.17	1774	1774	1	2	0.0013661	12143
P42208	P42208	2	2	2	Septin-2	2002-09-01	sp|P42208|SEPT2_MOUSE Septin-2 OS=Mus musculus OX=10090 GN=Sept2 PE=1 SV=2	1	2	2	2	1	1	1	1	1	1	2	1	1	1	1	1	1	1	1	2	1	1	1	1	1	1	1	1	2	1	1	2021-06-08	2021-06-08	2021-06-08	41525	361	361	1	10	0.0014451	13192	By MS/MS
P46660	P46660	2	1	1	Alpha-internexin	Ina	sp|P46660|AINX_MOUSE Alpha-internexin OS=Mus musculus OX=10090 GN=Ina PE=1 SV=3	1	2	1	1	2	1	1	1	1	1	2	1	2	1	0	0	0	0	0	1	0	1	1	0	0	0	0	0	1	0	1	2021-06-05	2021-02-03	2021-02-03	55382	501	501	1	3	0.0034803	75684	By matching
P48024;Q9CXU9	P48024;Q9CXU9	2;1	2;1	2;1	Eukaryotic translation initiation factor 1;Eukaryotic translation initiation factor 1b	Eif1;Eif1b	sp|P48024|EIF1_MOUSE Eukaryotic translation initiation factor 1 OS=Mus musculus OX=10090 GN=Eif1 PE=1 SV=2;sp|Q9CXU9|EIF1B_MOUSE Eukaryotic translation initiation factor 1b OS=Mus musculus OX=10090 GN=Eif1b PE=1 SV=2	2	2	2	2	2	0	0	0	0	0	0	0	1	2	0	0	0	0	0	0	0	1	2	0	0	0	0	0	0	0	1	42.5	42.5	42.5	12746	113	113;113	1	3	0	42413	By MS/MS
P51949	P51949	2	2	2	CDK-activating kinase assembly factor MAT1	Mnat1	sp|P51949|MAT1_MOUSE CDK-activating kinase assembly factor MAT1 OS=Mus musculus OX=10090 GN=Mnat1 PE=1 SV=2	1	2	2	2	2	1	0	0	0	0	1	0	0	2	1	0	0	0	0	1	0	0	2	1	0	0	0	0	1	0	0	2021-03-11	2021-03-11	2021-03-11	35848	309	309	1	4	0.0014164	12767	By MS/MS
P54823	P54823	2	2	2	Probable ATP-dependent RNA helicase DDX6	Ddx6	sp|P54823|DDX6_MOUSE Probable ATP-dependent RNA helicase DDX6 OS=Mus musculus OX=10090 GN=Ddx6 PE=1 SV=1	1	2	2	2	1	1	1	0	1	1	2	1	1	1	1	1	0	1	1	2	1	1	1	1	1	0	1	1	2	1	1	2021-06-05	2021-06-05	2021-06-05	54191	483	483	1	9	0.0013831	12373	By MS/MS
P56399	P56399	2	2	2	Ubiquitin carboxyl-terminal hydrolase 5	Usp5	sp|P56399|UBP5_MOUSE Ubiquitin carboxyl-terminal hydrolase 5 OS=Mus musculus OX=10090 GN=Usp5 PE=1 SV=1	1	2	2	2	2	2	1	0	0	0	2	0	0	2	2	1	0	0	0	2	0	0	2	2	1	0	0	0	2	0	0	4	4	4	95832	858	858	1	7	0	24741	By MS/MS
P59999	P59999	2	2	2	Actin-related protein 2/3 complex subunit 4	Arpc4	sp|P59999|ARPC4_MOUSE Actin-related protein 2/3 complex subunit 4 OS=Mus musculus OX=10090 GN=Arpc4 PE=1 SV=3	1	2	2	2	2	2	2	1	2	1	2	2	2	2	2	2	1	2	1	2	2	2	2	2	2	1	2	1	2	2	2	2021-01-13	2021-01-13	2021-01-13	19667	168	168	1	16	0.0013193	11571	By MS/MS
Q8R5C5;P61164	Q8R5C5;P61164	2;2	2;2	2;2	Beta-centractin;Alpha-centractin	Actr1b;Actr1a	sp|Q8R5C5|ACTY_MOUSE Beta-centractin OS=Mus musculus OX=10090 GN=Actr1b PE=1 SV=1;sp|P61164|ACTZ_MOUSE Alpha-centractin OS=Mus musculus OX=10090 GN=Actr1a PE=1 SV=1	2	2	2	2	2	0	2	0	0	1	2	0	2	2	0	2	0	0	1	2	0	2	2	0	2	0	0	1	2	0	2	2021-06-05	2021-06-05	2021-06-05	42281	376	376;376	1	9	0.001385	12394	By MS/MS
P61222	P61222	2	2	2	ATP-binding cassette sub-family E member 1	Abce1	sp|P61222|ABCE1_MOUSE ATP-binding cassette sub-family E member 1 OS=Mus musculus OX=10090 GN=Abce1 PE=1 SV=1	1	2	2	2	2	1	1	1	0	1	2	0	0	2	1	1	1	0	1	2	0	0	2	1	1	1	0	1	2	0	0	2021-05-05	2021-05-05	2021-05-05	67314	599	599	1	8	0.0014881	14012	By MS/MS
P62311	P62311	2	2	2	U6 snRNA-associated Sm-like protein LSm3	Lsm3	sp|P62311|LSM3_MOUSE U6 snRNA-associated Sm-like protein LSm3 OS=Mus musculus OX=10090 GN=Lsm3 PE=1 SV=2	1	2	2	2	1	1	1	0	0	0	2	0	1	1	1	1	0	0	0	2	0	1	1	1	1	0	0	0	2	0	1	34.3	34.3	34.3	11845	102	102	1	6	0.001387	12438	By matching
P62627	P62627	2	2	2	Dynein light chain roadblock-type 1	Dynlrb1	sp|P62627|DLRB1_MOUSE Dynein light chain roadblock-type 1 OS=Mus musculus OX=10090 GN=Dynlrb1 PE=1 SV=3	1	2	2	2	2	0	1	0	0	0	0	1	2	2	0	1	0	0	0	0	1	2	2	0	1	0	0	0	0	1	2	2021-09-21	2021-09-21	2021-09-21	1999-10-01	96	96	1	6	0.0013228	11611	By matching
P62849	P62849	2	2	2	40S ribosomal protein S24	Rps24	sp|P62849|RS24_MOUSE 40S ribosomal protein S24 OS=Mus musculus OX=10090 GN=Rps24 PE=1 SV=1	1	2	2	2	1	1	1	0	0	0	1	0	0	1	1	1	0	0	0	1	0	0	1	1	1	0	0	0	1	0	0	2021-03-17	2021-03-17	2021-03-17	15423	133	133	1	4	0.0015314	15031	By MS/MS
P62855	P62855	2	2	2	40S ribosomal protein S26	Rps26	sp|P62855|RS26_MOUSE 40S ribosomal protein S26 OS=Mus musculus OX=10090 GN=Rps26 PE=1 SV=3	1	2	2	2	2	2	2	2	0	2	2	2	2	2	2	2	2	0	2	2	2	2	2	2	2	2	0	2	2	2	2	2021-09-20	2021-09-20	2021-09-20	13015	115	115	1	16	0	22.62	By MS/MS
P62962;CON__P02584	P62962;CON__P02584	2;1	2;1	2;1	Profilin-1	Pfn1	sp|P62962|PROF1_MOUSE Profilin-1 OS=Mus musculus OX=10090 GN=Pfn1 PE=1 SV=2;	2	2	2	2	2	2	2	0	1	2	2	1	1	2	2	2	0	1	2	2	1	1	2	2	2	0	1	2	2	1	1	2021-09-22	2021-09-22	2021-09-22	14957	140	140;140	1	14	0	28.45	By MS/MS
P63085	P63085	2	2	2	Mitogen-activated protein kinase 1	Mapk1	sp|P63085|MK01_MOUSE Mitogen-activated protein kinase 1 OS=Mus musculus OX=10090 GN=Mapk1 PE=1 SV=3	1	2	2	2	1	1	0	0	1	1	1	0	1	1	1	0	0	1	1	1	0	1	1	1	0	0	1	1	1	0	1	2021-06-05	2021-06-05	2021-06-05	41275	358	358	1	6	0.0013369	11762	By MS/MS
Q9Z199;P63271	Q9Z199;P63271	2;2	2;2	2;2	Transcription elongation factor SPT4-B;Transcription elongation factor SPT4-A	Supt4h1b;Supt4h1a	sp|Q9Z199|SPT4B_MOUSE Transcription elongation factor SPT4-B OS=Mus musculus OX=10090 GN=Supt4h1b PE=2 SV=1;sp|P63271|SPT4A_MOUSE Transcription elongation factor SPT4-A OS=Mus musculus OX=10090 GN=Supt4h1a PE=2 SV=1	2	2	2	2	2	2	2	0	0	0	2	1	1	2	2	2	0	0	0	2	1	1	2	2	2	0	0	0	2	1	1	2021-02-16	2021-02-16	2021-02-16	13194	117	117;117	1	10	0.0014184	1979-12-01	By MS/MS
P67984	P67984	2	2	2	60S ribosomal protein L22	Rpl22	sp|P67984|RL22_MOUSE 60S ribosomal protein L22 OS=Mus musculus OX=10090 GN=Rpl22 PE=1 SV=2	1	2	2	2	2	2	2	1	1	2	2	1	2	2	2	2	1	1	2	2	1	2	2	2	2	1	1	2	2	1	2	2021-05-19	2021-05-19	2021-05-19	14759	128	128	1	18	0.0015601	15.73	By MS/MS
P70349	P70349	2	2	2	Histidine triad nucleotide-binding protein 1	Hint1	sp|P70349|HINT1_MOUSE Histidine triad nucleotide-binding protein 1 OS=Mus musculus OX=10090 GN=Hint1 PE=1 SV=3	1	2	2	2	2	1	1	1	0	1	1	0	1	2	1	1	1	0	1	1	0	1	2	1	1	1	0	1	1	0	1	2021-09-15	2021-09-15	2021-09-15	13777	126	126	1	8	0	28002	By MS/MS
P70362	P70362	2	2	2	Ubiquitin fusion degradation protein 1 homolog	Ufd1l	sp|P70362|UFD1_MOUSE Ubiquitin recognition factor in ER-associated degradation protein 1 OS=Mus musculus OX=10090 GN=Ufd1 PE=1 SV=2	1	2	2	2	2	1	0	0	0	0	1	0	1	2	1	0	0	0	0	1	0	1	2	1	0	0	0	0	1	0	1	2021-05-06	2021-05-06	2021-05-06	34481	307	307	1	5	0.0013459	11919	By MS/MS
P70388	P70388	2	2	2	DNA repair protein RAD50	Rad50	sp|P70388|RAD50_MOUSE DNA repair protein RAD50 OS=Mus musculus OX=10090 GN=Rad50 PE=1 SV=1	1	2	2	2	2	1	0	0	0	0	1	1	1	2	1	0	0	0	0	1	1	1	2	1	0	0	0	0	1	1	1	2021-09-01	2021-09-01	2021-09-01	153.49	1312	1312	1	6	0.0012821	10983	By MS/MS
P70460	P70460	2	2	2	Vasodilator-stimulated phosphoprotein	Vasp	sp|P70460|VASP_MOUSE Vasodilator-stimulated phosphoprotein OS=Mus musculus OX=10090 GN=Vasp PE=1 SV=4	1	2	2	2	2	1	2	0	0	1	2	0	1	2	1	2	0	0	1	2	0	1	2	1	2	0	0	1	2	0	1	2021-09-06	2021-09-06	2021-09-06	39666	375	375	1	9	0.0013441	11914	By MS/MS
P80313	P80313	2	2	2	T-complex protein 1 subunit eta	Cct7	sp|P80313|TCPH_MOUSE T-complex protein 1 subunit eta OS=Mus musculus OX=10090 GN=Cct7 PE=1 SV=1	1	2	2	2	2	2	2	0	0	0	1	0	1	2	2	2	0	0	0	1	0	1	2	2	2	0	0	0	1	0	1	2021-05-03	2021-05-03	2021-05-03	59652	544	544	1	8	0.0012887	2016-11-01	By MS/MS
P83870	P83870	2	2	2	PHD finger-like domain-containing protein 5A	Phf5a	sp|P83870|PHF5A_MOUSE PHD finger-like domain-containing protein 5A OS=Mus musculus OX=10090 GN=Phf5a PE=1 SV=1	1	2	2	2	2	2	0	0	0	1	1	0	0	2	2	0	0	0	1	1	0	0	2	2	0	0	0	1	1	0	0	2021-05-25	2021-05-25	2021-05-25	12405	110	110	1	6	0.0015552	15644	By MS/MS
P97447	P97447	2	2	2	Four and a half LIM domains protein 1	Fhl1	sp|P97447|FHL1_MOUSE Four and a half LIM domains protein 1 OS=Mus musculus OX=10090 GN=Fhl1 PE=1 SV=3	1	2	2	2	2	2	1	0	0	0	2	1	0	2	2	1	0	0	0	2	1	0	2	2	1	0	0	0	2	1	0	2021-06-09	2021-06-09	2021-06-09	31888	280	280	1	8	0.0015337	15379	By MS/MS
Q04447	Q04447	2	2	2	Creatine kinase B-type	Ckb	sp|Q04447|KCRB_MOUSE Creatine kinase B-type OS=Mus musculus OX=10090 GN=Ckb PE=1 SV=1	1	2	2	2	2	0	0	0	0	0	2	1	0	2	0	0	0	0	0	2	1	0	2	0	0	0	0	0	2	1	0	2021-01-13	2021-01-13	2021-01-13	42713	381	381	1	5	0.0015823	16016	By MS/MS
Q05D44	Q05D44	2	2	2	Eukaryotic translation initiation factor 5B	Eif5b	sp|Q05D44|IF2P_MOUSE Eukaryotic translation initiation factor 5B OS=Mus musculus OX=10090 GN=Eif5b PE=1 SV=2	1	2	2	2	1	1	1	0	0	0	1	1	2	1	1	1	0	0	0	1	1	2	1	1	1	0	0	0	1	1	2	2021-09-03	2021-09-03	2021-09-03	137.61	1216	1216	1	7	0.001548	15583	By MS/MS
Q08091	Q08091	2	2	2	Calponin-1	Cnn1	sp|Q08091|CNN1_MOUSE Calponin-1 OS=Mus musculus OX=10090 GN=Cnn1 PE=1 SV=1	1	2	2	2	2	1	2	0	0	2	2	0	1	2	1	2	0	0	2	2	0	1	2	1	2	0	0	2	2	0	1	2021-01-06	2021-01-06	2021-01-06	33355	297	297	1	10	0.0014286	12903	By matching
Q1HFZ0	Q1HFZ0	2	2	2	tRNA (cytosine(34)-C(5))-methyltransferase	Nsun2	sp|Q1HFZ0|NSUN2_MOUSE tRNA (cytosine(34)-C(5))-methyltransferase OS=Mus musculus OX=10090 GN=Nsun2 PE=1 SV=2	1	2	2	2	2	1	1	1	0	1	2	0	1	2	1	1	1	0	1	2	0	1	2	1	1	1	0	1	2	0	1	2021-04-03	2021-04-03	2021-04-03	85451	757	757	1	10	0.0014245	12882	By MS/MS
Q2KN98	Q2KN98	2	2	2	Cytospin-A	Specc1l	sp|Q2KN98|CYTSA_MOUSE Cytospin-A OS=Mus musculus OX=10090 GN=Specc1l PE=1 SV=1	1	2	2	2	1	0	0	1	2	2	0	2	1	1	0	0	1	2	2	0	2	1	1	0	0	1	2	2	0	2	1	2021-09-02	2021-09-02	2021-09-02	124.49	1118	1118	1	9	0	42975	By MS/MS
Q2VPQ9	Q2VPQ9	2	2	2	Chromatin modification-related protein MEAF6	Meaf6	sp|Q2VPQ9|EAF6_MOUSE Chromatin modification-related protein MEAF6 OS=Mus musculus OX=10090 GN=Meaf6 PE=1 SV=1	1	2	2	2	1	2	0	0	0	0	1	0	0	1	2	0	0	0	0	1	0	0	1	2	0	0	0	0	1	0	0	2021-03-07	2021-03-07	2021-03-07	21649	191	191	1	4	0.0013495	11948	By MS/MS
Q3THE2;Q9CQ19	Q3THE2;Q9CQ19	2;1	2;1	2;1	Myosin regulatory light chain 12B;Myosin regulatory light polypeptide 9	Myl12b;Myl9	sp|Q3THE2|ML12B_MOUSE Myosin regulatory light chain 12B OS=Mus musculus OX=10090 GN=Myl12b PE=1 SV=2;sp|Q9CQ19|MYL9_MOUSE Myosin regulatory light polypeptide 9 OS=Mus musculus OX=10090 GN=Myl9 PE=1 SV=3	2	2	2	2	0	0	0	0	1	2	0	0	0	0	0	0	0	1	2	0	0	0	0	0	0	0	1	2	0	0	0	2021-01-22	2021-01-22	2021-01-22	19779	172	172;172	1	3	0	41592
Q3TIX9	Q3TIX9	2	2	2	U4/U6.U5 tri-snRNP-associated protein 2	Usp39	sp|Q3TIX9|SNUT2_MOUSE U4/U6.U5 tri-snRNP-associated protein 2 OS=Mus musculus OX=10090 GN=Usp39 PE=1 SV=2	1	2	2	2	1	2	1	0	0	1	1	1	1	1	2	1	0	0	1	1	1	1	1	2	1	0	0	1	1	1	1	2021-01-04	2021-01-04	2021-01-04	65146	564	564	1	8	0.0013717	12255	By MS/MS
Q4VA53	Q4VA53	2	2	2	Sister chromatid cohesion protein PDS5 homolog B	Pds5b	sp|Q4VA53|PDS5B_MOUSE Sister chromatid cohesion protein PDS5 homolog B OS=Mus musculus OX=10090 GN=Pds5b PE=1 SV=1	1	2	2	2	2	1	0	0	0	0	1	0	0	2	1	0	0	0	0	1	0	0	2	1	0	0	0	0	1	0	0	2021-03-02	2021-03-02	2021-03-02	164.42	1446	1446	1	4	0.0013055	11464	By MS/MS
Q4VAA2	Q4VAA2	2	2	2	Protein CDV3	Cdv3	sp|Q4VAA2|CDV3_MOUSE Protein CDV3 OS=Mus musculus OX=10090 GN=Cdv3 PE=1 SV=2	1	2	2	2	2	2	2	1	1	1	2	2	2	2	2	2	1	1	1	2	2	2	2	2	2	1	1	1	2	2	2	2021-09-18	2021-09-18	2021-09-18	29729	281	281	1	15	0	29812	By MS/MS
Q5SVQ0	Q5SVQ0	2	2	2	Histone acetyltransferase KAT7	Kat7	sp|Q5SVQ0|KAT7_MOUSE Histone acetyltransferase KAT7 OS=Mus musculus OX=10090 GN=Kat7 PE=1 SV=1	1	2	2	2	1	1	0	0	0	0	1	0	0	1	1	0	0	0	0	1	0	0	1	1	0	0	0	0	1	0	0	2021-02-06	2021-02-06	2021-02-06	70641	613	613	1	3	0.0012853	11128	By MS/MS
Q5SW19	Q5SW19	2	2	2	Clustered mitochondria protein homolog	Cluh	sp|Q5SW19|CLU_MOUSE Clustered mitochondria protein homolog OS=Mus musculus OX=10090 GN=Cluh PE=1 SV=2	1	2	2	2	1	0	1	0	0	0	0	0	0	1	0	1	0	0	0	0	0	0	1	0	1	0	0	0	0	0	0	2021-09-01	2021-09-01	2021-09-01	148.07	1315	1315	1	2	0.0014144	12729	By MS/MS
Q5XJY5	Q5XJY5	2	2	2	Coatomer subunit delta	Arcn1	sp|Q5XJY5|COPD_MOUSE Coatomer subunit delta OS=Mus musculus OX=10090 GN=Arcn1 PE=1 SV=2	1	2	2	2	2	0	0	0	0	0	2	0	0	2	0	0	0	0	0	2	0	0	2	0	0	0	0	0	2	0	0	2021-01-05	2021-01-05	2021-01-05	57229	511	511	1	4	0.0014663	13701	By MS/MS
Q60692	Q60692	2	2	2	Proteasome subunit beta type-6	Psmb6	sp|Q60692|PSB6_MOUSE Proteasome subunit beta type-6 OS=Mus musculus OX=10090 GN=Psmb6 PE=1 SV=3	1	2	2	2	1	1	1	0	1	0	1	0	2	1	1	1	0	1	0	1	0	2	1	1	1	0	1	0	1	0	2	2021-08-08	2021-08-08	2021-08-08	25378	238	238	1	7	0.0014327	2021-01-13	By MS/MS
Q61074	Q61074	2	2	2	Protein phosphatase 1G	Ppm1g	sp|Q61074|PPM1G_MOUSE Protein phosphatase 1G OS=Mus musculus OX=10090 GN=Ppm1g PE=1 SV=3	1	2	2	2	2	1	2	0	1	1	2	1	1	2	1	2	0	1	1	2	1	1	2	1	2	0	1	1	2	1	1	2021-08-04	2021-08-04	2021-08-04	58727	542	542	1	11	0.0015244	14978	By MS/MS
Q61166	Q61166	2	2	2	Microtubule-associated protein RP/EB family member 1	Mapre1	sp|Q61166|MARE1_MOUSE Microtubule-associated protein RP/EB family member 1 OS=Mus musculus OX=10090 GN=Mapre1 PE=1 SV=3	1	2	2	2	1	0	1	0	0	1	2	0	1	1	0	1	0	0	1	2	0	1	1	0	1	0	0	1	2	0	1	2021-06-14	2021-06-14	2021-06-14	30016	268	268	1	6	0	22686	By MS/MS
Q61188	Q61188	2	2	2	Histone-lysine N-methyltransferase EZH2	Ezh2	sp|Q61188|EZH2_MOUSE Histone-lysine N-methyltransferase EZH2 OS=Mus musculus OX=10090 GN=Ezh2 PE=1 SV=2	1	2	2	2	2	2	0	0	0	0	1	1	0	2	2	0	0	0	0	1	1	0	2	2	0	0	0	0	1	1	0	2021-08-03	2021-08-03	2021-08-03	85291	746	746	1	6	0.0016949	18382	By MS/MS
Q61466	Q61466	2	2	2	SWI/SNF-related matrix-associated actin-dependent regulator of chromatin subfamily D member 1	Smarcd1	sp|Q61466|SMRD1_MOUSE SWI/SNF-related matrix-associated actin-dependent regulator of chromatin subfamily D member 1 OS=Mus musculus OX=10090 GN=Smarcd1 PE=1 SV=3	1	2	2	2	2	1	0	0	0	1	0	0	1	2	1	0	0	0	1	0	0	1	2	1	0	0	0	1	0	0	1	2021-09-08	2021-09-08	2021-09-08	58244	515	515	1	5	0.001269	10851	By MS/MS
Q61510	Q61510	2	2	2	E3 ubiquitin/ISG15 ligase TRIM25	Trim25	sp|Q61510|TRI25_MOUSE E3 ubiquitin/ISG15 ligase TRIM25 OS=Mus musculus OX=10090 GN=Trim25 PE=1 SV=2	1	2	2	2	2	1	0	0	0	0	2	0	0	2	1	0	0	0	0	2	0	0	2	1	0	0	0	0	2	0	0	2021-06-04	2021-06-04	2021-06-04	71726	634	634	1	5	0.0014948	14088	By MS/MS
Q61598	Q61598	2	2	2	Rab GDP dissociation inhibitor beta	Gdi2	sp|Q61598|GDIB_MOUSE Rab GDP dissociation inhibitor beta OS=Mus musculus OX=10090 GN=Gdi2 PE=1 SV=1	1	2	2	2	2	1	1	0	0	1	1	0	1	2	1	1	0	0	1	1	0	1	2	1	1	0	0	1	1	0	1	2021-04-07	2021-04-07	2021-04-07	50537	445	445	1	7	0.0017007	18394	By MS/MS
Q61699;P48722;Q61316	Q61699;P48722;Q61316	2;1;1	2;1;1	2;1;1	Heat shock protein 105 kDa;Heat shock 70 kDa protein 4L;Heat shock 70 kDa protein 4	Hsph1;Hspa4l;Hspa4	sp|Q61699|HS105_MOUSE Heat shock protein 105 kDa OS=Mus musculus OX=10090 GN=Hsph1 PE=1 SV=2;sp|P48722|HS74L_MOUSE Heat shock 70 kDa protein 4L OS=Mus musculus OX=10090 GN=Hspa4l PE=1 SV=2;sp|Q61316|HSP74_MOUSE Heat shock 70 kDa protein 4 OS=Mus musculus O	3	2	2	2	1	1	1	0	0	0	2	0	1	1	1	1	0	0	0	2	0	1	1	1	1	0	0	0	2	0	1	2021-02-04	2021-02-04	2021-02-04	96406	858	858;838;841	1	6	0.0014684	13704	By MS/MS
Q62383	Q62383	2	2	2	Transcription elongation factor SPT6	Supt6h	sp|Q62383|SPT6H_MOUSE Transcription elongation factor SPT6 OS=Mus musculus OX=10090 GN=Supt6h PE=1 SV=2	1	2	2	2	2	0	0	0	0	0	0	0	0	2	0	0	0	0	0	0	0	0	2	0	0	0	0	0	0	0	0	2021-03-02	2021-03-02	2021-03-02	199.08	1726	1726	1	2	0	30711	By MS/MS
Q62415;Q8CG79	Q62415;Q8CG79	2;1	2;1	2;1	Apoptosis-stimulating of p53 protein 1;Apoptosis-stimulating of p53 protein 2	Ppp1r13b;Tp53bp2	sp|Q62415|ASPP1_MOUSE Apoptosis-stimulating of p53 protein 1 OS=Mus musculus OX=10090 GN=Ppp1r13b PE=1 SV=2;sp|Q8CG79|ASPP2_MOUSE Apoptosis-stimulating of p53 protein 2 OS=Mus musculus OX=10090 GN=Tp53bp2 PE=1 SV=3	2	2	2	2	1	0	0	0	0	1	2	1	2	1	0	0	0	0	1	2	1	2	1	0	0	0	0	1	2	1	2	2021-02-04	2021-02-04	2021-02-04	119.17	1087	1087;1128	1	7	0.0013605	12056	By MS/MS
Q62418	Q62418	2	2	2	Drebrin-like protein	Dbnl	sp|Q62418|DBNL_MOUSE Drebrin-like protein OS=Mus musculus OX=10090 GN=Dbnl PE=1 SV=2	1	2	2	2	2	1	0	0	0	0	2	1	2	2	1	0	0	0	0	2	1	2	2	1	0	0	0	0	2	1	2	2021-01-07	2021-01-07	2021-01-07	48699	436	436	1	8	0.0016234	16914	By matching
Q62446	Q62446	2	2	2	Peptidyl-prolyl cis-trans isomerase FKBP3	Fkbp3	sp|Q62446|FKBP3_MOUSE Peptidyl-prolyl cis-trans isomerase FKBP3 OS=Mus musculus OX=10090 GN=Fkbp3 PE=1 SV=2	1	2	2	2	2	0	0	0	0	0	1	0	0	2	0	0	0	0	0	1	0	0	2	0	0	0	0	0	1	0	0	2021-03-14	2021-03-14	2021-03-14	25147	224	224	1	3	0.0013089	11487	By MS/MS
Q64331	Q64331	2	2	2	Unconventional myosin-VI	Myo6	sp|Q64331|MYO6_MOUSE Unconventional myosin-VI OS=Mus musculus OX=10090 GN=Myo6 PE=1 SV=1	1	2	2	2	1	0	0	0	0	0	1	1	2	1	0	0	0	0	0	1	1	2	1	0	0	0	0	0	1	1	2	2021-03-02	2021-03-02	2021-03-02	146.41	1265	1265	1	5	0.0015974	16256	By matching
Q64674	Q64674	2	2	2	Spermidine synthase	Srm	sp|Q64674|SPEE_MOUSE Spermidine synthase OS=Mus musculus OX=10090 GN=Srm PE=1 SV=1	1	2	2	2	2	1	1	1	1	1	2	1	1	2	1	1	1	1	1	2	1	1	2	1	1	1	1	1	2	1	1	2021-09-07	2021-09-07	2021-09-07	33995	302	302	1	11	0.0014104	12672	By MS/MS
Q65CL1	Q65CL1	2	1	1	Catenin alpha-3	Ctnna3	sp|Q65CL1|CTNA3_MOUSE Catenin alpha-3 OS=Mus musculus OX=10090 GN=Ctnna3 PE=1 SV=2	1	2	1	1	1	0	0	0	0	0	2	0	1	0	0	0	0	0	0	1	0	1	0	0	0	0	0	0	1	0	1	2021-05-03	2021-02-02	2021-02-02	99802	895	895	1	2	1	-2	By matching
Q65Z40	Q65Z40	2	2	2	Wings apart-like protein homolog	Wapal	sp|Q65Z40|WAPL_MOUSE Wings apart-like protein homolog OS=Mus musculus OX=10090 GN=Wapl PE=1 SV=2	1	2	2	2	2	0	0	0	0	0	1	0	1	2	0	0	0	0	0	1	0	1	2	0	0	0	0	0	1	0	1	2021-05-02	2021-05-02	2021-05-02	134.07	1200	1200	1	4	0.0015038	14397	By MS/MS
Q69ZQ2;A0A0N4SUM8	Q69ZQ2;A0A0N4SUM8	2;1	2;1	2;1	Pre-mRNA-splicing factor ISY1 homolog	Isy1	sp|Q69ZQ2|ISY1_MOUSE Pre-mRNA-splicing factor ISY1 homolog OS=Mus musculus OX=10090 GN=Isy1 PE=1 SV=2;tr|A0A0N4SUM8|A0A0N4SUM8_MOUSE Predicted gene 45140 OS=Mus musculus OX=10090 GN=Gm45140 PE=4 SV=1	2	2	2	2	1	0	0	0	0	1	2	0	0	1	0	0	0	0	1	2	0	0	1	0	0	0	0	1	2	0	0	2021-08-09	2021-08-09	2021-08-09	32989	285	285;220	1	4	0.0013477	11941	By MS/MS
Q6DFV3	Q6DFV3	2	2	2	Rho GTPase-activating protein 21	Arhgap21	sp|Q6DFV3|RHG21_MOUSE Rho GTPase-activating protein 21 OS=Mus musculus OX=10090 GN=Arhgap21 PE=1 SV=1	1	2	2	2	0	0	1	0	0	0	1	1	1	0	0	1	0	0	0	1	1	1	0	0	1	0	0	0	1	1	1	2021-03-01	2021-03-01	2021-03-01	215.74	1944	1944	1	4	0.0014514	13315
Q6NVF9	Q6NVF9	2	2	2	Cleavage and polyadenylation specificity factor subunit 6	Cpsf6	sp|Q6NVF9|CPSF6_MOUSE Cleavage and polyadenylation specificity factor subunit 6 OS=Mus musculus OX=10090 GN=Cpsf6 PE=1 SV=1	1	2	2	2	0	0	0	0	0	2	0	0	0	0	0	0	0	0	2	0	0	0	0	0	0	0	0	2	0	0	0	2021-01-05	2021-01-05	2021-01-05	59152	551	551	1	2	0.0013569	12033
Q6NXK2	Q6NXK2	2	2	2	Zinc finger protein 532	Znf532	sp|Q6NXK2|ZN532_MOUSE Zinc finger protein 532 OS=Mus musculus OX=10090 GN=Znf532 PE=1 SV=1	1	2	2	2	1	1	1	0	0	1	1	1	1	1	1	1	0	0	1	1	1	1	1	1	1	0	0	1	1	1	1	2021-07-03	2021-07-03	2021-07-03	110.95	1036	1036	1	7	0.0013158	11549	By MS/MS
Q6NZB0	Q6NZB0	2	2	2	DnaJ homolog subfamily C member 8	Dnajc8	sp|Q6NZB0|DNJC8_MOUSE DnaJ homolog subfamily C member 8 OS=Mus musculus OX=10090 GN=Dnajc8 PE=1 SV=2	1	2	2	2	2	1	0	0	0	1	2	0	0	2	1	0	0	0	1	2	0	0	2	1	0	0	0	1	2	0	0	2021-07-10	2021-07-10	2021-07-10	29812	253	253	1	6	0.0012706	10888	By MS/MS
Q6P542	Q6P542	2	2	2	ATP-binding cassette sub-family F member 1	Abcf1	sp|Q6P542|ABCF1_MOUSE ATP-binding cassette sub-family F member 1 OS=Mus musculus OX=10090 GN=Abcf1 PE=1 SV=1	1	2	2	2	2	1	0	0	0	0	1	0	0	2	1	0	0	0	0	1	0	0	2	1	0	0	0	0	1	0	0	2021-05-03	2021-05-03	2021-05-03	94944	837	837	1	4	0.0014045	1957-12-01	By MS/MS
Q6P7W2	Q6P7W2	2	2	2	SH3KBP1-binding protein 1	Shkbp1	sp|Q6P7W2|SHKB1_MOUSE SH3KBP1-binding protein 1 OS=Mus musculus OX=10090 GN=Shkbp1 PE=1 SV=1	1	2	2	2	0	0	0	0	0	0	1	0	1	0	0	0	0	0	0	1	0	1	0	0	0	0	0	0	1	0	1	2021-03-04	2021-03-04	2021-03-04	76102	704	704	1	2	0.0012658	10828
Q6PGB6	Q6PGB6	2	2	2	N-alpha-acetyltransferase 50	Naa50	sp|Q6PGB6|NAA50_MOUSE N-alpha-acetyltransferase 50 OS=Mus musculus OX=10090 GN=Naa50 PE=1 SV=1	1	2	2	2	1	2	2	1	0	1	1	1	2	1	2	2	1	0	1	1	1	2	1	2	2	1	0	1	1	1	2	2021-02-17	2021-02-17	2021-02-17	19414	169	169	1	11	0.0016287	17006	By MS/MS
Q6PGG6	Q6PGG6	2	2	2	Guanine nucleotide-binding protein-like 3-like protein	Gnl3l	sp|Q6PGG6|GNL3L_MOUSE Guanine nucleotide-binding protein-like 3-like protein OS=Mus musculus OX=10090 GN=Gnl3l PE=1 SV=1	1	2	2	2	2	2	2	0	0	0	0	0	0	2	2	2	0	0	0	0	0	0	2	2	2	0	0	0	0	0	0	2021-09-05	2021-09-05	2021-09-05	65194	577	577	1	6	0.0013928	12482	By MS/MS
Q6ZQ38	Q6ZQ38	2	2	2	Cullin-associated NEDD8-dissociated protein 1	Cand1	sp|Q6ZQ38|CAND1_MOUSE Cullin-associated NEDD8-dissociated protein 1 OS=Mus musculus OX=10090 GN=Cand1 PE=1 SV=2	1	2	2	2	1	0	1	0	0	0	2	1	1	1	0	1	0	0	0	2	1	1	1	0	1	0	0	0	2	1	1	2021-09-01	2021-09-01	2021-09-01	136.33	1230	1230	1	6	0	32478	By MS/MS
Q6ZQ58	Q6ZQ58	2	2	2	La-related protein 1	Larp1	sp|Q6ZQ58|LARP1_MOUSE La-related protein 1 OS=Mus musculus OX=10090 GN=Larp1 PE=1 SV=3	1	2	2	2	1	1	1	0	0	0	2	1	1	1	1	1	0	0	0	2	1	1	1	1	1	0	0	0	2	1	1	2021-05-03	2021-05-03	2021-05-03	121.12	1072	1072	1	7	0.0014771	13886	By matching
Q6ZQ88	Q6ZQ88	2	2	2	Lysine-specific histone demethylase 1A	Kdm1a	sp|Q6ZQ88|KDM1A_MOUSE Lysine-specific histone demethylase 1A OS=Mus musculus OX=10090 GN=Kdm1a PE=1 SV=2	1	2	2	2	2	2	1	0	0	0	1	0	1	2	2	1	0	0	0	1	0	1	2	2	1	0	0	0	1	0	1	2021-08-02	2021-08-02	2021-08-02	92849	853	853	1	10	0.001462	13472	By MS/MS
Q6ZWQ0	Q6ZWQ0	2	2	2	Nesprin-2	Syne2	sp|Q6ZWQ0|SYNE2_MOUSE Nesprin-2 OS=Mus musculus OX=10090 GN=Syne2 PE=1 SV=2	1	2	2	2	1	0	0	1	1	0	1	0	2	1	0	0	1	1	0	1	0	2	1	0	0	1	1	0	1	0	2	0.3	0.3	0.3	782.72	6874	6874	1	6	0.0013316	11729	By matching
Q6ZWX6	Q6ZWX6	2	2	2	Eukaryotic translation initiation factor 2 subunit 1	Eif2s1	sp|Q6ZWX6|IF2A_MOUSE Eukaryotic translation initiation factor 2 subunit 1 OS=Mus musculus OX=10090 GN=Eif2s1 PE=1 SV=3	1	2	2	2	2	1	2	0	0	1	2	1	2	2	1	2	0	0	1	2	1	2	2	1	2	0	0	1	2	1	2	2021-07-05	2021-07-05	2021-07-05	36108	315	315	1	11	0.0013387	11834	By MS/MS
Q7JJ13	Q7JJ13	2	2	2	Bromodomain-containing protein 2	Brd2	sp|Q7JJ13|BRD2_MOUSE Bromodomain-containing protein 2 OS=Mus musculus OX=10090 GN=Brd2 PE=1 SV=1	1	2	2	2	2	2	2	0	0	0	2	1	2	2	2	2	0	0	0	2	1	2	2	2	2	0	0	0	2	1	2	4	4	4	88066	798	798	1	12	0.0014368	13037	By MS/MS
Q7TNV0	Q7TNV0	2	2	2	Protein DEK	Dek	sp|Q7TNV0|DEK_MOUSE Protein DEK OS=Mus musculus OX=10090 GN=Dek PE=1 SV=1	1	2	2	2	1	2	0	0	0	1	1	0	0	1	2	0	0	0	1	1	0	0	1	2	0	0	0	1	1	0	0	2021-02-08	2021-02-08	2021-02-08	43158	380	380	1	5	0.001328	11708	By MS/MS
Q7TPM1	Q7TPM1	2	2	2	Protein PRRC2B	Prrc2b	sp|Q7TPM1|PRC2B_MOUSE Protein PRRC2B OS=Mus musculus OX=10090 GN=Prrc2b PE=1 SV=1	1	2	2	2	0	0	0	0	0	1	0	0	1	0	0	0	0	0	1	0	0	1	0	0	0	0	0	1	0	0	1	2	2	2	160.91	1486	1486	1	2	0.0015649	15821
Q7TS75	Q7TS75	2	2	2	APC membrane recruitment protein 1	Amer1	sp|Q7TS75|AMER1_MOUSE APC membrane recruitment protein 1 OS=Mus musculus OX=10090 GN=Amer1 PE=2 SV=3	1	2	2	2	0	0	0	1	2	0	1	1	1	0	0	0	1	2	0	1	1	1	0	0	0	1	2	0	1	1	1	2021-09-01	2021-09-01	2021-09-01	124.16	1132	1132	1	6	0.001287	11138
Q7TSY8	Q7TSY8	2	2	2	Shugoshin-like 2	Sgol2	sp|Q7TSY8|SGO2_MOUSE Shugoshin 2 OS=Mus musculus OX=10090 GN=Sgo2 PE=1 SV=1	1	2	2	2	1	1	0	0	0	0	1	0	0	1	1	0	0	0	0	1	0	0	1	1	0	0	0	0	1	0	0	2021-07-02	2021-07-02	2021-07-02	130.28	1164	1164	1	3	0.0014347	13023	By MS/MS
Q810A7	Q810A7	2	2	2	ATP-dependent RNA helicase DDX42	Ddx42	sp|Q810A7|DDX42_MOUSE ATP-dependent RNA helicase DDX42 OS=Mus musculus OX=10090 GN=Ddx42 PE=1 SV=3	1	2	2	2	1	1	2	0	1	0	0	1	1	1	1	2	0	1	0	0	1	1	1	1	2	0	1	0	0	1	1	2021-03-02	2021-03-02	2021-03-02	101.96	929	929	1	8	0.0015152	14778	By MS/MS
Q99LG2;Q8BFY9	Q99LG2;Q8BFY9	2;2	2;2	2;2	Transportin-2;Transportin-1	Tnpo2;Tnpo1	sp|Q99LG2|TNPO2_MOUSE Transportin-2 OS=Mus musculus OX=10090 GN=Tnpo2 PE=1 SV=1;sp|Q8BFY9|TNPO1_MOUSE Transportin-1 OS=Mus musculus OX=10090 GN=Tnpo1 PE=1 SV=2	2	2	2	2	2	0	0	0	0	0	2	0	1	2	0	0	0	0	0	2	0	1	2	0	0	0	0	0	2	0	1	2021-08-02	2021-08-02	2021-08-02	100.46	887	887;898	1	5	0.0014065	12656	By MS/MS
Q8BGT7	Q8BGT7	2	2	2	Survival of motor neuron-related-splicing factor 30	Smndc1	sp|Q8BGT7|SPF30_MOUSE Survival of motor neuron-related-splicing factor 30 OS=Mus musculus OX=10090 GN=Smndc1 PE=1 SV=1	1	2	2	2	2	1	1	0	0	0	1	1	1	2	1	1	0	0	0	1	1	1	2	1	1	0	0	0	1	1	1	2021-05-15	2021-05-15	2021-05-15	26753	238	238	1	7	0.0014265	12886	By MS/MS
Q8BH44	Q8BH44	2	2	2	Coronin-2B	Coro2b	sp|Q8BH44|COR2B_MOUSE Coronin-2B OS=Mus musculus OX=10090 GN=Coro2b PE=1 SV=2	1	2	2	2	0	0	1	0	0	0	1	0	2	0	0	1	0	0	0	1	0	2	0	0	1	0	0	0	1	0	2	2021-08-04	2021-08-04	2021-08-04	54936	480	480	1	4	0.0013351	11756
Q8BH74	Q8BH74	2	2	2	Nuclear pore complex protein Nup107	Nup107	sp|Q8BH74|NU107_MOUSE Nuclear pore complex protein Nup107 OS=Mus musculus OX=10090 GN=Nup107 PE=1 SV=1	1	2	2	2	1	1	1	0	0	0	0	0	2	1	1	1	0	0	0	0	0	2	1	1	1	0	0	0	0	0	2	2021-05-03	2021-05-03	2021-05-03	106.72	926	926	1	5	0	63358	By MS/MS
Q8BMJ2	Q8BMJ2	2	2	2	Leucine--tRNA ligase, cytoplasmic	Lars	sp|Q8BMJ2|SYLC_MOUSE Leucine--tRNA ligase, cytoplasmic OS=Mus musculus OX=10090 GN=Lars PE=1 SV=2	1	2	2	2	0	0	1	0	0	1	2	0	0	0	0	1	0	0	1	2	0	0	0	0	1	0	0	1	2	0	0	2021-07-03	2021-07-03	2021-07-03	134.19	1178	1178	1	4	0.0015015	14293
Q8BP47	Q8BP47	2	2	2	Asparagine--tRNA ligase, cytoplasmic	Nars	sp|Q8BP47|SYNC_MOUSE Asparagine--tRNA ligase, cytoplasmic OS=Mus musculus OX=10090 GN=Nars PE=1 SV=2	1	2	2	2	2	1	1	1	1	1	2	1	1	2	1	1	1	1	1	2	1	1	2	1	1	1	1	1	2	1	1	5	5	5	64279	559	559	1	14	0.0016694	17664	By MS/MS
Q8BUI3	Q8BUI3	2	2	2	Leucine-rich repeat and WD repeat-containing protein 1	LRWD1	sp|Q8BUI3|LRWD1_MOUSE Leucine-rich repeat and WD repeat-containing protein 1 OS=Mus musculus OX=10090 GN=LRWD1 PE=2 SV=1	1	2	2	2	1	2	1	0	0	0	1	0	1	1	2	1	0	0	0	1	0	1	1	2	1	0	0	0	1	0	1	2021-08-02	2021-08-02	2021-08-02	71593	648	648	1	6	0.0014306	12913	By MS/MS
Q8BWW4	Q8BWW4	2	2	2	La-related protein 4	Larp4	sp|Q8BWW4|LARP4_MOUSE La-related protein 4 OS=Mus musculus OX=10090 GN=Larp4 PE=1 SV=2	1	2	2	2	2	1	1	0	1	0	1	1	1	2	1	1	0	1	0	1	1	1	2	1	1	0	1	0	1	1	1	2021-05-04	2021-05-04	2021-05-04	79763	719	719	1	8	0.0012771	10921	By MS/MS
Q8BY71	Q8BY71	2	2	2	Histone acetyltransferase type B catalytic subunit	Hat1	sp|Q8BY71|HAT1_MOUSE Histone acetyltransferase type B catalytic subunit OS=Mus musculus OX=10090 GN=Hat1 PE=1 SV=1	1	2	2	2	2	1	1	0	0	0	2	0	0	2	1	1	0	0	0	2	0	0	2	1	1	0	0	0	2	0	0	2021-05-05	2021-05-05	2021-05-05	49278	416	416	1	6	0.0013966	12512	By matching
Q8CC35	Q8CC35	2	2	2	Synaptopodin	Synpo	sp|Q8CC35|SYNPO_MOUSE Synaptopodin OS=Mus musculus OX=10090 GN=Synpo PE=1 SV=2	1	2	2	2	0	0	1	0	1	0	1	2	1	0	0	1	0	1	0	1	2	1	0	0	1	0	1	0	1	2	1	2021-08-03	2021-08-03	2021-08-03	99.55	929	929	1	6	0.001292	11184
Q8CCI5	Q8CCI5	2	2	2	RING1 and YY1-binding protein	Rybp	sp|Q8CCI5|RYBP_MOUSE RING1 and YY1-binding protein OS=Mus musculus OX=10090 GN=Rybp PE=1 SV=1	1	2	2	2	2	2	2	0	0	0	2	2	2	2	2	2	0	0	0	2	2	2	2	2	2	0	0	0	2	2	2	2021-07-16	2021-07-16	2021-07-16	24776	228	228	1	12	0.0015898	16123	By MS/MS
Q8CFI7	Q8CFI7	2	2	2	DNA-directed RNA polymerase II subunit RPB2	Polr2b	sp|Q8CFI7|RPB2_MOUSE DNA-directed RNA polymerase II subunit RPB2 OS=Mus musculus OX=10090 GN=Polr2b PE=1 SV=2	1	2	2	2	2	1	1	0	0	0	2	0	1	2	1	1	0	0	0	2	0	1	2	1	1	0	0	0	2	0	1	2021-04-01	2021-04-01	2021-04-01	133.91	1174	1174	1	7	0.0013736	12256	By MS/MS
Q8CGB3	Q8CGB3	2	2	2	Uveal autoantigen with coiled-coil domains and ankyrin repeats	Uaca	sp|Q8CGB3|UACA_MOUSE Uveal autoantigen with coiled-coil domains and ankyrin repeats OS=Mus musculus OX=10090 GN=Uaca PE=1 SV=2	1	2	2	2	1	0	1	0	0	0	2	2	2	1	0	1	0	0	0	2	2	2	1	0	1	0	0	0	2	2	2	2021-03-02	2021-03-02	2021-03-02	160.81	1411	1411	1	8	0.0013699	12228	By MS/MS
Q8CIB9	Q8CIB9	2	2	2	N-acetyltransferase ESCO2	Esco2	sp|Q8CIB9|ESCO2_MOUSE N-acetyltransferase ESCO2 OS=Mus musculus OX=10090 GN=Esco2 PE=2 SV=3	1	2	2	2	2	2	1	0	0	0	0	1	1	2	2	1	0	0	0	0	1	1	2	2	1	0	0	0	0	1	1	2021-09-04	2021-09-04	2021-09-04	67272	592	592	1	7	0.0013889	12447	By MS/MS
Q8CIE6	Q8CIE6	2	2	2	Coatomer subunit alpha;Xenin;Proxenin	Copa	sp|Q8CIE6|COPA_MOUSE Coatomer subunit alpha OS=Mus musculus OX=10090 GN=Copa PE=1 SV=2	1	2	2	2	2	1	2	0	0	1	0	0	2	2	1	2	0	0	1	0	0	2	2	1	2	0	0	1	0	0	2	2021-05-02	2021-05-02	2021-05-02	138.43	1224	1224	1	8	0.0015528	15615	By MS/MS
Q8JZX4	Q8JZX4	2	2	2	Splicing factor 45	Rbm17	sp|Q8JZX4|SPF45_MOUSE Splicing factor 45 OS=Mus musculus OX=10090 GN=Rbm17 PE=1 SV=1	1	2	2	2	1	1	2	0	0	1	0	2	2	1	1	2	0	0	1	0	2	2	1	1	2	0	0	1	0	2	2	2021-02-05	2021-02-05	2021-02-05	45303	405	405	1	9	0.0013986	12537	By matching
Q8K3F7	Q8K3F7	2	2	2	L-threonine 3-dehydrogenase, mitochondrial	Tdh	sp|Q8K3F7|TDH_MOUSE L-threonine 3-dehydrogenase, mitochondrial OS=Mus musculus OX=10090 GN=Tdh PE=1 SV=1	1	2	2	2	1	0	0	2	0	2	1	0	0	1	0	0	2	0	2	1	0	0	1	0	0	2	0	2	1	0	0	2021-06-08	2021-06-08	2021-06-08	41461	373	373	1	6	0.0013333	11739	By MS/MS
Q8R1A4	Q8R1A4	2	2	2	Dedicator of cytokinesis protein 7	Dock7	sp|Q8R1A4|DOCK7_MOUSE Dedicator of cytokinesis protein 7 OS=Mus musculus OX=10090 GN=Dock7 PE=1 SV=3	1	2	2	2	2	2	2	2	2	2	2	2	2	2	2	2	2	2	2	2	2	2	2	2	2	2	2	2	2	2	2	0.7	0.7	0.7	241.44	2130	2130	1	154	0.0012987	2024-11-01	By MS/MS
Q8R326	Q8R326	2	2	2	Paraspeckle component 1	Pspc1	sp|Q8R326|PSPC1_MOUSE Paraspeckle component 1 OS=Mus musculus OX=10090 GN=Pspc1 PE=1 SV=1	1	2	2	2	1	2	2	0	0	1	1	1	1	1	2	2	0	0	1	1	1	1	1	2	2	0	0	1	1	1	1	2021-09-05	2021-09-05	2021-09-05	58758	523	523	1	9	0.0014556	13365	By MS/MS
Q8VC52	Q8VC52	2	2	2	RNA-binding protein with multiple splicing 2	Rbpms2	sp|Q8VC52|RBPS2_MOUSE RNA-binding protein with multiple splicing 2 OS=Mus musculus OX=10090 GN=Rbpms2 PE=1 SV=1	1	2	2	2	0	1	0	0	0	0	1	0	1	0	1	0	0	0	0	1	0	1	0	1	0	0	0	0	1	0	1	17	17	17	22462	206	206	1	3	0.0015198	14853
Q8VHG2	Q8VHG2	2	2	2	Angiomotin	Amot	sp|Q8VHG2|AMOT_MOUSE Angiomotin OS=Mus musculus OX=10090 GN=Amot PE=1 SV=3	1	2	2	2	2	1	1	0	1	0	1	1	1	2	1	1	0	1	0	1	1	1	2	1	1	0	1	0	1	1	1	2021-09-02	2021-09-02	2021-09-02	120.91	1126	1126	1	8	0	27.86	By MS/MS
Q8VHR5	Q8VHR5	2	2	2	Transcriptional repressor p66-beta	Gatad2b	sp|Q8VHR5|P66B_MOUSE Transcriptional repressor p66-beta OS=Mus musculus OX=10090 GN=Gatad2b PE=1 SV=1	1	2	2	2	2	2	2	0	0	0	1	0	0	2	2	2	0	0	0	1	0	0	2	2	2	0	0	0	1	0	0	4	4	4	65.41	594	594	1	7	0.0016639	17498	By MS/MS
Q91VR5	Q91VR5	2	2	2	ATP-dependent RNA helicase DDX1	Ddx1	sp|Q91VR5|DDX1_MOUSE ATP-dependent RNA helicase DDX1 OS=Mus musculus OX=10090 GN=Ddx1 PE=1 SV=1	1	2	2	2	2	1	2	1	1	2	2	1	2	2	1	2	1	1	2	2	1	2	2	1	2	1	1	2	2	1	2	2021-09-03	2021-09-03	2021-09-03	82499	740	740	1	14	0.0015361	15393	By MS/MS
Q91WQ3	Q91WQ3	2	2	2	Tyrosine--tRNA ligase, cytoplasmic;Tyrosine--tRNA ligase, cytoplasmic, N-terminally processed	Yars	sp|Q91WQ3|SYYC_MOUSE Tyrosine--tRNA ligase, cytoplasmic OS=Mus musculus OX=10090 GN=Yars PE=1 SV=3	1	2	2	2	1	1	1	0	0	0	2	1	1	1	1	1	0	0	0	2	1	1	1	1	1	0	0	0	2	1	1	2021-09-05	2021-09-05	2021-09-05	59105	528	528	1	7	0.0014749	13847	By matching
Q91XC0	Q91XC0	2	2	2	LIM domain-containing protein ajuba	Ajuba	sp|Q91XC0|AJUBA_MOUSE LIM domain-containing protein ajuba OS=Mus musculus OX=10090 GN=Ajuba PE=1 SV=1	1	2	2	2	1	0	1	0	1	2	1	2	1	1	0	1	0	1	2	1	2	1	1	0	1	0	1	2	1	2	1	2021-06-06	2021-06-06	2021-06-06	57919	547	547	1	9	0.0014085	12659	By matching
Q91XI1	Q91XI1	2	2	2	tRNA-dihydrouridine(47) synthase [NAD(P)(+)]-like	Dus3l	sp|Q91XI1|DUS3L_MOUSE tRNA-dihydrouridine(47) synthase [NAD(P)(+)]-like OS=Mus musculus OX=10090 GN=Dus3l PE=1 SV=1	1	2	2	2	1	1	1	0	0	0	0	0	1	1	1	1	0	0	0	0	0	1	1	1	1	0	0	0	0	0	1	2021-04-06	2021-04-06	2021-04-06	71078	637	637	1	4	0.0018622	21662	By MS/MS
Q91YR7	Q91YR7	2	2	2	Pre-mRNA-processing factor 6	Prpf6	sp|Q91YR7|PRP6_MOUSE Pre-mRNA-processing factor 6 OS=Mus musculus OX=10090 GN=Prpf6 PE=1 SV=1	1	2	2	2	1	1	1	0	0	1	1	1	2	1	1	1	0	0	1	1	1	2	1	1	1	0	0	1	1	1	2	2021-09-02	2021-09-02	2021-09-02	106.72	941	941	1	8	0.0017762	20182	By MS/MS
Q922K7	Q922K7	2	2	2	Probable 28S rRNA (cytosine-C(5))-methyltransferase	Nop2	sp|Q922K7|NOP2_MOUSE Probable 28S rRNA (cytosine-C(5))-methyltransferase OS=Mus musculus OX=10090 GN=Nop2 PE=1 SV=1	1	2	2	2	2	1	1	0	0	2	2	0	2	2	1	1	0	0	2	2	0	2	2	1	1	0	0	2	2	0	2	2021-09-03	2021-09-03	2021-09-03	86751	793	793	1	10	0.001497	14122	By MS/MS
Q99K23	Q99K23	2	2	2	Ufm1-specific protease 2	Ufsp2	sp|Q99K23|UFSP2_MOUSE Ufm1-specific protease 2 OS=Mus musculus OX=10090 GN=Ufsp2 PE=1 SV=1	1	2	2	2	0	1	1	0	0	2	1	0	1	0	1	1	0	0	2	1	0	1	0	1	1	0	0	2	1	0	1	2021-09-06	2021-09-06	2021-09-06	52515	461	461	1	6	0.0015773	15954
Q99KJ8	Q99KJ8	2	2	2	Dynactin subunit 2	Dctn2	sp|Q99KJ8|DCTN2_MOUSE Dynactin subunit 2 OS=Mus musculus OX=10090 GN=Dctn2 PE=1 SV=3	1	2	2	2	1	0	0	0	1	1	1	0	0	1	0	0	0	1	1	1	0	0	1	0	0	0	1	1	1	0	0	2021-07-08	2021-07-08	2021-07-08	44116	402	402	1	4	0.0014025	12539	By matching
Q99MN1	Q99MN1	2	2	2	Lysine--tRNA ligase	Kars	sp|Q99MN1|SYK_MOUSE Lysine--tRNA ligase OS=Mus musculus OX=10090 GN=Kars PE=1 SV=1	1	2	2	2	2	1	1	1	1	2	2	1	2	2	1	1	1	1	2	2	1	2	2	1	1	1	1	2	2	1	2	2021-02-06	2021-02-06	2021-02-06	67839	595	595	1	15	0.0015723	15901	By MS/MS
Q9CPY3	Q9CPY3	2	2	2	Sororin	Cdca5	sp|Q9CPY3|CDCA5_MOUSE Sororin OS=Mus musculus OX=10090 GN=Cdca5 PE=1 SV=1	1	2	2	2	1	2	1	0	0	0	0	0	1	1	2	1	0	0	0	0	0	1	1	2	1	0	0	0	0	0	1	2021-07-11	2021-07-11	2021-07-11	28991	264	264	1	5	0.0013298	11722	By MS/MS
Q9CQE8	Q9CQE8	2	2	2	UPF0568 protein C14orf166 homolog		sp|Q9CQE8|RTRAF_MOUSE RNA transcription, translation and transport factor protein OS=Mus musculus OX=10090 GN=RTRAF PE=1 SV=1	1	2	2	2	1	0	0	2	1	2	0	0	0	1	0	0	2	1	2	0	0	0	1	0	0	2	1	2	0	0	0	2021-07-10	2021-07-10	2021-07-10	28152	244	244	1	6	0.001506	14468	By MS/MS
Q9CQN1	Q9CQN1	2	2	2	Heat shock protein 75 kDa, mitochondrial	Trap1	sp|Q9CQN1|TRAP1_MOUSE Heat shock protein 75 kDa, mitochondrial OS=Mus musculus OX=10090 GN=Trap1 PE=1 SV=1	1	2	2	2	1	0	1	0	0	1	0	0	1	1	0	1	0	0	1	0	0	1	1	0	1	0	0	1	0	0	1	2021-01-05	2021-01-05	2021-01-05	80208	706	706	1	4	0.0013755	12258	By MS/MS
Q9CXY6	Q9CXY6	2	2	2	Interleukin enhancer-binding factor 2	Ilf2	sp|Q9CXY6|ILF2_MOUSE Interleukin enhancer-binding factor 2 OS=Mus musculus OX=10090 GN=Ilf2 PE=1 SV=1	1	2	2	2	0	2	2	0	0	0	2	0	2	0	2	2	0	0	0	2	0	2	0	2	2	0	0	0	2	0	2	2021-05-09	2021-05-09	2021-05-09	43062	390	390	1	8	0.0014409	2021-09-13
Q9CY57	Q9CY57	2	2	2	Chromatin target of PRMT1 protein	Chtop	sp|Q9CY57|CHTOP_MOUSE Chromatin target of PRMT1 protein OS=Mus musculus OX=10090 GN=Chtop PE=1 SV=2	1	2	2	2	1	1	1	0	0	2	0	0	1	1	1	1	0	0	2	0	0	1	1	1	1	0	0	2	0	0	1	2021-04-10	2021-04-10	2021-04-10	26585	249	249	1	7	0.0013947	12484	By MS/MS
Q9D0D5	Q9D0D5	2	2	2	General transcription factor IIE subunit 1	Gtf2e1	sp|Q9D0D5|T2EA_MOUSE General transcription factor IIE subunit 1 OS=Mus musculus OX=10090 GN=Gtf2e1 PE=1 SV=1	1	2	2	2	2	1	1	0	0	0	2	0	0	2	1	1	0	0	0	2	0	0	2	1	1	0	0	0	2	0	0	7	7	7	49593	440	440	1	6	0.0014535	13327	By MS/MS
Q9D358	Q9D358	2	2	2	Low molecular weight phosphotyrosine protein phosphatase	Acp1	sp|Q9D358|PPAC_MOUSE Low molecular weight phosphotyrosine protein phosphatase OS=Mus musculus OX=10090 GN=Acp1 PE=1 SV=3	1	2	2	2	2	1	1	0	1	1	1	1	1	2	1	1	0	1	1	1	1	1	2	1	1	0	1	1	1	1	1	2021-03-13	2021-03-13	2021-03-13	18192	158	158	1	9	0	29618	By MS/MS
Q9D8B3	Q9D8B3	2	2	2	Charged multivesicular body protein 4b	Chmp4b	sp|Q9D8B3|CHM4B_MOUSE Charged multivesicular body protein 4b OS=Mus musculus OX=10090 GN=Chmp4b PE=1 SV=2	1	2	2	2	2	1	1	0	0	0	0	1	1	2	1	1	0	0	0	0	1	1	2	1	1	0	0	0	0	1	1	2021-04-13	2021-04-13	2021-04-13	24936	224	224	1	6	0	24375	By MS/MS
Q9DB20	Q9DB20	2	2	2	ATP synthase subunit O, mitochondrial	Atp5o	sp|Q9DB20|ATPO_MOUSE ATP synthase subunit O, mitochondrial OS=Mus musculus OX=10090 GN=Atp5po PE=1 SV=1	1	2	2	2	2	0	0	0	0	0	0	0	0	2	0	0	0	0	0	0	0	0	2	0	0	0	0	0	0	0	0	2021-07-11	2021-07-11	2021-07-11	23363	213	213	1	2	0.0013908	12481	By MS/MS
Q9DBE9	Q9DBE9	2	2	2	pre-rRNA processing protein FTSJ3	Ftsj3	sp|Q9DBE9|SPB1_MOUSE pre-rRNA processing protein FTSJ3 OS=Mus musculus OX=10090 GN=Ftsj3 PE=1 SV=1	1	2	2	2	0	2	0	0	0	0	0	0	0	0	2	0	0	0	0	0	0	0	0	2	0	0	0	0	0	0	0	2021-01-02	2021-01-02	2021-01-02	95531	838	838	1	2	0.0013812	12322
Q9DBR1	Q9DBR1	2	2	2	5-3 exoribonuclease 2	Xrn2	sp|Q9DBR1|XRN2_MOUSE 5-3 exoribonuclease 2 OS=Mus musculus OX=10090 GN=Xrn2 PE=1 SV=1	1	2	2	2	1	1	1	0	1	1	1	1	2	1	1	1	0	1	1	1	1	2	1	1	1	0	1	1	1	1	2	3	3	3	108.69	951	951	1	9	0.0015175	14799	By MS/MS
Q9DCD0	Q9DCD0	2	2	2	6-phosphogluconate dehydrogenase, decarboxylating	Pgd	sp|Q9DCD0|6PGD_MOUSE 6-phosphogluconate dehydrogenase, decarboxylating OS=Mus musculus OX=10090 GN=Pgd PE=1 SV=3	1	2	2	2	2	0	0	0	0	1	2	0	1	2	0	0	0	0	1	2	0	1	2	0	0	0	0	1	2	0	1	2021-09-07	2021-09-07	2021-09-07	53247	483	483	1	6	0.0016181	16.83	By MS/MS
Q9EQ28	Q9EQ28	2	2	2	DNA polymerase delta subunit 3	Pold3	sp|Q9EQ28|DPOD3_MOUSE DNA polymerase delta subunit 3 OS=Mus musculus OX=10090 GN=Pold3 PE=1 SV=2	1	2	2	2	2	2	2	0	0	0	2	2	2	2	2	2	0	0	0	2	2	2	2	2	2	0	0	0	2	2	2	2021-04-05	2021-04-05	2021-04-05	50835	462	462	1	13	0	24573	By MS/MS
Q9EST5	Q9EST5	2	2	2	Acidic leucine-rich nuclear phosphoprotein 32 family member B	Anp32b	sp|Q9EST5|AN32B_MOUSE Acidic leucine-rich nuclear phosphoprotein 32 family member B OS=Mus musculus OX=10090 GN=Anp32b PE=1 SV=1	1	2	2	2	2	1	1	0	1	1	1	1	1	2	1	1	0	1	1	1	1	1	2	1	1	0	1	1	1	1	1	2021-04-11	2021-04-11	2021-04-11	31078	272	272	1	10	0.0016447	17106	By MS/MS
Q9ESZ8	Q9ESZ8	2	2	2	General transcription factor II-I	Gtf2i	sp|Q9ESZ8|GTF2I_MOUSE General transcription factor II-I OS=Mus musculus OX=10090 GN=Gtf2i PE=1 SV=3	1	2	2	2	1	1	1	0	0	0	0	0	1	1	1	1	0	0	0	0	0	1	1	1	1	0	0	0	0	0	1	2021-09-02	2021-09-02	2021-09-02	112.26	998	998	1	4	0.0014225	12855	By MS/MS
Q9JI44	Q9JI44	2	2	2	DNA methyltransferase 1-associated protein 1	Dmap1	sp|Q9JI44|DMAP1_MOUSE DNA methyltransferase 1-associated protein 1 OS=Mus musculus OX=10090 GN=Dmap1 PE=1 SV=1	1	2	2	2	1	1	0	0	0	0	1	0	0	1	1	0	0	0	0	1	0	0	1	1	0	0	0	0	1	0	0	2021-03-08	2021-03-08	2021-03-08	53129	468	468	1	3	0.0016207	16868	By MS/MS
Q9JII5	Q9JII5	2	2	2	DAZ-associated protein 1	Dazap1	sp|Q9JII5|DAZP1_MOUSE DAZ-associated protein 1 OS=Mus musculus OX=10090 GN=Dazap1 PE=1 SV=2	1	2	2	2	1	1	2	1	0	1	1	1	2	1	1	2	1	0	1	1	1	2	1	1	2	1	0	1	1	1	2	2021-06-09	2021-06-09	2021-06-09	43214	406	406	1	10	0.0014205	12798	By matching
Q9JM76	Q9JM76	2	2	2	Actin-related protein 2/3 complex subunit 3	Arpc3	sp|Q9JM76|ARPC3_MOUSE Actin-related protein 2/3 complex subunit 3 OS=Mus musculus OX=10090 GN=Arpc3 PE=1 SV=3	1	2	2	2	1	1	1	1	1	1	2	0	2	1	1	1	1	1	1	2	0	2	1	1	1	1	1	1	2	0	2	2021-05-13	2021-05-13	2021-05-13	20524	178	178	1	15	0.0016313	17029	By MS/MS
Q9JMH9	Q9JMH9	2	2	2	Unconventional myosin-XVIIIa	Myo18a	sp|Q9JMH9|MY18A_MOUSE Unconventional myosin-XVIIIa OS=Mus musculus OX=10090 GN=Myo18a PE=1 SV=2	1	2	2	2	0	0	0	0	0	1	2	1	1	0	0	0	0	0	1	2	1	1	0	0	0	0	0	1	2	1	1	2021-06-01	2021-06-01	2021-06-01	232.75	2050	2050	1	5	0.001443	13128
Q9JMK2	Q9JMK2	2	2	2	Casein kinase I isoform epsilon	Csnk1e	sp|Q9JMK2|KC1E_MOUSE Casein kinase I isoform epsilon OS=Mus musculus OX=10090 GN=Csnk1e PE=1 SV=2	1	2	2	2	2	1	1	0	0	0	1	1	1	2	1	1	0	0	0	1	1	1	2	1	1	0	0	0	1	1	1	2021-07-06	2021-07-06	2021-07-06	47321	416	416	1	7	0.0013123	11528	By MS/MS
Q9R0E1	Q9R0E1	2	2	2	Procollagen-lysine,2-oxoglutarate 5-dioxygenase 3	Plod3	sp|Q9R0E1|PLOD3_MOUSE Multifunctional procollagen lysine hydroxylase and glycosyltransferase LH3 OS=Mus musculus OX=10090 GN=Plod3 PE=1 SV=1	1	2	2	2	0	0	0	0	1	1	2	0	0	0	0	0	0	1	1	2	0	0	0	0	0	0	1	1	2	0	0	2021-02-03	2021-02-03	2021-02-03	84921	741	741	1	4	0.0014815	13898
Q9R0Q7	Q9R0Q7	2	2	2	Prostaglandin E synthase 3	Ptges3	sp|Q9R0Q7|TEBP_MOUSE Prostaglandin E synthase 3 OS=Mus musculus OX=10090 GN=Ptges3 PE=1 SV=1	1	2	2	2	1	1	1	1	0	2	2	1	1	1	1	1	1	0	2	2	1	1	1	1	1	1	0	2	2	1	1	15	15	15	18721	160	160	1	10	0.0015674	15822	By matching
Q9R1C7	Q9R1C7	2	2	2	Pre-mRNA-processing factor 40 homolog A	Prpf40a	sp|Q9R1C7|PR40A_MOUSE Pre-mRNA-processing factor 40 homolog A OS=Mus musculus OX=10090 GN=Prpf40a PE=1 SV=1	1	2	2	2	2	2	1	0	0	1	1	0	1	2	2	1	0	0	1	1	0	1	2	2	1	0	0	1	1	0	1	2021-03-03	2021-03-03	2021-03-03	108.48	953	953	1	8	0.0013175	1955-11-01	By MS/MS
Q9WUA2	Q9WUA2	2	2	2	Phenylalanine--tRNA ligase beta subunit	Farsb	sp|Q9WUA2|SYFB_MOUSE Phenylalanine--tRNA ligase beta subunit OS=Mus musculus OX=10090 GN=Farsb PE=1 SV=2	1	2	2	2	1	1	1	0	0	0	1	0	1	1	1	1	0	0	0	1	0	1	1	1	1	0	0	0	1	0	1	2021-01-03	2021-01-03	2021-01-03	65696	589	589	1	5	0.0014859	13951	By MS/MS
Q9Z0P5	Q9Z0P5	2	2	2	Twinfilin-2	Twf2	sp|Q9Z0P5|TWF2_MOUSE Twinfilin-2 OS=Mus musculus OX=10090 GN=Twf2 PE=1 SV=1	1	2	2	2	1	0	1	0	0	0	1	0	2	1	0	1	0	0	0	1	0	2	1	0	1	0	0	0	1	0	2	2021-06-10	2021-06-10	2021-06-10	39.47	349	349	1	5	0	37814	By MS/MS
Q9Z1F9	Q9Z1F9	2	2	2	SUMO-activating enzyme subunit 2	Uba2	sp|Q9Z1F9|SAE2_MOUSE SUMO-activating enzyme subunit 2 OS=Mus musculus OX=10090 GN=Uba2 PE=1 SV=1	1	2	2	2	1	2	2	0	0	1	2	1	2	1	2	2	0	0	1	2	1	2	1	2	2	0	0	1	2	1	2	2021-07-04	2021-07-04	2021-07-04	70568	638	638	1	11	0.0015291	15023	By MS/MS
Q9Z1Y4	Q9Z1Y4	2	2	2	Thyroid receptor-interacting protein 6	Trip6	sp|Q9Z1Y4|TRIP6_MOUSE Thyroid receptor-interacting protein 6 OS=Mus musculus OX=10090 GN=Trip6 PE=1 SV=1	1	2	2	2	0	0	0	0	0	1	0	1	2	0	0	0	0	0	1	0	1	2	0	0	0	0	0	1	0	1	2	2021-05-07	2021-05-07	2021-05-07	50933	480	480	1	4	0.0012903	2018-11-01
Q9Z1Z2	Q9Z1Z2	2	2	2	Serine-threonine kinase receptor-associated protein	Strap	sp|Q9Z1Z2|STRAP_MOUSE Serine-threonine kinase receptor-associated protein OS=Mus musculus OX=10090 GN=Strap PE=1 SV=2	1	2	2	2	2	2	1	0	1	0	1	1	1	2	2	1	0	1	0	1	1	1	2	2	1	0	1	0	1	1	1	2021-03-10	2021-03-10	2021-03-10	38442	350	350	1	9	0.001642	17097	By MS/MS
Q9Z2U1	Q9Z2U1	2	2	2	Proteasome subunit alpha type-5	Psma5	sp|Q9Z2U1|PSA5_MOUSE Proteasome subunit alpha type-5 OS=Mus musculus OX=10090 GN=Psma5 PE=1 SV=1	1	2	2	2	2	2	2	2	1	1	0	0	2	2	2	2	2	1	1	0	0	2	2	2	2	2	1	1	0	0	2	2021-01-14	2021-01-14	2021-01-14	26411	241	241	1	12	0	46863	By MS/MS
Q9Z315	Q9Z315	2	2	2	U4/U6.U5 tri-snRNP-associated protein 1	Sart1	sp|Q9Z315|SNUT1_MOUSE U4/U6.U5 tri-snRNP-associated protein 1 OS=Mus musculus OX=10090 GN=Sart1 PE=1 SV=1	1	2	2	2	2	2	1	0	0	2	1	1	2	2	2	1	0	0	2	1	1	2	2	2	1	0	0	2	1	1	2	2021-07-03	2021-07-03	2021-07-03	90884	806	806	1	11	0.0014728	13771	By matching
V9GXQ2	V9GXQ2	2	1	1		Gm17087	tr|V9GXQ2|V9GXQ2_MOUSE Predicted gene 17087 OS=Mus musculus OX=10090 GN=Gm17087 PE=1 SV=1	1	2	1	1	1	1	2	1	1	1	1	2	2	0	0	1	0	0	0	0	1	1	0	0	1	0	0	0	0	1	1	2021-07-14	2021-07-14	2021-07-14	17596	156	156	1	5	0.0088845	62543	By matching
A0A075B5V7;A0A075B5V6;A0A075B5V1;A0A075B5U6;A0A075B5V2;A0A075B5V0;A0A075B5U7;P06330	A0A075B5V7;A0A075B5V6;A0A075B5V1;A0A075B5U6;A0A075B5V2;A0A075B5V0;A0A075B5U7;P06330	1;1;1;1;1;1;1;1	1;1;1;1;1;1;1;1	1;1;1;1;1;1;1;1	Ig heavy chain V region AC38 205.12	Ighv1-43;Ighv1-42;Ighv1-31;Ighv1-20;Ighv1-34;Ighv1-26;Ighv1-22	tr|A0A075B5V7|A0A075B5V7_MOUSE Immunoglobulin heavy variable V1-43 OS=Mus musculus OX=10090 GN=Ighv1-43 PE=4 SV=1;tr|A0A075B5V6|A0A075B5V6_MOUSE Immunoglobulin heavy variable V1-42 OS=Mus musculus OX=10090 GN=Ighv1-42 PE=1 SV=1;tr|A0A075B5V1|A0A075B5V1_MOU	8	1	1	1	1	1	1	1	1	1	1	1	1	1	1	1	1	1	1	1	1	1	1	1	1	1	1	1	1	1	1	2021-03-14	2021-03-14	2021-03-14	10761	98	98;98;98;116;117;117;117;118	1	24	0	85789	By MS/MS
A0A075B5X6	A0A075B5X6	1	1	1		Ighv1-67	tr|A0A075B5X6|A0A075B5X6_MOUSE Immunoglobulin heavy variable V1-67 OS=Mus musculus OX=10090 GN=Ighv1-67 PE=4 SV=1	1	1	1	1	1	0	0	0	0	0	1	0	0	1	0	0	0	0	0	1	0	0	1	0	0	0	0	0	1	0	0	2021-03-13	2021-03-13	2021-03-13	10976	98	98	1	2	0.0053821	68243	By MS/MS
A0A1B0GSH8;Q07813	A0A1B0GSH8;Q07813	1;1	1;1	1;1	Apoptosis regulator BAX	Bax	tr|A0A1B0GSH8|A0A1B0GSH8_MOUSE Predicted gene 45808 (Fragment) OS=Mus musculus OX=10090 GN=Gm45808 PE=4 SV=1;sp|Q07813|BAX_MOUSE Apoptosis regulator BAX OS=Mus musculus OX=10090 GN=Bax PE=1 SV=1	2	1	1	1	1	1	1	0	0	0	1	1	0	1	1	1	0	0	0	1	1	0	1	1	1	0	0	0	1	1	0	2021-09-04	2021-09-04	2021-09-04	28687	263	263;192	1	5	0.0034522	74845	By MS/MS
A2A432	A2A432	1	1	1	Cullin-4B	Cul4b	sp|A2A432|CUL4B_MOUSE Cullin-4B OS=Mus musculus OX=10090 GN=Cul4b PE=1 SV=1	1	1	1	1	1	1	0	0	0	0	1	0	0	1	1	0	0	0	0	1	0	0	1	1	0	0	0	0	1	0	0	2021-06-02	2021-06-02	2021-06-02	110.7	970	970	1	6	0	29459	By MS/MS
A2APF3	A2APF3	1	1	1	Transcriptional repressor CTCFL	Ctcfl	sp|A2APF3|CTCFL_MOUSE Transcriptional repressor CTCFL OS=Mus musculus OX=10090 GN=Ctcfl PE=1 SV=1	1	1	1	1	1	0	0	0	0	0	0	0	0	1	0	0	0	0	0	0	0	0	1	0	0	0	0	0	0	0	0	3	3	3	73108	636	636	1	1	0.0080564	63701	By MS/MS
A2AR02	A2AR02	1	1	1	Peptidyl-prolyl cis-trans isomerase G	Ppig	sp|A2AR02|PPIG_MOUSE Peptidyl-prolyl cis-trans isomerase G OS=Mus musculus OX=10090 GN=Ppig PE=1 SV=1	1	1	1	1	1	1	1	1	1	1	1	1	1	1	1	1	1	1	1	1	1	1	1	1	1	1	1	1	1	1	1	2021-06-01	2021-06-01	2021-06-01	88324	752	752	1	9	0.0012407	92511	By MS/MS
A2AW67;A2ART4;A2ARR7;A2ART0;A2ARW8	A2AW67;A2ART4;A2ARR7;A2ART0;A2ARW8	1;1;1;1;1	1;1;1;1;1	1;1;1;1;1		Gm14325;Gm14434;Gm14412;Gm6710;Gm14399	tr|A2AW67|A2AW67_MOUSE Predicted gene 14325 OS=Mus musculus OX=10090 GN=Gm14325 PE=4 SV=1;tr|A2ART4|A2ART4_MOUSE Novel KRAB box and zinc finger, C2H2 type domain containing protein OS=Mus musculus OX=10090 GN=Gm2026 PE=4 SV=1;tr|A2ARR7|A2ARR7_MOUSE Predict	5	1	1	1	0	1	0	0	0	0	0	0	0	0	1	0	0	0	0	0	0	0	0	1	0	0	0	0	0	0	0	3	3	3	57.96	498	498;498;526;554;610	1	1	0.0034483	74728
Q8VGF5;A2ATJ9;A2ATJ7	Q8VGF5;A2ATJ9;A2ATJ7	1;1;1	1;1;1	1;1;1	Olfactory receptor	Olfr1201;Olfr1206;Olfr1205	tr|Q8VGF5|Q8VGF5_MOUSE Olfactory receptor OS=Mus musculus OX=10090 GN=Olfr1201 PE=3 SV=1;tr|A2ATJ9|A2ATJ9_MOUSE Olfactory receptor OS=Mus musculus OX=10090 GN=Olfr1206 PE=3 SV=1;tr|A2ATJ7|A2ATJ7_MOUSE Olfactory receptor OS=Mus musculus OX=10090 GN=Olfr1205	3	1	1	1	1	1	1	1	0	1	1	1	1	1	1	1	1	0	1	1	1	1	1	1	1	1	0	1	1	1	1	2021-09-02	2021-09-02	2021-09-02	34.97	307	307;307;307	1	13	0.0061602	64874	By MS/MS
CON__P02754	CON__P02754	1	1	1				1	1	1	1	0	1	1	1	1	1	1	1	1	0	1	1	1	1	1	1	1	1	0	1	1	1	1	1	1	1	1	2021-06-08	2021-06-08	2021-06-08	18281	162	162	1	8	0.0015456	15481
CON__Q2HJF0;CON__Q29443;CON__Q0IIK2;E9Q035;Q921I1	CON__Q2HJF0;CON__Q29443;CON__Q0IIK2;E9Q035;Q921I1	1;1;1;1;1	1;1;1;1;1	1;1;1;1;1	Serotransferrin	Gm20425;Tf	;;;tr|E9Q035|E9Q035_MOUSE Predicted gene 20425 OS=Mus musculus OX=10090 GN=Gm20425 PE=4 SV=1;sp|Q921I1|TRFE_MOUSE Serotransferrin OS=Mus musculus OX=10090 GN=Tf PE=1 SV=1	5	1	1	1	0	0	1	0	0	1	0	0	1	0	0	1	0	0	1	0	0	1	0	0	1	0	0	1	0	0	1	2021-09-01	2021-09-01	2021-09-01	69182	622	622;685;704;978;697	1	3	0	42196
CON__Q3SZR3	CON__Q3SZR3	1	1	1				1	1	1	1	1	1	0	0	1	0	1	1	0	1	1	0	0	1	0	1	1	0	1	1	0	0	1	0	1	1	0	2021-09-05	2021-09-05	2021-09-05	23182	202	202	1	5	0.0012788	10961	By MS/MS
CON__Q5D862	CON__Q5D862	1	1	1				1	1	1	1	1	1	0	1	0	1	1	0	0	1	1	0	1	0	1	1	0	0	1	1	0	1	0	1	1	0	0	0.5	0.5	0.5	248.07	2391	2391	1	5	0.0034052	74283	By MS/MS
E9PUA5;Q9QWT9	E9PUA5;Q9QWT9	1;1	1;1	1;1	Kinesin-like protein;Kinesin-like protein KIFC1	Kifc5b;Kifc1	tr|E9PUA5|E9PUA5_MOUSE Kinesin-like protein OS=Mus musculus OX=10090 GN=Kifc5b PE=1 SV=1;sp|Q9QWT9|KIFC1_MOUSE Kinesin-like protein KIFC1 OS=Mus musculus OX=10090 GN=Kifc1 PE=1 SV=2	2	1	1	1	0	1	0	0	0	0	0	0	0	0	1	0	0	0	0	0	0	0	0	1	0	0	0	0	0	0	0	2021-01-02	2021-01-02	2021-01-02	73681	672	672;674	1	1	0.0071283	6444
E9PW10	E9PW10	1	1	1		Triml2	tr|E9PW10|E9PW10_MOUSE Tripartite motif family-like 2 OS=Mus musculus OX=10090 GN=Triml2 PE=4 SV=1	1	1	1	1	1	0	0	0	0	0	0	0	0	1	0	0	0	0	0	0	0	0	1	0	0	0	0	0	0	0	0	2021-07-04	2021-07-04	2021-07-04	47807	424	424	1	1	0.008089	6384	By MS/MS
E9Q3G8	E9Q3G8	1	1	1		Nup153	tr|E9Q3G8|E9Q3G8_MOUSE Nucleoporin 153 OS=Mus musculus OX=10090 GN=Nup153 PE=1 SV=1	1	1	1	1	1	1	0	0	0	0	0	0	0	1	1	0	0	0	0	0	0	0	1	1	0	0	0	0	0	0	0	2021-04-01	2021-04-01	2021-04-01	152.01	1462	1462	1	2	0.0034443	74647	By MS/MS
E9Q3S4	E9Q3S4	1	1	1	Mitogen-activated protein kinase kinase kinase 19	Map3k19	sp|E9Q3S4|M3K19_MOUSE Mitogen-activated protein kinase kinase kinase 19 OS=Mus musculus OX=10090 GN=Map3k19 PE=3 SV=1	1	1	1	1	1	1	1	1	1	1	1	1	1	1	1	1	1	1	1	1	1	1	1	1	1	1	1	1	1	1	1	0.5	0.5	0.5	146.41	1311	1311	1	13	0.0012579	10174	By MS/MS
E9Q557	E9Q557	1	1	1	Desmoplakin	Dsp	sp|E9Q557|DESP_MOUSE Desmoplakin OS=Mus musculus OX=10090 GN=Dsp PE=1 SV=1	1	1	1	1	0	0	0	0	0	1	0	0	0	0	0	0	0	0	1	0	0	0	0	0	0	0	0	1	0	0	0	0.4	0.4	0.4	332.91	2883	2883	1	1	0.0034014	74283
E9Q6E5	E9Q6E5	1	1	1		Srsf11	tr|E9Q6E5|E9Q6E5_MOUSE Serine/arginine-rich-splicing factor 11 OS=Mus musculus OX=10090 GN=Srsf11 PE=1 SV=1	1	1	1	1	0	0	0	0	0	1	0	0	0	0	0	0	0	0	1	0	0	0	0	0	0	0	0	1	0	0	0	2021-03-03	2021-03-03	2021-03-03	56697	511	511	1	1	0.0034325	74572
F8VQ39	F8VQ39	1	1	1		Ankdd1a	tr|F8VQ39|F8VQ39_MOUSE Ankyrin repeat and death domain-containing 1A OS=Mus musculus OX=10090 GN=Ankdd1a PE=4 SV=1	1	1	1	1	1	1	1	1	1	1	1	1	1	1	1	1	1	1	1	1	1	1	1	1	1	1	1	1	1	1	1	2021-09-02	2021-09-02	2021-09-02	52855	480	480	1	17	0.0053476	67725	By MS/MS
G3UZ60;P61957;Q9Z172	G3UZ60;P61957;Q9Z172	1;1;1	1;1;1	1;1;1	Small ubiquitin-related modifier 2;Small ubiquitin-related modifier 3	Sumo3;Sumo2	tr|G3UZ60|G3UZ60_MOUSE Predicted gene, 49325 OS=Mus musculus OX=10090 GN=Gm49325 PE=4 SV=1;sp|P61957|SUMO2_MOUSE Small ubiquitin-related modifier 2 OS=Mus musculus OX=10090 GN=Sumo2 PE=1 SV=1;sp|Q9Z172|SUMO3_MOUSE Small ubiquitin-related modifier 3 OS=Mus	3	1	1	1	1	1	1	1	1	1	1	1	1	1	1	1	1	1	1	1	1	1	1	1	1	1	1	1	1	1	1	16	16	16	86017	75	75;95;110	1	10	0	24653	By MS/MS
O08674;P31266	O08674;P31266	1;1	1;1	1;1	Recombining binding protein suppressor of hairless-like protein;Recombining binding protein suppressor of hairless	Rbpjl;Rbpj	sp|O08674|RBPJL_MOUSE Recombining binding protein suppressor of hairless-like protein OS=Mus musculus OX=10090 GN=Rbpjl PE=1 SV=1;sp|P31266|SUH_MOUSE Recombining binding protein suppressor of hairless OS=Mus musculus OX=10090 GN=Rbpj PE=1 SV=1	2	1	1	1	1	0	0	0	0	0	1	0	0	1	0	0	0	0	0	1	0	0	1	0	0	0	0	0	1	0	0	2021-05-02	2021-05-02	2021-05-02	56779	515	515;526	1	2	0.002439	84695	By MS/MS
O08915	O08915	1	1	1	AH receptor-interacting protein	Aip	sp|O08915|AIP_MOUSE AH receptor-interacting protein OS=Mus musculus OX=10090 GN=Aip PE=1 SV=1	1	1	1	1	1	1	1	0	0	0	0	1	0	1	1	1	0	0	0	0	1	0	1	1	1	0	0	0	0	1	0	2021-02-04	2021-02-04	2021-02-04	37605	330	330	1	4	0.0012563	10139	By MS/MS
O09172	O09172	1	1	1	Glutamate--cysteine ligase regulatory subunit	Gclm	sp|O09172|GSH0_MOUSE Glutamate--cysteine ligase regulatory subunit OS=Mus musculus OX=10090 GN=Gclm PE=1 SV=1	1	1	1	1	0	1	1	0	0	0	0	1	0	0	1	1	0	0	0	0	1	0	0	1	1	0	0	0	0	1	0	2021-07-04	2021-07-04	2021-07-04	30534	274	274	1	3	0.0087977	62038
O35218	O35218	1	1	1	Cleavage and polyadenylation specificity factor subunit 2	Cpsf2	sp|O35218|CPSF2_MOUSE Cleavage and polyadenylation specificity factor subunit 2 OS=Mus musculus OX=10090 GN=Cpsf2 PE=1 SV=1	1	1	1	1	1	1	0	0	0	0	1	1	1	1	1	0	0	0	0	1	1	1	1	1	0	0	0	0	1	1	1	2	2	2	88382	782	782	1	5	0.0012642	10769	By MS/MS
O35711;Q8C8U0	O35711;Q8C8U0	1;1	1;1	1;1	Liprin-beta-2;Liprin-beta-1	Ppfibp2;Ppfibp1	sp|O35711|LIPB2_MOUSE Liprin-beta-2 OS=Mus musculus OX=10090 GN=Ppfibp2 PE=1 SV=3;sp|Q8C8U0|LIPB1_MOUSE Liprin-beta-1 OS=Mus musculus OX=10090 GN=Ppfibp1 PE=1 SV=3	2	1	1	1	1	0	0	0	0	0	1	0	0	1	0	0	0	0	0	1	0	0	1	0	0	0	0	0	1	0	0	2021-04-01	2021-04-01	2021-04-01	98752	882	882;969	1	2	0.0052854	66604	By MS/MS
O35841	O35841	1	1	1	Apoptosis inhibitor 5	Api5	sp|O35841|API5_MOUSE Apoptosis inhibitor 5 OS=Mus musculus OX=10090 GN=Api5 PE=1 SV=2	1	1	1	1	1	1	0	0	0	0	1	0	1	1	1	0	0	0	0	1	0	1	1	1	0	0	0	0	1	0	1	2021-04-02	2021-04-02	2021-04-02	56784	504	504	1	4	0.0023585	77751	By MS/MS
O35972	O35972	1	1	1	39S ribosomal protein L23, mitochondrial	Mrpl23	sp|O35972|RM23_MOUSE 39S ribosomal protein L23, mitochondrial OS=Mus musculus OX=10090 GN=Mrpl23 PE=1 SV=1	1	1	1	1	0	0	0	0	0	1	0	0	0	0	0	0	0	0	1	0	0	0	0	0	0	0	0	1	0	0	0	2021-09-08	2021-09-08	2021-09-08	17121	146	146	1	1	0.0088063	62066
O54734	O54734	1	1	1	Dolichyl-diphosphooligosaccharide--protein glycosyltransferase 48 kDa subunit	Ddost	sp|O54734|OST48_MOUSE Dolichyl-diphosphooligosaccharide--protein glycosyltransferase 48 kDa subunit OS=Mus musculus OX=10090 GN=Ddost PE=1 SV=2	1	1	1	1	1	1	1	1	0	1	1	1	1	1	1	1	1	0	1	1	1	1	1	1	1	1	0	1	1	1	1	2	2	2	49027	441	441	1	8	0.0033223	71802	By matching
O54784	O54784	1	1	1	Death-associated protein kinase 3	Dapk3	sp|O54784|DAPK3_MOUSE Death-associated protein kinase 3 OS=Mus musculus OX=10090 GN=Dapk3 PE=1 SV=1	1	1	1	1	1	0	0	0	0	0	1	0	0	1	0	0	0	0	0	1	0	0	1	0	0	0	0	0	1	0	0	2021-09-02	2021-09-02	2021-09-02	51421	448	448	1	2	0.0013587	12038	By MS/MS
O54941	O54941	1	1	1	SWI/SNF-related matrix-associated actin-dependent regulator of chromatin subfamily E member 1	Smarce1	sp|O54941|SMCE1_MOUSE SWI/SNF-related matrix-associated actin-dependent regulator of chromatin subfamily E member 1 OS=Mus musculus OX=10090 GN=Smarce1 PE=1 SV=1	1	1	1	1	1	1	0	0	0	0	1	0	0	1	1	0	0	0	0	1	0	0	1	1	0	0	0	0	1	0	0	2021-06-03	2021-06-03	2021-06-03	46638	411	411	1	3	0.0087891	62035	By MS/MS
O54962	O54962	1	1	1	Barrier-to-autointegration factor;Barrier-to-autointegration factor, N-terminally processed	Banf1	sp|O54962|BAF_MOUSE Barrier-to-autointegration factor OS=Mus musculus OX=10090 GN=Banf1 PE=1 SV=1	1	1	1	1	1	1	0	0	0	0	1	0	1	1	1	0	0	0	0	1	0	1	1	1	0	0	0	0	1	0	1	27	27	27	10102	89	89	1	4	0.005176	65457	By MS/MS
O70251	O70251	1	1	1	Elongation factor 1-beta	Eef1b	sp|O70251|EF1B_MOUSE Elongation factor 1-beta OS=Mus musculus OX=10090 GN=Eef1b PE=1 SV=5	1	1	1	1	1	0	1	0	1	1	1	1	1	1	0	1	0	1	1	1	1	1	1	0	1	0	1	1	1	1	1	2021-08-05	2021-08-05	2021-08-05	24693	225	225	1	7	0.0013021	11422	By MS/MS
O70310	O70310	1	1	1	Glycylpeptide N-tetradecanoyltransferase 1	Nmt1	sp|O70310|NMT1_MOUSE Glycylpeptide N-tetradecanoyltransferase 1 OS=Mus musculus OX=10090 GN=Nmt1 PE=1 SV=1	1	1	1	1	0	0	0	0	0	0	1	0	0	0	0	0	0	0	0	1	0	0	0	0	0	0	0	0	1	0	0	2021-06-02	2021-06-02	2021-06-02	56888	496	496	1	1	0.0033445	72291
O88532	O88532	1	1	1	Zinc finger RNA-binding protein	Zfr	sp|O88532|ZFR_MOUSE Zinc finger RNA-binding protein OS=Mus musculus OX=10090 GN=Zfr PE=1 SV=2	1	1	1	1	1	0	0	0	0	0	1	0	0	1	0	0	0	0	0	1	0	0	1	0	0	0	0	0	1	0	0	2021-06-01	2021-06-01	2021-06-01	116.86	1074	1074	1	2	0.001261	10524	By MS/MS
P02802	P02802	1	1	1	Metallothionein-1	Mt1	sp|P02802|MT1_MOUSE Metallothionein-1 OS=Mus musculus OX=10090 GN=Mt1 PE=1 SV=1	1	1	1	1	1	1	1	0	1	1	1	1	1	1	1	1	0	1	1	1	1	1	1	1	1	0	1	1	1	1	1	2021-05-29	2021-05-29	2021-05-29	60181	61	61	1	8	0.0088322	62141	By matching
P03930	P03930	1	1	1	ATP synthase protein 8	Mtatp8	sp|P03930|ATP8_MOUSE ATP synthase protein 8 OS=Mus musculus OX=10090 GN=Mtatp8 PE=1 SV=1	1	1	1	1	1	1	1	1	0	1	1	1	1	1	1	1	1	0	1	1	1	1	1	1	1	1	0	1	1	1	1	2021-09-14	2021-09-14	2021-09-14	77662	67	67	1	8	0	2021-11-30	By matching
P09055	P09055	1	1	1	Integrin beta-1	Itgb1	sp|P09055|ITB1_MOUSE Integrin beta-1 OS=Mus musculus OX=10090 GN=Itgb1 PE=1 SV=1	1	1	1	1	1	0	1	1	1	1	1	0	1	1	0	1	1	1	1	1	0	1	1	0	1	1	1	1	1	0	1	2021-01-02	2021-01-02	2021-01-02	88231	798	798	1	7	0.0071356	64456	By matching
P10107	P10107	1	1	1	Annexin A1	Anxa1	sp|P10107|ANXA1_MOUSE Annexin A1 OS=Mus musculus OX=10090 GN=Anxa1 PE=1 SV=2	1	1	1	1	1	0	0	0	0	0	0	0	0	1	0	0	0	0	0	0	0	0	1	0	0	0	0	0	0	0	0	4	4	4	38734	346	346	1	1	0.0024155	82864	By MS/MS
P14685	P14685	1	1	1	26S proteasome non-ATPase regulatory subunit 3	Psmd3	sp|P14685|PSMD3_MOUSE 26S proteasome non-ATPase regulatory subunit 3 OS=Mus musculus OX=10090 GN=Psmd3 PE=1 SV=3	1	1	1	1	1	0	0	0	0	0	1	0	0	1	0	0	0	0	0	1	0	0	1	0	0	0	0	0	1	0	0	2021-08-02	2021-08-02	2021-08-02	60718	530	530	1	2	0.0043384	69556	By MS/MS
P23607;P17012	P23607;P17012	1;1	1;1	1;1	Zinc finger autosomal protein;Zinc finger X-chromosomal protein	Zfa;Zfx	sp|P23607|ZFA_MOUSE Zinc finger autosomal protein OS=Mus musculus OX=10090 GN=Zfa PE=3 SV=1;sp|P17012|ZFX_MOUSE Zinc finger X-chromosomal protein OS=Mus musculus OX=10090 GN=Zfx PE=1 SV=2	2	1	1	1	1	1	0	0	0	0	1	0	0	1	1	0	0	0	0	1	0	0	1	1	0	0	0	0	1	0	0	2021-02-01	2021-02-01	2021-02-01	84657	742	742;799	1	3	0.004362	70107	By MS/MS
P17095	P17095	1	1	1	High mobility group protein HMG-I/HMG-Y	Hmga1	sp|P17095|HMGA1_MOUSE High mobility group protein HMG-I/HMG-Y OS=Mus musculus OX=10090 GN=Hmga1 PE=1 SV=4	1	1	1	1	1	1	1	1	1	1	1	1	1	1	1	1	1	1	1	1	1	1	1	1	1	1	1	1	1	1	1	2021-04-23	2021-04-23	2021-04-23	11614	107	107	1	16	0	23467	By MS/MS
P17897	P17897	1	1	1	Lysozyme C-1	Lyz1	sp|P17897|LYZ1_MOUSE Lysozyme C-1 OS=Mus musculus OX=10090 GN=Lyz1 PE=1 SV=1	1	1	1	1	1	0	0	0	0	0	0	0	0	1	0	0	0	0	0	0	0	0	1	0	0	0	0	0	0	0	0	2021-01-08	2021-01-08	2021-01-08	16794	148	148	1	1	0.0023753	78662	By MS/MS
P19324	P19324	1	1	1	Serpin H1	Serpinh1	sp|P19324|SERPH_MOUSE Serpin H1 OS=Mus musculus OX=10090 GN=Serpinh1 PE=1 SV=3	1	1	1	1	1	1	1	0	0	0	1	0	1	1	1	1	0	0	0	1	0	1	1	1	1	0	0	0	1	0	1	2021-06-03	2021-06-03	2021-06-03	46533	417	417	1	5	0.0015504	15599	By MS/MS
P19426	P19426	1	1	1	Negative elongation factor E	Nelfe	sp|P19426|NELFE_MOUSE Negative elongation factor E OS=Mus musculus OX=10090 GN=Nelfe PE=1 SV=2	1	1	1	1	1	0	1	0	0	0	0	1	1	1	0	1	0	0	0	0	1	1	1	0	1	0	0	0	0	1	1	2021-08-04	2021-08-04	2021-08-04	42554	375	375	1	4	0.0012674	10843	By MS/MS
P20263	P20263	1	1	1	POU domain, class 5, transcription factor 1	Pou5f1	sp|P20263|PO5F1_MOUSE POU domain, class 5, transcription factor 1 OS=Mus musculus OX=10090 GN=Pou5f1 PE=1 SV=1	1	1	1	1	1	0	0	0	0	0	1	0	0	1	0	0	0	0	0	1	0	0	1	0	0	0	0	0	1	0	0	2021-08-08	2021-08-08	2021-08-08	38216	352	352	1	2	0.0016611	17449	By MS/MS
P20664	P20664	1	1	1	DNA primase small subunit	Prim1	sp|P20664|PRI1_MOUSE DNA primase small subunit OS=Mus musculus OX=10090 GN=Prim1 PE=1 SV=1	1	1	1	1	1	1	1	0	0	1	0	0	0	1	1	1	0	0	1	0	0	0	1	1	1	0	0	1	0	0	0	2021-01-03	2021-01-03	2021-01-03	49295	417	417	1	4	0.0080321	63669	By MS/MS
P23475	P23475	1	1	1	X-ray repair cross-complementing protein 6	Xrcc6	sp|P23475|XRCC6_MOUSE X-ray repair cross-complementing protein 6 OS=Mus musculus OX=10090 GN=Xrcc6 PE=1 SV=5	1	1	1	1	1	1	1	0	0	0	1	1	1	1	1	1	0	0	0	1	1	1	1	1	1	0	0	0	1	1	1	2021-08-02	2021-08-02	2021-08-02	69483	608	608	1	6	0.0015625	15745	By MS/MS
P23881	P23881	1	1	1	Transcription elongation factor A protein 3	Tcea3	sp|P23881|TCEA3_MOUSE Transcription elongation factor A protein 3 OS=Mus musculus OX=10090 GN=Tcea3 PE=1 SV=3	1	1	1	1	1	1	1	0	0	1	1	1	1	1	1	1	0	0	1	1	1	1	1	1	1	0	0	1	1	1	1	4	4	4	38849	347	347	1	7	0.0012422	92539	By MS/MS
P26883	P26883	1	1	1	Peptidyl-prolyl cis-trans isomerase FKBP1A	Fkbp1a	sp|P26883|FKB1A_MOUSE Peptidyl-prolyl cis-trans isomerase FKBP1A OS=Mus musculus OX=10090 GN=Fkbp1a PE=1 SV=2	1	1	1	1	1	0	0	0	0	0	1	0	0	1	0	0	0	0	0	1	0	0	1	0	0	0	0	0	1	0	0	12	12	12	11922	108	108	1	2	0.0053937	68724	By MS/MS
P27612	P27612	1	1	1	Phospholipase A-2-activating protein	Plaa	sp|P27612|PLAP_MOUSE Phospholipase A-2-activating protein OS=Mus musculus OX=10090 GN=Plaa PE=1 SV=4	1	1	1	1	1	1	0	0	0	0	1	0	0	1	1	0	0	0	0	1	0	0	1	1	0	0	0	0	1	0	0	2021-09-02	2021-09-02	2021-09-02	87.22	794	794	1	3	0.0023502	77058	By MS/MS
P28229	P28229	1	1	1	Gap junction gamma-1 protein	Gjc1	sp|P28229|CXG1_MOUSE Gap junction gamma-1 protein OS=Mus musculus OX=10090 GN=Gjc1 PE=1 SV=1	1	1	1	1	0	0	0	0	0	0	1	0	0	0	0	0	0	0	0	1	0	0	0	0	0	0	0	0	1	0	0	2021-03-06	2021-03-06	2021-03-06	45666	396	396	1	1	0.0052743	6644
P28659;Q9Z0H4	P28659;Q9Z0H4	1;1	1;1	1;1	CUGBP Elav-like family member 1;CUGBP Elav-like family member 2	Celf1;Celf2	sp|P28659|CELF1_MOUSE CUGBP Elav-like family member 1 OS=Mus musculus OX=10090 GN=Celf1 PE=1 SV=2;sp|Q9Z0H4|CELF2_MOUSE CUGBP Elav-like family member 2 OS=Mus musculus OX=10090 GN=Celf2 PE=1 SV=1	2	1	1	1	0	0	1	0	0	0	1	0	0	0	0	1	0	0	0	1	0	0	0	0	1	0	0	0	1	0	0	2021-01-02	2021-01-02	2021-01-02	52107	486	486;508	1	2	0.0061856	65105
P32507	P32507	1	1	1	Nectin-2	Pvrl2	sp|P32507|NECT2_MOUSE Nectin-2 OS=Mus musculus OX=10090 GN=Nectin2 PE=1 SV=2	1	1	1	1	1	0	0	0	0	0	1	1	1	1	0	0	0	0	0	1	1	1	1	0	0	0	0	0	1	1	1	2021-07-04	2021-07-04	2021-07-04	57317	530	530	1	5	0.0016393	2021-09-17	By MS/MS
P32921	P32921	1	1	1	Tryptophan--tRNA ligase, cytoplasmic;T1-TrpRS;T2-TrpRS	Wars	sp|P32921|SYWC_MOUSE Tryptophan--tRNA ligase, cytoplasmic OS=Mus musculus OX=10090 GN=Wars PE=1 SV=2	1	1	1	1	1	1	1	1	1	1	1	1	1	1	1	1	1	1	1	1	1	1	1	1	1	1	1	1	1	1	1	2021-03-03	2021-03-03	2021-03-03	54357	481	481	1	9	0.003337	72009	By matching
P34022	P34022	1	1	1	Ran-specific GTPase-activating protein	Ranbp1	sp|P34022|RANG_MOUSE Ran-specific GTPase-activating protein OS=Mus musculus OX=10090 GN=Ranbp1 PE=1 SV=2	1	1	1	1	1	1	1	1	0	1	0	1	1	1	1	1	1	0	1	0	1	1	1	1	1	1	0	1	0	1	1	2021-04-06	2021-04-06	2021-04-06	23596	203	203	1	7	0.0024038	80804	By MS/MS
P40124	P40124	1	1	1	Adenylyl cyclase-associated protein 1	Cap1	sp|P40124|CAP1_MOUSE Adenylyl cyclase-associated protein 1 OS=Mus musculus OX=10090 GN=Cap1 PE=1 SV=4	1	1	1	1	1	1	1	0	1	1	1	1	0	1	1	1	0	1	1	1	1	0	1	1	1	0	1	1	1	1	0	2021-08-03	2021-08-03	2021-08-03	51564	474	474	1	7	0.0012594	10399	By MS/MS
P42669	P42669	1	1	1	Transcriptional activator protein Pur-alpha	Pura	sp|P42669|PURA_MOUSE Transcriptional activator protein Pur-alpha OS=Mus musculus OX=10090 GN=Pura PE=1 SV=1	1	1	1	1	1	0	0	0	0	0	1	0	0	1	0	0	0	0	0	1	0	0	1	0	0	0	0	0	1	0	0	2021-01-08	2021-01-08	2021-01-08	34883	321	321	1	2	0.0012739	10907	By MS/MS
P45376	P45376	1	1	1	Aldose reductase	Akr1b1	sp|P45376|ALDR_MOUSE Aldose reductase OS=Mus musculus OX=10090 GN=Akr1b1 PE=1 SV=3	1	1	1	1	1	1	1	1	1	1	1	1	1	1	1	1	1	1	1	1	1	1	1	1	1	1	1	1	1	1	1	2021-04-04	2021-04-04	2021-04-04	35732	316	316	1	9	0.0018215	2021-03-21	By MS/MS
P46061	P46061	1	1	1	Ran GTPase-activating protein 1	Rangap1	sp|P46061|RAGP1_MOUSE Ran GTPase-activating protein 1 OS=Mus musculus OX=10090 GN=Rangap1 PE=1 SV=2	1	1	1	1	1	0	0	0	0	0	0	0	0	1	0	0	0	0	0	0	0	0	1	0	0	0	0	0	0	0	0	2021-07-01	2021-07-01	2021-07-01	63.53	589	589	1	1	0.0053022	66816	By MS/MS
P46664	P46664	1	1	1	Adenylosuccinate synthetase isozyme 2	Adss	sp|P46664|PURA2_MOUSE Adenylosuccinate synthetase isozyme 2 OS=Mus musculus OX=10090 GN=Adss PE=1 SV=2	1	1	1	1	1	0	0	0	0	0	0	0	0	1	0	0	0	0	0	0	0	0	1	0	0	0	0	0	0	0	0	2021-01-03	2021-01-03	2021-01-03	50.02	456	456	1	1	0.0080727	63743	By MS/MS
P47738	P47738	1	1	1	Aldehyde dehydrogenase, mitochondrial	Aldh2	sp|P47738|ALDH2_MOUSE Aldehyde dehydrogenase, mitochondrial OS=Mus musculus OX=10090 GN=Aldh2 PE=1 SV=1	1	1	1	1	0	0	1	0	0	1	1	0	1	0	0	1	0	0	1	1	0	1	0	0	1	0	0	1	1	0	1	2021-07-02	2021-07-02	2021-07-02	56537	519	519	1	4	0.0012755	1991-10-01
P49025	P49025	1	1	1	Citron Rho-interacting kinase	Cit	sp|P49025|CTRO_MOUSE Citron Rho-interacting kinase OS=Mus musculus OX=10090 GN=Cit PE=1 SV=3	1	1	1	1	0	0	0	0	0	0	0	1	1	0	0	0	0	0	0	0	1	1	0	0	0	0	0	0	0	1	1	1	1	1	235.39	2055	2055	1	2	0.0023923	79504
P50516	P50516	1	1	1	V-type proton ATPase catalytic subunit A	Atp6v1a	sp|P50516|VATA_MOUSE V-type proton ATPase catalytic subunit A OS=Mus musculus OX=10090 GN=Atp6v1a PE=1 SV=2	1	1	1	1	0	0	1	0	0	0	0	0	0	0	0	1	0	0	0	0	0	0	0	0	1	0	0	0	0	0	0	2021-03-01	2021-03-01	2021-03-01	68325	617	617	1	1	1	-2
P51150	P51150	1	1	1	Ras-related protein Rab-7a	Rab7a	sp|P51150|RAB7A_MOUSE Ras-related protein Rab-7a OS=Mus musculus OX=10090 GN=Rab7a PE=1 SV=2	1	1	1	1	1	1	1	0	0	0	1	1	1	1	1	1	0	0	0	1	1	1	1	1	1	0	0	0	1	1	1	2021-08-06	2021-08-06	2021-08-06	23489	207	207	1	6	0.0017889	20282	By MS/MS
P52432	P52432	1	1	1	DNA-directed RNA polymerases I and III subunit RPAC1	Polr1c	sp|P52432|RPAC1_MOUSE DNA-directed RNA polymerases I and III subunit RPAC1 OS=Mus musculus OX=10090 GN=Polr1c PE=1 SV=3	1	1	1	1	0	1	0	0	0	0	0	0	1	0	1	0	0	0	0	0	0	1	0	1	0	0	0	0	0	0	1	2021-09-02	2021-09-02	2021-09-02	39106	346	346	1	2	0.0052966	66804
P54775	P54775	1	1	1	26S protease regulatory subunit 6B	Psmc4	sp|P54775|PRS6B_MOUSE 26S proteasome regulatory subunit 6B OS=Mus musculus OX=10090 GN=Psmc4 PE=1 SV=2	1	1	1	1	1	0	0	0	0	0	0	0	0	1	0	0	0	0	0	0	0	0	1	0	0	0	0	0	0	0	0	2021-02-02	2021-02-02	2021-02-02	47408	418	418	1	1	0.0071502	6453	By MS/MS
P54822	P54822	1	1	1	Adenylosuccinate lyase	Adsl	sp|P54822|PUR8_MOUSE Adenylosuccinate lyase OS=Mus musculus OX=10090 GN=Adsl PE=1 SV=2	1	1	1	1	1	0	1	0	0	0	1	0	1	1	0	1	0	0	0	1	0	1	1	0	1	0	0	0	1	0	1	2021-05-04	2021-05-04	2021-05-04	54866	484	484	1	4	0.003413	74311	By MS/MS
P54923	P54923	1	1	1	[Protein ADP-ribosylarginine] hydrolase	Adprh	sp|P54923|ADPRH_MOUSE [Protein ADP-ribosylarginine] hydrolase OS=Mus musculus OX=10090 GN=Adprh PE=1 SV=1	1	1	1	1	1	1	1	0	0	0	1	1	0	1	1	1	0	0	0	1	1	0	1	1	1	0	0	0	1	1	0	2021-01-04	2021-01-04	2021-01-04	40068	362	362	1	5	0.0052632	66316	By MS/MS
P56390	P56390	1	1	1	Cyclin-dependent kinases regulatory subunit 2	Cks2	sp|P56390|CKS2_MOUSE Cyclin-dependent kinases regulatory subunit 2 OS=Mus musculus OX=10090 GN=Cks2 PE=1 SV=1	1	1	1	1	1	0	0	0	0	0	0	0	0	1	0	0	0	0	0	0	0	0	1	0	0	0	0	0	0	0	0	2021-03-20	2021-03-20	2021-03-20	98742	79	79	1	1	0.0088757	62511	By MS/MS
P58022	P58022	1	1	1	Lysyl oxidase homolog 2	Loxl2	sp|P58022|LOXL2_MOUSE Lysyl oxidase homolog 2 OS=Mus musculus OX=10090 GN=Loxl2 PE=1 SV=2	1	1	1	1	0	0	0	0	0	0	1	0	0	0	0	0	0	0	0	1	0	0	0	0	0	0	0	0	1	0	0	2021-06-02	2021-06-02	2021-06-02	87002	776	776	1	1	0.001233	88932
P59328	P59328	1	1	1	WD repeat and HMG-box DNA-binding protein 1	Wdhd1	sp|P59328|WDHD1_MOUSE WD repeat and HMG-box DNA-binding protein 1 OS=Mus musculus OX=10090 GN=Wdhd1 PE=1 SV=2	1	1	1	1	1	0	0	0	0	0	1	0	0	1	0	0	0	0	0	1	0	0	1	0	0	0	0	0	1	0	0	2021-06-03	2021-06-03	2021-06-03	124.25	1117	1117	1	2	0.0033595	72657	By MS/MS
P60229	P60229	1	1	1	Eukaryotic translation initiation factor 3 subunit E	Eif3e	sp|P60229|EIF3E_MOUSE Eukaryotic translation initiation factor 3 subunit E OS=Mus musculus OX=10090 GN=Eif3e PE=1 SV=1	1	1	1	1	1	1	0	1	1	1	1	0	1	1	1	0	1	1	1	1	0	1	1	1	0	1	1	1	1	0	1	2021-05-02	2021-05-02	2021-05-02	52.22	445	445	1	7	0.0033822	73244	By matching
P61082	P61082	1	1	1	NEDD8-conjugating enzyme Ubc12	Ube2m	sp|P61082|UBC12_MOUSE NEDD8-conjugating enzyme Ubc12 OS=Mus musculus OX=10090 GN=Ube2m PE=1 SV=1	1	1	1	1	1	0	0	0	0	1	1	1	0	1	0	0	0	0	1	1	1	0	1	0	0	0	0	1	1	1	0	6	6	6	2021-09-20	183	183	1	4	0.0089197	6287	By MS/MS
P61290	P61290	1	1	1	Proteasome activator complex subunit 3	Psme3	sp|P61290|PSME3_MOUSE Proteasome activator complex subunit 3 OS=Mus musculus OX=10090 GN=Psme3 PE=1 SV=1	1	1	1	1	1	1	1	0	0	0	1	0	1	1	1	1	0	0	0	1	0	1	1	1	1	0	0	0	1	0	1	2021-03-04	2021-03-04	2021-03-04	29506	254	254	1	5	0.0013106	11507	By MS/MS
P61514	P61514	1	1	1	60S ribosomal protein L37a	Rpl37a	sp|P61514|RL37A_MOUSE 60S ribosomal protein L37a OS=Mus musculus OX=10090 GN=Rpl37a PE=1 SV=2	1	1	1	1	1	1	1	0	0	1	1	0	1	1	1	1	0	0	1	1	0	1	1	1	1	0	0	1	1	0	1	2021-06-19	2021-06-19	2021-06-19	10275	92	92	1	6	0	98741	By MS/MS
P61759	P61759	1	1	1	Prefoldin subunit 3	Vbp1	sp|P61759|PFD3_MOUSE Prefoldin subunit 3 OS=Mus musculus OX=10090 GN=Vbp1 PE=1 SV=2	1	1	1	1	1	1	1	0	0	0	1	1	1	1	1	1	0	0	0	1	1	1	1	1	1	0	0	0	1	1	1	2021-01-05	2021-01-05	2021-01-05	22435	196	196	1	6	0.0043526	69969	By MS/MS
P62075	P62075	1	1	1	Mitochondrial import inner membrane translocase subunit Tim13	Timm13	sp|P62075|TIM13_MOUSE Mitochondrial import inner membrane translocase subunit Tim13 OS=Mus musculus OX=10090 GN=Timm13 PE=1 SV=1	1	1	1	1	1	0	1	0	0	0	0	0	0	1	0	1	0	0	0	0	0	0	1	0	1	0	0	0	0	0	0	2021-06-11	2021-06-11	2021-06-11	10458	95	95	1	3	1	-2	By MS/MS
P62196	P62196	1	1	1	26S protease regulatory subunit 8	Psmc5	sp|P62196|PRS8_MOUSE 26S proteasome regulatory subunit 8 OS=Mus musculus OX=10090 GN=Psmc5 PE=1 SV=1	1	1	1	1	1	0	0	0	0	0	0	0	0	1	0	0	0	0	0	0	0	0	1	0	0	0	0	0	0	0	0	2021-07-04	2021-07-04	2021-07-04	45626	406	406	1	1	0.008016	63431	By MS/MS
P62305	P62305	1	1	1	Small nuclear ribonucleoprotein E	Snrpe	sp|P62305|RUXE_MOUSE Small nuclear ribonucleoprotein E OS=Mus musculus OX=10090 GN=Snrpe PE=1 SV=1	1	1	1	1	1	1	1	1	0	1	1	1	1	1	1	1	1	0	1	1	1	1	1	1	1	1	0	1	1	1	1	2021-04-17	2021-04-17	2021-04-17	10803	92	92	1	14	0.0014903	14013	By MS/MS
P62307	P62307	1	1	1	Small nuclear ribonucleoprotein F	Snrpf	sp|P62307|RUXF_MOUSE Small nuclear ribonucleoprotein F OS=Mus musculus OX=10090 GN=Snrpf PE=1 SV=1	1	1	1	1	1	0	0	0	0	0	1	0	0	1	0	0	0	0	0	1	0	0	1	0	0	0	0	0	1	0	0	2021-01-15	2021-01-15	2021-01-15	97251	86	86	1	2	0.0024242	83127	By MS/MS
P62315	P62315	1	1	1	Small nuclear ribonucleoprotein Sm D1	Snrpd1	sp|P62315|SMD1_MOUSE Small nuclear ribonucleoprotein Sm D1 OS=Mus musculus OX=10090 GN=Snrpd1 PE=1 SV=1	1	1	1	1	0	1	0	0	0	1	1	0	0	0	1	0	0	0	1	1	0	0	0	1	0	0	0	1	1	0	0	2021-09-10	2021-09-10	2021-09-10	13281	119	119	1	3	0.0013072	11478
P62878	P62878	1	1	1	E3 ubiquitin-protein ligase RBX1;E3 ubiquitin-protein ligase RBX1, N-terminally processed	Rbx1	sp|P62878|RBX1_MOUSE E3 ubiquitin-protein ligase RBX1 OS=Mus musculus OX=10090 GN=Rbx1 PE=1 SV=1	1	1	1	1	1	0	1	0	0	0	1	0	0	1	0	1	0	0	0	1	0	0	1	0	1	0	0	0	1	0	0	2021-07-15	2021-07-15	2021-07-15	12274	108	108	1	3	0.0033746	73083	By MS/MS
P62892	P62892	1	1	1	60S ribosomal protein L39	Rpl39	sp|P62892|RL39_MOUSE 60S ribosomal protein L39 OS=Mus musculus OX=10090 GN=Rpl39 PE=1 SV=2	1	1	1	1	1	1	1	1	0	1	1	0	1	1	1	1	1	0	1	1	0	1	1	1	1	1	0	1	1	0	1	2021-06-19	2021-06-19	2021-06-19	64066	51	51	1	7	0	52014	By MS/MS
P62915	P62915	1	1	1	Transcription initiation factor IIB	Gtf2b	sp|P62915|TF2B_MOUSE Transcription initiation factor IIB OS=Mus musculus OX=10090 GN=Gtf2b PE=1 SV=1	1	1	1	1	0	1	0	0	0	0	0	0	0	0	1	0	0	0	0	0	0	0	0	1	0	0	0	0	0	0	0	2021-05-03	2021-05-03	2021-05-03	34819	316	316	1	1	0.009009	63372
Q80ZS7;Q9D0M5;P63168	Q80ZS7;Q9D0M5;P63168	1;1;1	1;1;1	1;1;1	Dynein light chain 2, cytoplasmic;Dynein light chain 1, cytoplasmic	BC048507;Dynll2;Dynll1	tr|Q80ZS7|Q80ZS7_MOUSE Dynein light chain OS=Mus musculus OX=10090 GN=BC048507 PE=1 SV=1;sp|Q9D0M5|DYL2_MOUSE Dynein light chain 2, cytoplasmic OS=Mus musculus OX=10090 GN=Dynll2 PE=1 SV=1;sp|P63168|DYL1_MOUSE Dynein light chain 1, cytoplasmic OS=Mus muscu	3	1	1	1	0	0	0	0	0	0	1	0	0	0	0	0	0	0	0	1	0	0	0	0	0	0	0	0	1	0	0	2021-04-12	2021-04-12	2021-04-12	10393	89	89;89;89	1	1	0.0034208	74324
P70122	P70122	1	1	1	Ribosome maturation protein SBDS	Sbds	sp|P70122|SBDS_MOUSE Ribosome maturation protein SBDS OS=Mus musculus OX=10090 GN=Sbds PE=1 SV=4	1	1	1	1	1	0	0	0	0	0	1	0	0	1	0	0	0	0	0	1	0	0	1	0	0	0	0	0	1	0	0	2021-06-07	2021-06-07	2021-06-07	28.78	250	250	1	2	0.0034884	75895	By MS/MS
P70441	P70441	1	1	1	Na(+)/H(+) exchange regulatory cofactor NHE-RF1	Slc9a3r1	sp|P70441|NHRF1_MOUSE Na(+)/H(+) exchange regulatory cofactor NHE-RF1 OS=Mus musculus OX=10090 GN=Slc9a3r1 PE=1 SV=3	1	1	1	1	0	0	0	0	0	0	0	0	1	0	0	0	0	0	0	0	0	1	0	0	0	0	0	0	0	0	1	2021-04-03	2021-04-03	2021-04-03	38.6	355	355	1	1	0.0044004	71155
P84091	P84091	1	1	1	AP-2 complex subunit mu	Ap2m1	sp|P84091|AP2M1_MOUSE AP-2 complex subunit mu OS=Mus musculus OX=10090 GN=Ap2m1 PE=1 SV=1	1	1	1	1	1	0	0	0	0	0	0	0	0	1	0	0	0	0	0	0	0	0	1	0	0	0	0	0	0	0	0	2021-04-03	2021-04-03	2021-04-03	49654	435	435	1	1	0.0054171	69483	By MS/MS
P97477	P97477	1	1	1	Aurora kinase A	Aurka	sp|P97477|AURKA_MOUSE Aurora kinase A OS=Mus musculus OX=10090 GN=Aurka PE=1 SV=1	1	1	1	1	1	0	1	0	0	0	1	0	0	1	0	1	0	0	0	1	0	0	1	0	1	0	0	0	1	0	0	2021-08-05	2021-08-05	2021-08-05	44772	395	395	1	3	0.0015576	15716	By MS/MS
P97820	P97820	1	1	1	Mitogen-activated protein kinase kinase kinase kinase 4	Map4k4	sp|P97820|M4K4_MOUSE Mitogen-activated protein kinase kinase kinase kinase 4 OS=Mus musculus OX=10090 GN=Map4k4 PE=1 SV=1	1	1	1	1	0	0	0	0	0	0	0	0	1	0	0	0	0	0	0	0	0	1	0	0	0	0	0	0	0	0	1	2021-07-02	2021-07-02	2021-07-02	140.6	1233	1233	1	1	0.008867	62408
P98078	P98078	1	1	1	Disabled homolog 2	Dab2	sp|P98078|DAB2_MOUSE Disabled homolog 2 OS=Mus musculus OX=10090 GN=Dab2 PE=1 SV=2	1	1	1	1	0	0	0	0	0	0	1	0	0	0	0	0	0	0	0	1	0	0	0	0	0	0	0	0	1	0	0	2021-04-01	2021-04-01	2021-04-01	82311	766	766	1	1	0.0033975	73817
P99027	P99027	1	1	1	60S acidic ribosomal protein P2	Rplp2	sp|P99027|RLA2_MOUSE 60S acidic ribosomal protein P2 OS=Mus musculus OX=10090 GN=Rplp2 PE=1 SV=3	1	1	1	1	1	1	1	0	0	1	1	0	1	1	1	1	0	0	1	1	0	1	1	1	1	0	0	1	1	0	1	2021-05-16	2021-05-16	2021-05-16	11651	115	115	1	6	0.0012361	90354	By MS/MS
Q00PI9	Q00PI9	1	1	1	Heterogeneous nuclear ribonucleoprotein U-like protein 2	Hnrnpul2	sp|Q00PI9|HNRL2_MOUSE Heterogeneous nuclear ribonucleoprotein U-like protein 2 OS=Mus musculus OX=10090 GN=Hnrnpul2 PE=1 SV=2	1	1	1	1	0	1	1	0	0	0	1	1	1	0	1	1	0	0	0	1	1	1	0	1	1	0	0	0	1	1	1	2021-09-01	2021-09-01	2021-09-01	84939	745	745	1	7	0.0043478	69938
Q02053	Q02053	1	1	1	Ubiquitin-like modifier-activating enzyme 1	Uba1	sp|Q02053|UBA1_MOUSE Ubiquitin-like modifier-activating enzyme 1 OS=Mus musculus OX=10090 GN=Uba1 PE=1 SV=1	1	1	1	1	1	1	1	0	0	1	0	0	1	1	1	1	0	0	1	0	0	1	1	1	1	0	0	1	0	0	1	2021-04-01	2021-04-01	2021-04-01	117.81	1058	1058	1	5	0.0015221	14932	By MS/MS
Q03958	Q03958	1	1	1	Prefoldin subunit 6	Pfdn6	sp|Q03958|PFD6_MOUSE Prefoldin subunit 6 OS=Mus musculus OX=10090 GN=Pfdn6 PE=1 SV=1	1	1	1	1	1	0	0	0	0	0	0	0	1	1	0	0	0	0	0	0	0	1	1	0	0	0	0	0	0	0	1	2021-08-11	2021-08-11	2021-08-11	14454	127	127	1	2	0.0012953	11225	By MS/MS
Q05816	Q05816	1	1	1	Fatty acid-binding protein, epidermal	Fabp5	sp|Q05816|FABP5_MOUSE Fatty acid-binding protein 5 OS=Mus musculus OX=10090 GN=Fabp5 PE=1 SV=3	1	1	1	1	1	0	0	0	0	0	0	0	0	1	0	0	0	0	0	0	0	0	1	0	0	0	0	0	0	0	0	2021-01-08	2021-01-08	2021-01-08	15137	135	135	1	1	0.0043668	70145	By MS/MS
Q07076	Q07076	1	1	1	Annexin A7	Anxa7	sp|Q07076|ANXA7_MOUSE Annexin A7 OS=Mus musculus OX=10090 GN=Anxa7 PE=1 SV=2	1	1	1	1	0	0	1	0	0	1	0	0	1	0	0	1	0	0	1	0	0	1	0	0	1	0	0	1	0	0	1	2021-05-03	2021-05-03	2021-05-03	49925	463	463	1	3	0.002381	78949
Q0VBD2	Q0VBD2	1	1	1	Protein MCM10 homolog	Mcm10	sp|Q0VBD2|MCM10_MOUSE Protein MCM10 homolog OS=Mus musculus OX=10090 GN=Mcm10 PE=1 SV=1	1	1	1	1	1	1	0	0	0	0	0	0	0	1	1	0	0	0	0	0	0	0	1	1	0	0	0	0	0	0	0	2	2	2	98405	885	885	1	2	0.0023447	76518	By matching
Q1EHW4	Q1EHW4	1	1	1	Histone deacetylase complex subunit SAP25	Sap25	sp|Q1EHW4|SAP25_MOUSE Histone deacetylase complex subunit SAP25 OS=Mus musculus OX=10090 GN=Sap25 PE=1 SV=1	1	1	1	1	1	0	0	0	0	0	1	0	0	1	0	0	0	0	0	1	0	0	1	0	0	0	0	0	1	0	0	2021-01-08	2021-01-08	2021-01-08	19845	186	186	1	2	0.0053079	67025	By MS/MS
Q3TAQ9	Q3TAQ9	1	1	1		Wdr36	tr|Q3TAQ9|Q3TAQ9_MOUSE WD repeat domain 36 OS=Mus musculus OX=10090 GN=Wdr36 PE=1 SV=1	1	1	1	1	0	1	0	0	0	0	1	0	0	0	1	0	0	0	0	1	0	0	0	1	0	0	0	0	1	0	0	2021-04-01	2021-04-01	2021-04-01	99719	899	899	1	2	0.0061475	64808
Q3TB82	Q3TB82	1	1	1	Pleckstrin homology domain-containing family F member 1	Plekhf1	sp|Q3TB82|PKHF1_MOUSE Pleckstrin homology domain-containing family F member 1 OS=Mus musculus OX=10090 GN=Plekhf1 PE=2 SV=1	1	1	1	1	1	0	0	0	0	0	0	0	1	1	0	0	0	0	0	0	0	1	1	0	0	0	0	0	0	0	1	2021-07-04	2021-07-04	2021-07-04	31157	279	279	1	2	0.0054054	69115	By MS/MS
Q3UB74	Q3UB74	1	1	1	Transforming growth factor beta regulator 1	Tbrg1	sp|Q3UB74|TBRG1_MOUSE Transforming growth factor beta regulator 1 OS=Mus musculus OX=10090 GN=Tbrg1 PE=1 SV=2	1	1	1	1	1	0	1	0	0	0	0	0	1	1	0	1	0	0	0	0	0	1	1	0	1	0	0	0	0	0	1	2021-07-02	2021-07-02	2021-07-02	44881	406	406	1	3	0.0012438	94873	By MS/MS
Q3UEB3	Q3UEB3	1	1	1	Poly(U)-binding-splicing factor PUF60	Puf60	sp|Q3UEB3|PUF60_MOUSE Poly(U)-binding-splicing factor PUF60 OS=Mus musculus OX=10090 GN=Puf60 PE=1 SV=2	1	1	1	1	1	0	0	0	0	0	1	0	1	1	0	0	0	0	0	1	0	1	1	0	0	0	0	0	1	0	1	2021-09-03	2021-09-03	2021-09-03	60248	564	564	1	3	0.0033408	72132	By MS/MS
Q3UHX2	Q3UHX2	1	1	1	28 kDa heat- and acid-stable phosphoprotein	Pdap1	sp|Q3UHX2|HAP28_MOUSE 28 kDa heat- and acid-stable phosphoprotein OS=Mus musculus OX=10090 GN=Pdap1 PE=1 SV=1	1	1	1	1	1	0	1	0	0	0	0	0	1	1	0	1	0	0	0	0	0	1	1	0	1	0	0	0	0	0	1	2021-05-10	2021-05-10	2021-05-10	20605	181	181	1	3	0.0023529	77469	By matching
Q3UJB0	Q3UJB0	1	1	1		Sf3b2	tr|Q3UJB0|Q3UJB0_MOUSE Splicing factor 3b, subunit 2 OS=Mus musculus OX=10090 GN=Sf3b2 PE=1 SV=1	1	1	1	1	1	0	0	0	0	0	0	0	0	1	0	0	0	0	0	0	0	0	1	0	0	0	0	0	0	0	0	2021-09-01	2021-09-01	2021-09-01	98197	878	878	1	1	0.0061538	64873	By MS/MS
Q3US17	Q3US17	1	1	1	Zinc finger protein 48	Znf48	sp|Q3US17|ZNF48_MOUSE Zinc finger protein 48 OS=Mus musculus OX=10090 GN=Znf48 PE=1 SV=2	1	1	1	1	0	1	0	0	0	0	0	0	0	0	1	0	0	0	0	0	0	0	0	1	0	0	0	0	0	0	0	2021-07-01	2021-07-01	2021-07-01	64599	591	591	1	1	0.005291	66804
Q3V0C3	Q3V0C3	1	1	1	NUT family member Gm806	Gm806	sp|Q3V0C3|NUTM2_MOUSE NUT family member 2 OS=Mus musculus OX=10090 GN=Nutm2 PE=2 SV=1	1	1	1	1	1	1	0	1	1	1	1	1	1	1	1	0	1	1	1	1	1	1	1	1	0	1	1	1	1	1	1	2021-04-01	2021-04-01	2021-04-01	80588	733	733	1	8	0.0080645	63737	By MS/MS
Q3V3R1	Q3V3R1	1	1	1	Monofunctional C1-tetrahydrofolate synthase, mitochondrial	Mthfd1l	sp|Q3V3R1|C1TM_MOUSE Monofunctional C1-tetrahydrofolate synthase, mitochondrial OS=Mus musculus OX=10090 GN=Mthfd1l PE=1 SV=2	1	1	1	1	0	0	1	0	1	1	0	0	1	0	0	1	0	1	1	0	0	1	0	0	1	0	1	1	0	0	1	1	1	1	105.73	977	977	1	4	0.0088149	62067
Q497V5	Q497V5	1	1	1	S1 RNA-binding domain-containing protein 1	Srbd1	sp|Q497V5|SRBD1_MOUSE S1 RNA-binding domain-containing protein 1 OS=Mus musculus OX=10090 GN=Srbd1 PE=2 SV=3	1	1	1	1	0	1	0	0	0	0	0	0	0	0	1	0	0	0	0	0	0	0	0	1	0	0	0	0	0	0	0	1	1	1	110.28	982	982	1	1	0.0071211	64365
Q4FK66	Q4FK66	1	1	1	Pre-mRNA-splicing factor 38A	Prpf38a	sp|Q4FK66|PR38A_MOUSE Pre-mRNA-splicing factor 38A OS=Mus musculus OX=10090 GN=Prpf38a PE=1 SV=1	1	1	1	1	1	1	1	0	1	1	0	1	1	1	1	1	0	1	1	0	1	1	1	1	1	0	1	1	0	1	1	2021-08-03	2021-08-03	2021-08-03	37436	312	312	1	7	0	24227	By MS/MS
Q5HZH7	Q5HZH7	1	1	1	Putative sodium-coupled neutral amino acid transporter 8	Slc38a8	sp|Q5HZH7|S38A8_MOUSE Putative sodium-coupled neutral amino acid transporter 8 OS=Mus musculus OX=10090 GN=Slc38a8 PE=2 SV=1	1	1	1	1	0	0	0	1	0	0	0	0	0	0	0	0	1	0	0	0	0	0	0	0	0	1	0	0	0	0	0	2021-02-03	2021-02-03	2021-02-03	46897	432	432	1	1	0.0087805	62023
Q5SSI6	Q5SSI6	1	1	1	U3 small nucleolar RNA-associated protein 18 homolog	Utp18	sp|Q5SSI6|UTP18_MOUSE U3 small nucleolar RNA-associated protein 18 homolog OS=Mus musculus OX=10090 GN=Utp18 PE=1 SV=1	1	1	1	1	0	1	0	0	0	0	0	0	0	0	1	0	0	0	0	0	0	0	0	1	0	0	0	0	0	0	0	2021-04-02	2021-04-02	2021-04-02	61217	552	552	1	2	0.0089731	63152
Q5SWD9	Q5SWD9	1	1	1	Pre-rRNA-processing protein TSR1 homolog	Tsr1	sp|Q5SWD9|TSR1_MOUSE Pre-rRNA-processing protein TSR1 homolog OS=Mus musculus OX=10090 GN=Tsr1 PE=1 SV=1	1	1	1	1	1	0	1	0	0	0	0	0	1	1	0	1	0	0	0	0	0	1	1	0	1	0	0	0	0	0	1	2021-04-01	2021-04-01	2021-04-01	92104	803	803	1	3	0.0012346	89364	By MS/MS
Q5SXY1	Q5SXY1	1	1	1	Cytospin-B	Specc1	sp|Q5SXY1|CYTSB_MOUSE Cytospin-B OS=Mus musculus OX=10090 GN=Specc1 PE=1 SV=2	1	1	1	1	0	0	0	0	0	0	1	1	1	0	0	0	0	0	0	1	1	1	0	0	0	0	0	0	1	1	1	2021-02-01	2021-02-01	2021-02-01	118.1	1067	1067	1	3	0.0012469	96016
Q8BMJ3;Q60872	Q8BMJ3;Q60872	1;1	1;1	1;1	Eukaryotic translation initiation factor 1A, X-chromosomal;Eukaryotic translation initiation factor 1A	Eif1ax;Eif1a	sp|Q8BMJ3|IF1AX_MOUSE Eukaryotic translation initiation factor 1A, X-chromosomal OS=Mus musculus OX=10090 GN=Eif1ax PE=2 SV=3;sp|Q60872|IF1A_MOUSE Eukaryotic translation initiation factor 1A OS=Mus musculus OX=10090 GN=Eif1a PE=2 SV=3	2	1	1	1	1	0	1	0	0	0	1	0	0	1	0	1	0	0	0	1	0	0	1	0	1	0	0	0	1	0	0	2021-01-11	2021-01-11	2021-01-11	16.46	144	144;144	1	3	0	32.07	By MS/MS
Q61035	Q61035	1	1	1	Histidine--tRNA ligase, cytoplasmic	Hars	sp|Q61035|SYHC_MOUSE Histidine--tRNA ligase, cytoplasmic OS=Mus musculus OX=10090 GN=Hars PE=1 SV=2	1	1	1	1	1	0	0	0	0	0	0	0	0	1	0	0	0	0	0	0	0	0	1	0	0	0	0	0	0	0	0	2021-02-02	2021-02-02	2021-02-02	57432	509	509	1	1	0.0044101	71281	By MS/MS
Q61146	Q61146	1	1	1	Occludin	Ocln	sp|Q61146|OCLN_MOUSE Occludin OS=Mus musculus OX=10090 GN=Ocln PE=1 SV=1	1	1	1	1	0	0	0	0	0	0	1	1	1	0	0	0	0	0	0	1	1	1	0	0	0	0	0	0	1	1	1	2021-09-01	2021-09-01	2021-09-01	58999	521	521	1	3	0.0053996	68845
Q61495;Q7TSF1	Q61495;Q7TSF1	1;1	1;1	1;1	Desmoglein-1-alpha;Desmoglein-1-beta	Dsg1a;Dsg1b	sp|Q61495|DSG1A_MOUSE Desmoglein-1-alpha OS=Mus musculus OX=10090 GN=Dsg1a PE=2 SV=2;sp|Q7TSF1|DSG1B_MOUSE Desmoglein-1-beta OS=Mus musculus OX=10090 GN=Dsg1b PE=1 SV=1	2	1	1	1	0	0	0	0	0	1	0	0	0	0	0	0	0	0	1	0	0	0	0	0	0	0	0	1	0	0	0	2021-05-01	2021-05-01	2021-05-01	114.6	1057	1057;1060	1	1	1	-2
Q61539	Q61539	1	1	1	Steroid hormone receptor ERR2	Esrrb	sp|Q61539|ERR2_MOUSE Steroid hormone receptor ERR2 OS=Mus musculus OX=10090 GN=Esrrb PE=1 SV=2	1	1	1	1	1	1	1	0	0	0	1	1	1	1	1	1	0	0	0	1	1	1	1	1	1	0	0	0	1	1	1	2021-08-04	2021-08-04	2021-08-04	48327	433	433	1	6	0	23131	By MS/MS
Q61687	Q61687	1	1	1	Transcriptional regulator ATRX	Atrx	sp|Q61687|ATRX_MOUSE Transcriptional regulator ATRX OS=Mus musculus OX=10090 GN=Atrx PE=1 SV=3	1	1	1	1	1	0	0	0	0	0	0	0	0	1	0	0	0	0	0	0	0	0	1	0	0	0	0	0	0	0	0	0.6	0.6	0.6	278.58	2476	2476	1	1	0.0052798	66557	By MS/MS
Q62018	Q62018	1	1	1	RNA polymerase-associated protein CTR9 homolog	Ctr9	sp|Q62018|CTR9_MOUSE RNA polymerase-associated protein CTR9 homolog OS=Mus musculus OX=10090 GN=Ctr9 PE=1 SV=2	1	1	1	1	1	0	0	0	0	0	0	0	0	1	0	0	0	0	0	0	0	0	1	0	0	0	0	0	0	0	0	2021-03-01	2021-03-01	2021-03-01	133.41	1173	1173	1	1	0.0089021	62747	By MS/MS
Q9QUI0;Q62159	Q9QUI0;Q62159	1;1	1;1	1;1	Transforming protein RhoA;Rho-related GTP-binding protein RhoC	Rhoa;Rhoc	sp|Q9QUI0|RHOA_MOUSE Transforming protein RhoA OS=Mus musculus OX=10090 GN=Rhoa PE=1 SV=1;sp|Q62159|RHOC_MOUSE Rho-related GTP-binding protein RhoC OS=Mus musculus OX=10090 GN=Rhoc PE=1 SV=2	2	1	1	1	0	1	1	1	0	0	0	0	0	0	1	1	1	0	0	0	0	0	0	1	1	1	0	0	0	0	0	2021-08-07	2021-08-07	2021-08-07	21782	193	193;193	1	3	0.0089552	6302
Q62189	Q62189	1	1	1	U1 small nuclear ribonucleoprotein A	Snrpa	sp|Q62189|SNRPA_MOUSE U1 small nuclear ribonucleoprotein A OS=Mus musculus OX=10090 GN=Snrpa PE=1 SV=3	1	1	1	1	1	1	1	0	0	1	1	1	1	1	1	1	0	0	1	1	1	1	1	1	1	0	0	1	1	1	1	2021-02-04	2021-02-04	2021-02-04	31835	287	287	1	13	0.0014599	13401	By MS/MS
Q62351	Q62351	1	1	1	Transferrin receptor protein 1	Tfrc	sp|Q62351|TFR1_MOUSE Transferrin receptor protein 1 OS=Mus musculus OX=10090 GN=Tfrc PE=1 SV=1	1	1	1	1	1	0	0	0	1	1	1	1	1	1	0	0	0	1	1	1	1	1	1	0	0	0	1	1	1	1	1	2021-01-02	2021-01-02	2021-01-02	85.73	763	763	1	6	0.0023392	76222	By MS/MS
Q62420;Q62419	Q62420;Q62419	1;1	1;1	1;1	Endophilin-A1;Endophilin-A2	Sh3gl2;Sh3gl1	sp|Q62420|SH3G2_MOUSE Endophilin-A1 OS=Mus musculus OX=10090 GN=Sh3gl2 PE=1 SV=2;sp|Q62419|SH3G1_MOUSE Endophilin-A2 OS=Mus musculus OX=10090 GN=Sh3gl1 PE=1 SV=1	2	1	1	1	1	1	1	0	1	0	1	1	1	1	1	1	0	1	0	1	1	1	1	1	1	0	1	0	1	1	1	2021-04-03	2021-04-03	2021-04-03	39955	352	352;368	1	7	0.0023669	78137	By MS/MS
Q64737	Q64737	1	1	1	Trifunctional purine biosynthetic protein adenosine-3;Phosphoribosylamine--glycine ligase;Phosphoribosylformylglycinamidine cyclo-ligase;Phosphoribosylglycinamide formyltransferase	Gart	sp|Q64737|PUR2_MOUSE Trifunctional purine biosynthetic protein adenosine-3 OS=Mus musculus OX=10090 GN=Gart PE=1 SV=3	1	1	1	1	1	0	1	1	1	1	0	0	0	1	0	1	1	1	1	0	0	0	1	0	1	1	1	1	0	0	0	2021-06-01	2021-06-01	2021-06-01	107.5	1010	1010	1	5	0.0033296	71928	By MS/MS
Q68FF6	Q68FF6	1	1	1	ARF GTPase-activating protein GIT1	Git1	sp|Q68FF6|GIT1_MOUSE ARF GTPase-activating protein GIT1 OS=Mus musculus OX=10090 GN=Git1 PE=1 SV=1	1	1	1	1	0	0	0	0	0	0	0	0	1	0	0	0	0	0	0	0	0	1	0	0	0	0	0	0	0	0	1	2021-08-01	2021-08-01	2021-08-01	85299	770	770	1	1	0.0089641	63105
Q69Z89	Q69Z89	1	1	1	Ras-associating and dilute domain-containing protein	Radil	sp|Q69Z89|RADIL_MOUSE Ras-associating and dilute domain-containing protein OS=Mus musculus OX=10090 GN=Radil PE=1 SV=2	1	1	1	1	0	0	1	0	0	1	0	1	0	0	0	1	0	0	1	0	1	0	0	0	1	0	0	1	0	1	0	2021-08-01	2021-08-01	2021-08-01	120.35	1099	1099	1	3	0.0052247	65987
Q69Z99	Q69Z99	1	1	1	Zinc finger protein 512	Znf512	sp|Q69Z99|ZN512_MOUSE Zinc finger protein 512 OS=Mus musculus OX=10090 GN=Znf512 PE=2 SV=2	1	1	1	1	1	1	0	0	0	0	0	0	0	1	1	0	0	0	0	0	0	0	1	1	0	0	0	0	0	0	0	2021-05-02	2021-05-02	2021-05-02	63908	562	562	1	2	0.0051975	65643	By matching
Q69ZH9	Q69ZH9	1	1	1	Rho GTPase-activating protein 23	Arhgap23	sp|Q69ZH9|RHG23_MOUSE Rho GTPase-activating protein 23 OS=Mus musculus OX=10090 GN=Arhgap23 PE=1 SV=2	1	1	1	1	1	0	0	0	1	1	1	1	1	1	0	0	0	1	1	1	1	1	1	0	0	0	1	1	1	1	1	0.8	0.8	0.8	161.83	1483	1483	1	7	0.0023697	78521	By MS/MS
Q6NS46	Q6NS46	1	1	1	Protein RRP5 homolog	Pdcd11	sp|Q6NS46|RRP5_MOUSE Protein RRP5 homolog OS=Mus musculus OX=10090 GN=Pdcd11 PE=1 SV=2	1	1	1	1	0	1	1	0	1	1	0	0	0	0	1	1	0	1	1	0	0	0	0	1	1	0	1	1	0	0	0	0.5	0.5	0.5	207.78	1862	1862	1	5	0.0089463	62966
Q6NZL6	Q6NZL6	1	1	1	Tonsoku-like protein	Tonsl	sp|Q6NZL6|TONSL_MOUSE Tonsoku-like protein OS=Mus musculus OX=10090 GN=Tonsl PE=1 SV=2	1	1	1	1	1	1	0	0	0	0	0	0	0	1	1	0	0	0	0	0	0	0	1	1	0	0	0	0	0	0	0	2021-05-01	2021-05-01	2021-05-01	151.11	1363	1363	1	2	0.0023725	7863	By matching
Q6NZN0	Q6NZN0	1	1	1	RNA-binding protein 26	Rbm26	sp|Q6NZN0|RBM26_MOUSE RNA-binding protein 26 OS=Mus musculus OX=10090 GN=Rbm26 PE=1 SV=2	1	1	1	1	0	1	1	0	0	1	0	0	1	0	1	1	0	0	1	0	0	1	0	1	1	0	0	1	0	0	1	2021-04-01	2021-04-01	2021-04-01	114.14	1012	1012	1	4	0.002445	84818
Q6P8I4	Q6P8I4	1	1	1	PEST proteolytic signal-containing nuclear protein	Pcnp	sp|Q6P8I4|PCNP_MOUSE PEST proteolytic signal-containing nuclear protein OS=Mus musculus OX=10090 GN=Pcnp PE=1 SV=1	1	1	1	1	0	1	1	0	0	0	0	0	0	0	1	1	0	0	0	0	0	0	0	1	1	0	0	0	0	0	0	2021-02-06	2021-02-06	2021-02-06	18963	178	178	1	2	0.0062048	65227
Q6PCM1	Q6PCM1	1	1	1	Lysine-specific demethylase 3A	Kdm3a	sp|Q6PCM1|KDM3A_MOUSE Lysine-specific demethylase 3A OS=Mus musculus OX=10090 GN=Kdm3a PE=1 SV=1	1	1	1	1	1	1	1	0	0	0	1	0	1	1	1	1	0	0	0	1	0	1	1	1	1	0	0	0	1	0	1	1	1	1	147.85	1323	1323	1	5	0.0061665	64922	By MS/MS
Q6PE01	Q6PE01	1	1	1	U5 small nuclear ribonucleoprotein 40 kDa protein	Snrnp40	sp|Q6PE01|SNR40_MOUSE U5 small nuclear ribonucleoprotein 40 kDa protein OS=Mus musculus OX=10090 GN=Snrnp40 PE=1 SV=1	1	1	1	1	1	1	1	0	0	1	0	0	1	1	1	1	0	0	1	0	0	1	1	1	1	0	0	1	0	0	1	2021-07-08	2021-07-08	2021-07-08	39275	358	358	1	5	0.0018553	21.51	By MS/MS
Q6ZWY8	Q6ZWY8	1	1	1	Thymosin beta-10	Tmsb10	sp|Q6ZWY8|TYB10_MOUSE Thymosin beta-10 OS=Mus musculus OX=10090 GN=Tmsb10 PE=1 SV=3	1	1	1	1	1	1	0	0	1	0	1	0	1	1	1	0	0	1	0	1	0	1	1	1	0	0	1	0	1	0	1	36.4	36.4	36.4	50256	44	44	1	5	0.0033557	72381	By MS/MS
Q76I79	Q76I79	1	1	1	Protein phosphatase Slingshot homolog 1	Ssh1	sp|Q76I79|SSH1_MOUSE Protein phosphatase Slingshot homolog 1 OS=Mus musculus OX=10090 GN=Ssh1 PE=1 SV=1	1	1	1	1	0	0	0	0	0	0	1	0	0	0	0	0	0	0	0	1	0	0	0	0	0	0	0	0	1	0	0	2021-06-01	2021-06-01	2021-06-01	115.3	1042	1042	1	1	0.0052687	6637
Q7TN75	Q7TN75	1	1	1	Retrotransposon-derived protein PEG10	Peg10	sp|Q7TN75|PEG10_MOUSE Retrotransposon-derived protein PEG10 OS=Mus musculus OX=10090 GN=Peg10 PE=1 SV=2	1	1	1	1	1	1	1	0	0	0	0	1	1	1	1	1	0	0	0	0	1	1	1	1	1	0	0	0	0	1	1	2021-01-02	2021-01-02	2021-01-02	109.85	958	958	1	5	1	-2	By matching
Q7TQH0	Q7TQH0	1	1	1	Ataxin-2-like protein	Atxn2l	sp|Q7TQH0|ATX2L_MOUSE Ataxin-2-like protein OS=Mus musculus OX=10090 GN=Atxn2l PE=1 SV=1	1	1	1	1	1	0	0	0	0	0	1	0	0	1	0	0	0	0	0	1	0	0	1	0	0	0	0	0	1	0	0	2021-06-01	2021-06-01	2021-06-01	110.65	1049	1049	1	2	0.006192	65126	By MS/MS
Q7TQK1	Q7TQK1	1	1	1	Integrator complex subunit 7	Ints7	sp|Q7TQK1|INT7_MOUSE Integrator complex subunit 7 OS=Mus musculus OX=10090 GN=Ints7 PE=1 SV=1	1	1	1	1	1	0	0	0	0	0	0	0	1	1	0	0	0	0	0	0	0	1	1	0	0	0	0	0	0	0	1	2021-01-01	2021-01-01	2021-01-01	106.86	966	966	1	2	0.0052138	65847	By MS/MS
Q80WJ7	Q80WJ7	1	1	1	Protein LYRIC	Mtdh	sp|Q80WJ7|LYRIC_MOUSE Protein LYRIC OS=Mus musculus OX=10090 GN=Mtdh PE=1 SV=1	1	1	1	1	1	1	1	0	0	1	0	0	1	1	1	1	0	0	1	0	0	1	1	1	1	0	0	1	0	0	1	2021-04-02	2021-04-02	2021-04-02	63845	579	579	1	5	0.0052083	65765	By MS/MS
Q80X50	Q80X50	1	1	1	Ubiquitin-associated protein 2-like	Ubap2l	sp|Q80X50|UBP2L_MOUSE Ubiquitin-associated protein 2-like OS=Mus musculus OX=10090 GN=Ubap2l PE=1 SV=1	1	1	1	1	1	0	0	0	0	0	1	0	0	1	0	0	0	0	0	1	0	0	1	0	0	0	0	0	1	0	0	1	1	1	116.8	1107	1107	1	2	0.0033784	73096	By MS/MS
Q80YS6	Q80YS6	1	1	1	Actin filament-associated protein 1	Afap1	sp|Q80YS6|AFAP1_MOUSE Actin filament-associated protein 1 OS=Mus musculus OX=10090 GN=Afap1 PE=1 SV=1	1	1	1	1	0	0	0	0	0	0	1	0	0	0	0	0	0	0	0	1	0	0	0	0	0	0	0	0	1	0	0	2021-02-01	2021-02-01	2021-02-01	80614	731	731	1	1	0.0043812	70371
Q8BFR5	Q8BFR5	1	1	1	Elongation factor Tu, mitochondrial	Tufm	sp|Q8BFR5|EFTU_MOUSE Elongation factor Tu, mitochondrial OS=Mus musculus OX=10090 GN=Tufm PE=1 SV=1	1	1	1	1	1	0	0	0	0	0	1	0	1	1	0	0	0	0	0	1	0	1	1	0	0	0	0	0	1	0	1	2021-05-03	2021-05-03	2021-05-03	49508	452	452	1	3	0.0033333	71935	By MS/MS
Q8BG32	Q8BG32	1	1	1	26S proteasome non-ATPase regulatory subunit 11	Psmd11	sp|Q8BG32|PSD11_MOUSE 26S proteasome non-ATPase regulatory subunit 11 OS=Mus musculus OX=10090 GN=Psmd11 PE=1 SV=3	1	1	1	1	1	0	1	0	0	0	0	0	0	1	0	1	0	0	0	0	0	0	1	0	1	0	0	0	0	0	0	2021-04-02	2021-04-02	2021-04-02	47436	422	422	1	2	0.0034364	74587	By MS/MS
Q8BHG9	Q8BHG9	1	1	1	CGG triplet repeat-binding protein 1	Cggbp1	sp|Q8BHG9|CGBP1_MOUSE CGG triplet repeat-binding protein 1 OS=Mus musculus OX=10090 GN=Cggbp1 PE=1 SV=1	1	1	1	1	1	1	1	0	0	1	1	1	1	1	1	1	0	0	1	1	1	1	1	1	1	0	0	1	1	1	1	2021-04-05	2021-04-05	2021-04-05	18761	167	167	1	7	0.0088496	62343	By MS/MS
Q8BKS9	Q8BKS9	1	1	1	Pumilio domain-containing protein KIAA0020	Kiaa0020	sp|Q8BKS9|PUM3_MOUSE Pumilio homolog 3 OS=Mus musculus OX=10090 GN=Pum3 PE=1 SV=2	1	1	1	1	0	1	1	1	1	1	0	1	0	0	1	1	1	1	1	0	1	0	0	1	1	1	1	1	0	1	0	2021-07-01	2021-07-01	2021-07-01	72799	647	647	1	6	0.0080483	6369
Q8BMK4	Q8BMK4	1	1	1	Cytoskeleton-associated protein 4	Ckap4	sp|Q8BMK4|CKAP4_MOUSE Cytoskeleton-associated protein 4 OS=Mus musculus OX=10090 GN=Ckap4 PE=1 SV=2	1	1	1	1	0	0	1	0	0	0	0	0	1	0	0	1	0	0	0	0	0	1	0	0	1	0	0	0	0	0	1	2021-06-02	2021-06-02	2021-06-02	63691	575	575	1	2	0.0034762	75374
Q8BQM4	Q8BQM4	1	1	1	HEAT repeat-containing protein 3	Heatr3	sp|Q8BQM4|HEAT3_MOUSE HEAT repeat-containing protein 3 OS=Mus musculus OX=10090 GN=Heatr3 PE=1 SV=1	1	1	1	1	1	1	1	0	0	1	1	1	0	1	1	1	0	0	1	1	1	0	1	1	1	0	0	1	1	1	0	2021-09-01	2021-09-01	2021-09-01	74305	679	679	1	6	0.0051813	65545	By MS/MS
Q8BR65	Q8BR65	1	1	1	Sin3 histone deacetylase corepressor complex component SDS3	Suds3	sp|Q8BR65|SDS3_MOUSE Sin3 histone deacetylase corepressor complex component SDS3 OS=Mus musculus OX=10090 GN=Suds3 PE=1 SV=1	1	1	1	1	1	1	0	0	0	0	1	0	0	1	1	0	0	0	0	1	0	0	1	1	0	0	0	0	1	0	0	2021-09-04	2021-09-04	2021-09-04	38107	328	328	1	3	0.0023866	79266	By MS/MS
Q8BU04	Q8BU04	1	1	1	Putative E3 ubiquitin-protein ligase UBR7	Ubr7	sp|Q8BU04|UBR7_MOUSE Putative E3 ubiquitin-protein ligase UBR7 OS=Mus musculus OX=10090 GN=Ubr7 PE=1 SV=1	1	1	1	1	1	1	0	0	0	0	1	0	0	1	1	0	0	0	0	1	0	0	1	1	0	0	0	0	1	0	0	2021-06-02	2021-06-02	2021-06-02	48064	425	425	1	3	0.003367	72918	By MS/MS
Q8BW10	Q8BW10	1	1	1	RNA-binding protein NOB1	Nob1	sp|Q8BW10|NOB1_MOUSE RNA-binding protein NOB1 OS=Mus musculus OX=10090 GN=Nob1 PE=1 SV=1	1	1	1	1	1	0	0	0	0	0	1	0	1	1	0	0	0	0	0	1	0	1	1	0	0	0	0	0	1	0	1	2021-02-06	2021-02-06	2021-02-06	45463	403	403	1	3	0.0052356	66179	By MS/MS
Q8BZH4	Q8BZH4	1	1	1	Pogo transposable element with ZNF domain	Pogz	sp|Q8BZH4|POGZ_MOUSE Pogo transposable element with ZNF domain OS=Mus musculus OX=10090 GN=Pogz PE=1 SV=2	1	1	1	1	0	1	0	0	0	0	0	0	0	0	1	0	0	0	0	0	0	0	0	1	0	0	0	0	0	0	0	2021-04-01	2021-04-01	2021-04-01	154.91	1409	1409	1	1	0.0080402	63682
Q8BZX4	Q8BZX4	1	1	1	Splicing regulatory glutamine/lysine-rich protein 1	Srek1	sp|Q8BZX4|SREK1_MOUSE Splicing regulatory glutamine/lysine-rich protein 1 OS=Mus musculus OX=10090 GN=Srek1 PE=2 SV=1	1	1	1	1	0	0	0	0	0	1	0	0	0	0	0	0	0	0	1	0	0	0	0	0	0	0	0	1	0	0	0	2021-08-02	2021-08-02	2021-08-02	56763	494	494	1	1	0.0044053	71181
Q8C0D9	Q8C0D9	1	1	1	Centrosomal protein of 68 kDa	Cep68	sp|Q8C0D9|CEP68_MOUSE Centrosomal protein of 68 kDa OS=Mus musculus OX=10090 GN=Cep68 PE=1 SV=2	1	1	1	1	1	1	1	0	1	1	1	1	1	1	1	1	0	1	1	1	1	1	1	1	1	0	1	1	1	1	1	2021-08-01	2021-08-01	2021-08-01	78748	733	733	1	8	0.0012484	97297	By matching
Q8C3X4	Q8C3X4	1	1	1	Translation factor Guf1, mitochondrial	Guf1	sp|Q8C3X4|GUF1_MOUSE Translation factor Guf1, mitochondrial OS=Mus musculus OX=10090 GN=Guf1 PE=1 SV=1	1	1	1	1	1	1	1	0	0	0	1	1	1	1	1	1	0	0	0	1	1	1	1	1	1	0	0	0	1	1	1	2021-01-01	2021-01-01	2021-01-01	72462	651	651	1	18	1	-2	By MS/MS
Q8C6P8	Q8C6P8	1	1	1	Zinc finger protein 57	Zfp57	sp|Q8C6P8|ZFP57_MOUSE Zinc finger protein 57 OS=Mus musculus OX=10090 GN=Zfp57 PE=1 SV=1	1	1	1	1	1	1	0	0	0	0	0	0	0	1	1	0	0	0	0	0	0	0	1	1	0	0	0	0	0	0	0	2021-03-03	2021-03-03	2021-03-03	47958	421	421	1	2	0.0012547	10139	By MS/MS
Q8C863	Q8C863	1	1	1	E3 ubiquitin-protein ligase Itchy	Itch	sp|Q8C863|ITCH_MOUSE E3 ubiquitin-protein ligase Itchy OS=Mus musculus OX=10090 GN=Itch PE=1 SV=2	1	1	1	1	0	0	0	0	0	0	1	0	0	0	0	0	0	0	0	1	0	0	0	0	0	0	0	0	1	0	0	2021-05-01	2021-05-01	2021-05-01	98992	864	864	1	1	0.0012516	97971
Q8C9B9	Q8C9B9	1	1	1	Death-inducer obliterator 1	Dido1	sp|Q8C9B9|DIDO1_MOUSE Death-inducer obliterator 1 OS=Mus musculus OX=10090 GN=Dido1 PE=1 SV=4	1	1	1	1	1	1	0	0	0	0	0	0	0	1	1	0	0	0	0	0	0	0	1	1	0	0	0	0	0	0	0	0.7	0.7	0.7	247.17	2256	2256	1	2	0.0071066	64271	By MS/MS
Q8CAQ8	Q8CAQ8	1	1	1	MICOS complex subunit Mic60	Immt	sp|Q8CAQ8|MIC60_MOUSE MICOS complex subunit Mic60 OS=Mus musculus OX=10090 GN=Immt PE=1 SV=1	1	1	1	1	0	0	1	0	0	0	1	0	1	0	0	1	0	0	0	1	0	1	0	0	1	0	0	0	1	0	1	2	2	2	83899	757	757	1	3	0.0043716	70232
Q8CG46	Q8CG46	1	1	1	Structural maintenance of chromosomes protein 5	Smc5	sp|Q8CG46|SMC5_MOUSE Structural maintenance of chromosomes protein 5 OS=Mus musculus OX=10090 GN=Smc5 PE=1 SV=1	1	1	1	1	0	1	0	0	0	0	0	0	0	0	1	0	0	0	0	0	0	0	0	1	0	0	0	0	0	0	0	2021-03-01	2021-03-01	2021-03-01	128.81	1101	1101	1	1	0.0024272	83156
Q8CHW4	Q8CHW4	1	1	1	Translation initiation factor eIF-2B subunit epsilon	Eif2b5	sp|Q8CHW4|EI2BE_MOUSE Translation initiation factor eIF-2B subunit epsilon OS=Mus musculus OX=10090 GN=Eif2b5 PE=1 SV=1	1	1	1	1	1	1	1	0	0	1	0	1	1	1	1	1	0	0	1	0	1	1	1	1	1	0	0	1	0	1	1	2021-08-01	2021-08-01	2021-08-01	80085	717	717	1	6	0.0051921	65639	By matching
Q8CI11	Q8CI11	1	1	1	Guanine nucleotide-binding protein-like 3	Gnl3	sp|Q8CI11|GNL3_MOUSE Guanine nucleotide-binding protein-like 3 OS=Mus musculus OX=10090 GN=Gnl3 PE=1 SV=2	1	1	1	1	0	0	1	0	0	0	0	0	0	0	0	1	0	0	0	0	0	0	0	0	1	0	0	0	0	0	0	2021-02-03	2021-02-03	2021-02-03	60786	538	538	1	1	0.0053362	67369
Q8JZQ9	Q8JZQ9	1	1	1	Eukaryotic translation initiation factor 3 subunit B	Eif3b	sp|Q8JZQ9|EIF3B_MOUSE Eukaryotic translation initiation factor 3 subunit B OS=Mus musculus OX=10090 GN=Eif3b PE=1 SV=1	1	1	1	1	1	1	1	0	1	1	1	1	1	1	1	1	0	1	1	1	1	1	1	1	1	0	1	1	1	1	1	2021-09-02	2021-09-02	2021-09-02	91369	803	803	1	8	0.0024361	84622	By MS/MS
Q8K205	Q8K205	1	1	1		Pop1	tr|Q8K205|Q8K205_MOUSE Processing of 1, ribonuclease P/MRP family, (S. cerevisiae) OS=Mus musculus OX=10090 GN=Pop1 PE=1 SV=1	1	1	1	1	1	1	0	0	0	0	0	0	0	1	1	0	0	0	0	0	0	0	1	1	0	0	0	0	0	0	0	2021-01-01	2021-01-01	2021-01-01	117.37	1045	1045	1	2	0.0053135	67267	By MS/MS
Q8K4L3	Q8K4L3	1	1	1	Supervillin	Svil	sp|Q8K4L3|SVIL_MOUSE Supervillin OS=Mus musculus OX=10090 GN=Svil PE=1 SV=1	1	1	1	1	0	0	0	0	0	0	1	1	0	0	0	0	0	0	0	1	1	0	0	0	0	0	0	0	1	1	0	0.7	0.7	0.7	243.16	2170	2170	1	3	0.0052521	66216
Q8K4R9	Q8K4R9	1	1	1	Disks large-associated protein 5	Dlgap5	sp|Q8K4R9|DLGP5_MOUSE Disks large-associated protein 5 OS=Mus musculus OX=10090 GN=Dlgap5 PE=1 SV=2	1	1	1	1	0	1	0	0	0	0	0	0	0	0	1	0	0	0	0	0	0	0	0	1	0	0	0	0	0	0	0	2021-01-02	2021-01-02	2021-01-02	90195	808	808	1	1	0.008991	63243
Q8R0A0	Q8R0A0	1	1	1	General transcription factor IIF subunit 2	Gtf2f2	sp|Q8R0A0|T2FB_MOUSE General transcription factor IIF subunit 2 OS=Mus musculus OX=10090 GN=Gtf2f2 PE=1 SV=1	1	1	1	1	1	1	1	0	0	0	0	0	0	1	1	1	0	0	0	0	0	0	1	1	1	0	0	0	0	0	0	2021-08-04	2021-08-04	2021-08-04	28381	249	249	1	3	0.0033149	71426	By MS/MS
Q8R0G9	Q8R0G9	1	1	1	Nuclear pore complex protein Nup133	Nup133	sp|Q8R0G9|NU133_MOUSE Nuclear pore complex protein Nup133 OS=Mus musculus OX=10090 GN=Nup133 PE=1 SV=2	1	1	1	1	1	1	1	0	0	1	1	1	1	1	1	1	0	0	1	1	1	1	1	1	1	0	0	1	1	1	1	2021-02-01	2021-02-01	2021-02-01	128.62	1155	1155	1	7	0.002331	7616	By MS/MS
Q8R149	Q8R149	1	1	1	BUD13 homolog	Bud13	sp|Q8R149|BUD13_MOUSE BUD13 homolog OS=Mus musculus OX=10090 GN=Bud13 PE=1 SV=1	1	1	1	1	0	0	0	0	0	1	0	0	0	0	0	0	0	0	1	0	0	0	0	0	0	0	0	1	0	0	0	2021-07-02	2021-07-02	2021-07-02	72138	637	637	1	1	0.0034843	75821
Q8R3G1	Q8R3G1	1	1	1	Nuclear inhibitor of protein phosphatase 1	Ppp1r8	sp|Q8R3G1|PP1R8_MOUSE Nuclear inhibitor of protein phosphatase 1 OS=Mus musculus OX=10090 GN=Ppp1r8 PE=1 SV=1	1	1	1	1	1	0	0	0	0	0	1	0	0	1	0	0	0	0	0	1	0	0	1	0	0	0	0	0	1	0	0	6	6	6	38527	351	351	1	2	0.0013624	12076	By MS/MS
Q8VCD7	Q8VCD7	1	1	1	Lysine-specific demethylase 4C	Kdm4c	sp|Q8VCD7|KDM4C_MOUSE Lysine-specific demethylase 4C OS=Mus musculus OX=10090 GN=Kdm4c PE=1 SV=1	1	1	1	1	1	0	0	0	0	0	0	0	0	1	0	0	0	0	0	0	0	0	1	0	0	0	0	0	0	0	0	2021-04-01	2021-04-01	2021-04-01	119.96	1054	1054	1	1	0.0023952	79878	By MS/MS
Q8VCY6	Q8VCY6	1	1	1	U3 small nucleolar RNA-associated protein 6 homolog	Utp6	sp|Q8VCY6|UTP6_MOUSE U3 small nucleolar RNA-associated protein 6 homolog OS=Mus musculus OX=10090 GN=Utp6 PE=2 SV=1	1	1	1	1	1	0	0	0	0	0	1	0	0	1	0	0	0	0	0	1	0	0	1	0	0	0	0	0	1	0	0	2021-07-02	2021-07-02	2021-07-02	70429	597	597	1	2	0.0053879	68568	By MS/MS
Q8VDM4	Q8VDM4	1	1	1	26S proteasome non-ATPase regulatory subunit 2	Psmd2	sp|Q8VDM4|PSMD2_MOUSE 26S proteasome non-ATPase regulatory subunit 2 OS=Mus musculus OX=10090 GN=Psmd2 PE=1 SV=1	1	1	1	1	1	1	1	1	1	1	1	1	1	1	1	1	1	1	1	1	1	1	1	1	1	1	1	1	1	1	1	2021-07-01	2021-07-01	2021-07-01	100.2	908	908	1	11	0.002457	87753	By MS/MS
Q8VEJ4	Q8VEJ4	1	1	1	Notchless protein homolog 1	Nle1	sp|Q8VEJ4|NLE1_MOUSE Notchless protein homolog 1 OS=Mus musculus OX=10090 GN=Nle1 PE=1 SV=4	1	1	1	1	1	1	1	0	1	1	1	1	1	1	1	1	0	1	1	1	1	1	1	1	1	0	1	1	1	1	1	2021-01-03	2021-01-03	2021-01-03	53133	485	485	1	8	0.0018349	21169	By matching
Q8VI75	Q8VI75	1	1	1	Importin-4	Ipo4	sp|Q8VI75|IPO4_MOUSE Importin-4 OS=Mus musculus OX=10090 GN=Ipo4 PE=1 SV=1	1	1	1	1	1	0	0	0	0	0	0	0	0	1	0	0	0	0	0	0	0	0	1	0	0	0	0	0	0	0	0	2021-06-01	2021-06-01	2021-06-01	119.27	1082	1082	1	1	0.0034682	75192	By MS/MS
Q91VE6	Q91VE6	1	1	1	MKI67 FHA domain-interacting nucleolar phosphoprotein	Nifk	sp|Q91VE6|MK67I_MOUSE MKI67 FHA domain-interacting nucleolar phosphoprotein OS=Mus musculus OX=10090 GN=Nifk PE=1 SV=1	1	1	1	1	0	0	0	0	1	0	0	0	0	0	0	0	0	1	0	0	0	0	0	0	0	0	1	0	0	0	0	2021-03-07	2021-03-07	2021-03-07	36265	317	317	1	1	0.0053533	67921
Q91VI7	Q91VI7	1	1	1	Ribonuclease inhibitor	Rnh1	sp|Q91VI7|RINI_MOUSE Ribonuclease inhibitor OS=Mus musculus OX=10090 GN=Rnh1 PE=1 SV=1	1	1	1	1	0	1	0	0	0	0	1	0	1	0	1	0	0	0	0	1	0	1	0	1	0	0	0	0	1	0	1	2021-08-04	2021-08-04	2021-08-04	49816	456	456	1	3	0.0015267	15022
Q91VJ5	Q91VJ5	1	1	1	Polyglutamine-binding protein 1	Pqbp1	sp|Q91VJ5|PQBP1_MOUSE Polyglutamine-binding protein 1 OS=Mus musculus OX=10090 GN=Pqbp1 PE=1 SV=1	1	1	1	1	1	0	0	0	0	0	0	0	1	1	0	0	0	0	0	0	0	1	1	0	0	0	0	0	0	0	1	2021-05-09	2021-05-09	2021-05-09	30597	263	263	1	2	0.0053591	68038	By MS/MS
Q91VU7	Q91VU7	1	1	1		Pus7	sp|Q91VU7|PUS7_MOUSE Pseudouridylate synthase 7 homolog OS=Mus musculus OX=10090 GN=Pus7 PE=2 SV=2	1	1	1	1	0	1	0	0	0	0	0	1	1	0	1	0	0	0	0	0	1	1	0	1	0	0	0	0	0	1	1	2021-01-02	2021-01-02	2021-01-02	74792	660	660	1	3	0.0024067	80834
Q91WG4	Q91WG4	1	1	1	Elongator complex protein 2	Elp2	sp|Q91WG4|ELP2_MOUSE Elongator complex protein 2 OS=Mus musculus OX=10090 GN=Elp2 PE=1 SV=1	1	1	1	1	1	0	0	0	0	0	0	0	1	1	0	0	0	0	0	0	0	1	1	0	0	0	0	0	0	0	1	2021-03-01	2021-03-01	2021-03-01	93092	831	831	1	2	0.0061728	64959	By MS/MS
Q91X20	Q91X20	1	1	1	Set1/Ash2 histone methyltransferase complex subunit ASH2	Ash2l	sp|Q91X20|ASH2L_MOUSE Set1/Ash2 histone methyltransferase complex subunit ASH2 OS=Mus musculus OX=10090 GN=Ash2l PE=1 SV=1	1	1	1	1	1	0	0	0	0	0	1	0	0	1	0	0	0	0	0	1	0	0	1	0	0	0	0	0	1	0	0	2021-06-02	2021-06-02	2021-06-02	68249	623	623	1	2	0.0070922	64234	By MS/MS
Q91YK2	Q91YK2	1	1	1	Ribosomal RNA processing protein 1 homolog B	Rrp1b	sp|Q91YK2|RRP1B_MOUSE Ribosomal RNA processing protein 1 homolog B OS=Mus musculus OX=10090 GN=Rrp1b PE=1 SV=2	1	1	1	1	0	0	1	0	0	1	0	0	0	0	0	1	0	0	1	0	0	0	0	0	1	0	0	1	0	0	0	2021-09-01	2021-09-01	2021-09-01	80581	724	724	1	2	1	-2
Q91YT7	Q91YT7	1	1	1	YTH domain-containing family protein 2	Ythdf2	sp|Q91YT7|YTHD2_MOUSE YTH domain-containing family protein 2 OS=Mus musculus OX=10090 GN=Ythdf2 PE=1 SV=1	1	1	1	1	0	0	0	0	0	0	1	0	0	0	0	0	0	0	0	1	0	0	0	0	0	0	0	0	1	0	0	2021-09-01	2021-09-01	2021-09-01	62279	579	579	1	1	0.0024213	83073
Q920E5	Q920E5	1	1	1	Farnesyl pyrophosphate synthase	Fdps	sp|Q920E5|FPPS_MOUSE Farnesyl pyrophosphate synthase OS=Mus musculus OX=10090 GN=Fdps PE=1 SV=1	1	1	1	1	1	1	0	0	0	0	1	0	0	1	1	0	0	0	0	1	0	0	1	1	0	0	0	0	1	0	0	2021-08-04	2021-08-04	2021-08-04	40581	353	353	1	3	0.004386	70437	By MS/MS
Q921G8	Q921G8	1	1	1	Gamma-tubulin complex component 2	Tubgcp2	sp|Q921G8|GCP2_MOUSE Gamma-tubulin complex component 2 OS=Mus musculus OX=10090 GN=Tubgcp2 PE=1 SV=2	1	1	1	1	1	1	0	0	0	1	1	0	0	1	1	0	0	0	1	1	0	0	1	1	0	0	0	1	1	0	0	2021-01-01	2021-01-01	2021-01-01	103.22	905	905	1	4	0.0052301	66109	By MS/MS
Q922B2	Q922B2	1	1	1	Aspartate--tRNA ligase, cytoplasmic	Dars	sp|Q922B2|SYDC_MOUSE Aspartate--tRNA ligase, cytoplasmic OS=Mus musculus OX=10090 GN=Dars PE=1 SV=2	1	1	1	1	1	1	1	0	0	0	1	0	1	1	1	1	0	0	0	1	0	1	1	1	1	0	0	0	1	0	1	2021-06-02	2021-06-02	2021-06-02	57147	501	501	1	5	0.0023364	76215	By MS/MS
Q922Y1	Q922Y1	1	1	1	UBX domain-containing protein 1	Ubxn1	sp|Q922Y1|UBXN1_MOUSE UBX domain-containing protein 1 OS=Mus musculus OX=10090 GN=Ubxn1 PE=1 SV=1	1	1	1	1	1	1	1	0	0	0	1	0	1	1	1	1	0	0	0	1	0	1	1	1	1	0	0	0	1	0	1	4	4	4	33572	297	297	1	5	0.0023557	7753	By MS/MS
Q923D5	Q923D5	1	1	1	WW domain-binding protein 11	Wbp11	sp|Q923D5|WBP11_MOUSE WW domain-binding protein 11 OS=Mus musculus OX=10090 GN=Wbp11 PE=1 SV=2	1	1	1	1	1	1	0	0	0	0	0	0	0	1	1	0	0	0	0	0	0	0	1	1	0	0	0	0	0	0	0	2021-02-02	2021-02-02	2021-02-02	69874	641	641	1	2	0.0089374	62939	By matching
Q99J36	Q99J36	1	1	1	THUMP domain-containing protein 1	Thumpd1	sp|Q99J36|THUM1_MOUSE THUMP domain-containing protein 1 OS=Mus musculus OX=10090 GN=Thumpd1 PE=1 SV=1	1	1	1	1	1	1	0	0	0	0	0	0	0	1	1	0	0	0	0	0	0	0	1	1	0	0	0	0	0	0	0	2021-03-04	2021-03-04	2021-03-04	38884	350	350	1	2	0.0013263	11689	By MS/MS
Q99JB2	Q99JB2	1	1	1	Stomatin-like protein 2, mitochondrial	Stoml2	sp|Q99JB2|STML2_MOUSE Stomatin-like protein 2, mitochondrial OS=Mus musculus OX=10090 GN=Stoml2 PE=1 SV=1	1	1	1	1	0	0	0	0	0	1	0	0	0	0	0	0	0	0	1	0	0	0	0	0	0	0	0	1	0	0	0	4	4	4	38384	353	353	1	1	0.0012392	91851
Q99JX7	Q99JX7	1	1	1	Nuclear RNA export factor 1	Nxf1	sp|Q99JX7|NXF1_MOUSE Nuclear RNA export factor 1 OS=Mus musculus OX=10090 GN=Nxf1 PE=1 SV=3	1	1	1	1	0	1	0	0	0	0	0	0	0	0	1	0	0	0	0	0	0	0	0	1	0	0	0	0	0	0	0	2021-06-02	2021-06-02	2021-06-02	70299	618	618	1	1	0.0088583	62357
Q99K90	Q99K90	1	1	1	TGF-beta-activated kinase 1 and MAP3K7-binding protein 2	Tab2	sp|Q99K90|TAB2_MOUSE TGF-beta-activated kinase 1 and MAP3K7-binding protein 2 OS=Mus musculus OX=10090 GN=Tab2 PE=1 SV=1	1	1	1	1	1	0	0	0	0	0	0	0	0	1	0	0	0	0	0	0	0	0	1	0	0	0	0	0	0	0	0	1	1	1	76441	693	693	1	1	0.0024125	8252	By MS/MS
Q99KG5	Q99KG5	1	1	1	Lipolysis-stimulated lipoprotein receptor	Lsr	sp|Q99KG5|LSR_MOUSE Lipolysis-stimulated lipoprotein receptor OS=Mus musculus OX=10090 GN=Lsr PE=1 SV=1	1	1	1	1	1	0	0	0	1	0	1	1	1	1	0	0	0	1	0	1	1	1	1	0	0	0	1	0	1	1	1	2	2	2	66107	594	594	1	5	0.0043573	70057	By MS/MS
Q99KI0	Q99KI0	1	1	1	Aconitate hydratase, mitochondrial	Aco2	sp|Q99KI0|ACON_MOUSE Aconitate hydratase, mitochondrial OS=Mus musculus OX=10090 GN=Aco2 PE=1 SV=1	1	1	1	1	1	0	0	0	0	1	1	0	1	1	0	0	0	0	1	1	0	1	1	0	0	0	0	1	1	0	1	2021-09-01	2021-09-01	2021-09-01	85462	780	780	1	4	0	63056	By MS/MS
Q99LI7	Q99LI7	1	1	1	Cleavage stimulation factor subunit 3	Cstf3	sp|Q99LI7|CSTF3_MOUSE Cleavage stimulation factor subunit 3 OS=Mus musculus OX=10090 GN=Cstf3 PE=1 SV=1	1	1	1	1	0	0	1	0	0	0	0	0	1	0	0	1	0	0	0	0	0	1	0	0	1	0	0	0	0	0	1	2021-05-02	2021-05-02	2021-05-02	82876	717	717	1	2	0	2021-09-23
Q99LZ3	Q99LZ3	1	1	1	DNA replication complex GINS protein SLD5;DNA replication complex GINS protein SLD5, N-terminally processed	Gins4	sp|Q99LZ3|SLD5_MOUSE DNA replication complex GINS protein SLD5 OS=Mus musculus OX=10090 GN=Gins4 PE=1 SV=1	1	1	1	1	1	1	0	0	0	0	0	0	0	1	1	0	0	0	0	0	0	0	1	1	0	0	0	0	0	0	0	2021-03-06	2021-03-06	2021-03-06	25961	223	223	1	2	0.0023613	77975	By MS/MS
Q99MD9	Q99MD9	1	1	1	Nuclear autoantigenic sperm protein	Nasp	sp|Q99MD9|NASP_MOUSE Nuclear autoantigenic sperm protein OS=Mus musculus OX=10090 GN=Nasp PE=1 SV=2	1	1	1	1	0	0	1	0	0	0	0	0	1	0	0	1	0	0	0	0	0	1	0	0	1	0	0	0	0	0	1	2021-06-02	2021-06-02	2021-06-02	83953	773	773	1	2	0.0089286	62873
Q99NA9	Q99NA9	1	1	1	Polycomb group RING finger protein 6	Pcgf6	sp|Q99NA9|PCGF6_MOUSE Polycomb group RING finger protein 6 OS=Mus musculus OX=10090 GN=Pcgf6 PE=1 SV=1	1	1	1	1	0	1	0	0	0	0	0	0	0	0	1	0	0	0	0	0	0	0	0	1	0	0	0	0	0	0	0	2021-07-03	2021-07-03	2021-07-03	39.82	353	353	1	1	0.0088235	62085
Q9CPS7	Q9CPS7	1	1	1	RNA-binding protein PNO1	Pno1	sp|Q9CPS7|PNO1_MOUSE RNA-binding protein PNO1 OS=Mus musculus OX=10090 GN=Pno1 PE=1 SV=1	1	1	1	1	1	0	0	0	0	0	0	0	0	1	0	0	0	0	0	0	0	0	1	0	0	0	0	0	0	0	0	2021-03-07	2021-03-07	2021-03-07	27453	248	248	1	1	0.0053648	6812	By MS/MS
Q9CPT5	Q9CPT5	1	1	1	Nucleolar protein 16	Nop16	sp|Q9CPT5|NOP16_MOUSE Nucleolar protein 16 OS=Mus musculus OX=10090 GN=Nop16 PE=1 SV=1	1	1	1	1	1	0	0	0	0	0	0	0	0	1	0	0	0	0	0	0	0	0	1	0	0	0	0	0	0	0	0	2021-01-10	2021-01-10	2021-01-10	21139	178	178	1	1	0.0097276	6186	By MS/MS
Q9CPW4	Q9CPW4	1	1	1	Actin-related protein 2/3 complex subunit 5	Arpc5	sp|Q9CPW4|ARPC5_MOUSE Actin-related protein 2/3 complex subunit 5 OS=Mus musculus OX=10090 GN=Arpc5 PE=1 SV=3	1	1	1	1	1	0	1	0	1	1	1	0	1	1	0	1	0	1	1	1	0	1	1	0	1	0	1	1	1	0	1	2021-09-07	2021-09-07	2021-09-07	16288	151	151	1	7	0.0023337	76188	By MS/MS
Q9CQ48	Q9CQ48	1	1	1	NudC domain-containing protein 2	Nudcd2	sp|Q9CQ48|NUDC2_MOUSE NudC domain-containing protein 2 OS=Mus musculus OX=10090 GN=Nudcd2 PE=1 SV=1	1	1	1	1	1	1	1	0	0	0	1	0	1	1	1	1	0	0	0	1	0	1	1	1	1	0	0	0	1	0	1	2021-04-13	2021-04-13	2021-04-13	17.66	157	157	1	5	0.0043764	70323	By MS/MS
Q9CQM5	Q9CQM5	1	1	1	Thioredoxin domain-containing protein 17	Txndc17	sp|Q9CQM5|TXD17_MOUSE Thioredoxin domain-containing protein 17 OS=Mus musculus OX=10090 GN=Txndc17 PE=1 SV=1	1	1	1	1	0	1	1	0	0	0	0	0	1	0	1	1	0	0	0	0	0	1	0	1	1	0	0	0	0	0	1	2021-03-07	2021-03-07	2021-03-07	14015	123	123	1	3	0.0043908	70503
Q9CQM9	Q9CQM9	1	1	1	Glutaredoxin-3	Glrx3	sp|Q9CQM9|GLRX3_MOUSE Glutaredoxin-3 OS=Mus musculus OX=10090 GN=Glrx3 PE=1 SV=1	1	1	1	1	1	1	1	0	0	0	1	0	0	1	1	1	0	0	0	1	0	0	1	1	1	0	0	0	1	0	0	2021-02-04	2021-02-04	2021-02-04	37778	337	337	1	4	0.0024301	1935-08-01	By matching
Q9CR51	Q9CR51	1	1	1	V-type proton ATPase subunit G 1	Atp6v1g1	sp|Q9CR51|VATG1_MOUSE V-type proton ATPase subunit G 1 OS=Mus musculus OX=10090 GN=Atp6v1g1 PE=1 SV=3	1	1	1	1	1	1	1	0	0	0	1	1	1	1	1	1	0	0	0	1	1	1	1	1	1	0	0	0	1	1	1	2021-06-13	2021-06-13	2021-06-13	13724	118	118	1	6	0.0017794	20207	By MS/MS
Q9CRB2	Q9CRB2	1	1	1	H/ACA ribonucleoprotein complex subunit 2	Nhp2	sp|Q9CRB2|NHP2_MOUSE H/ACA ribonucleoprotein complex subunit 2 OS=Mus musculus OX=10090 GN=Nhp2 PE=1 SV=1	1	1	1	1	1	1	1	0	0	1	1	0	1	1	1	1	0	0	1	1	0	1	1	1	1	0	0	1	1	0	1	2021-01-11	2021-01-11	2021-01-11	17247	153	153	1	6	0.0018149	20734	By MS/MS
Q9CRB6	Q9CRB6	1	1	1	Tubulin polymerization-promoting protein family member 3	Tppp3	sp|Q9CRB6|TPPP3_MOUSE Tubulin polymerization-promoting protein family member 3 OS=Mus musculus OX=10090 GN=Tppp3 PE=1 SV=1	1	1	1	1	1	0	1	0	0	0	0	0	1	1	0	1	0	0	0	0	0	1	1	0	1	0	0	0	0	0	1	2021-05-08	2021-05-08	2021-05-08	18965	176	176	1	3	0.0012376	91494	By MS/MS
Q9CWK3	Q9CWK3	1	1	1	CD2 antigen cytoplasmic tail-binding protein 2	Cd2bp2	sp|Q9CWK3|CD2B2_MOUSE CD2 antigen cytoplasmic tail-binding protein 2 OS=Mus musculus OX=10090 GN=Cd2bp2 PE=1 SV=1	1	1	1	1	0	1	1	0	0	1	0	0	1	0	1	1	0	0	1	0	0	1	0	1	1	0	0	1	0	0	1	2021-01-04	2021-01-04	2021-01-04	37694	342	342	1	4	0.0053706	6813
Q9CWK8	Q9CWK8	1	1	1	Sorting nexin-2	Snx2	sp|Q9CWK8|SNX2_MOUSE Sorting nexin-2 OS=Mus musculus OX=10090 GN=Snx2 PE=1 SV=2	1	1	1	1	1	0	1	0	0	0	1	0	1	1	0	1	0	0	0	1	0	1	1	0	1	0	0	0	1	0	1	2021-07-02	2021-07-02	2021-07-02	58.47	519	519	1	4	0.0024331	83601	By MS/MS
Q9CWM4	Q9CWM4	1	1	1	Prefoldin subunit 1	Pfdn1	sp|Q9CWM4|PFD1_MOUSE Prefoldin subunit 1 OS=Mus musculus OX=10090 GN=Pfdn1 PE=1 SV=1	1	1	1	1	1	1	1	0	0	0	1	1	1	1	1	1	0	0	0	1	1	1	1	1	1	0	0	0	1	1	1	9	9	9	14254	122	122	1	6	0	24609	By MS/MS
Q9CWX9	Q9CWX9	1	1	1	Probable ATP-dependent RNA helicase DDX47	Ddx47	sp|Q9CWX9|DDX47_MOUSE Probable ATP-dependent RNA helicase DDX47 OS=Mus musculus OX=10090 GN=Ddx47 PE=2 SV=2	1	1	1	1	1	1	0	0	0	0	0	0	0	1	1	0	0	0	0	0	0	0	1	1	0	0	0	0	0	0	0	2021-09-02	2021-09-02	2021-09-02	50638	455	455	1	2	0.002401	80362	By MS/MS
Q9CWZ3	Q9CWZ3	1	1	1	RNA-binding protein 8A	Rbm8a	sp|Q9CWZ3|RBM8A_MOUSE RNA-binding protein 8A OS=Mus musculus OX=10090 GN=Rbm8a PE=1 SV=4	1	1	1	1	1	0	0	0	0	1	1	0	1	1	0	0	0	0	1	1	0	1	1	0	0	0	0	1	1	0	1	2021-09-10	2021-09-10	2021-09-10	19889	174	174	1	4	0	22168	By MS/MS
Q9CYA6	Q9CYA6	1	1	1	Zinc finger CCHC domain-containing protein 8	Zcchc8	sp|Q9CYA6|ZCHC8_MOUSE Zinc finger CCHC domain-containing protein 8 OS=Mus musculus OX=10090 GN=Zcchc8 PE=1 SV=3	1	1	1	1	1	0	1	0	0	0	0	0	0	1	0	1	0	0	0	0	0	0	1	0	1	0	0	0	0	0	0	2021-08-01	2021-08-01	2021-08-01	78025	709	709	1	2	0.0070994	64254	By MS/MS
Q9CYI4	Q9CYI4	1	1	1	Putative RNA-binding protein Luc7-like 1	Luc7l	sp|Q9CYI4|LUC7L_MOUSE Putative RNA-binding protein Luc7-like 1 OS=Mus musculus OX=10090 GN=Luc7l PE=1 SV=2	1	1	1	1	1	1	1	0	0	1	1	1	1	1	1	1	0	0	1	1	1	1	1	1	1	0	0	1	1	1	1	3	3	3	43934	371	371	1	7	0.0043956	71114	By MS/MS
Q9CYR0	Q9CYR0	1	1	1	Single-stranded DNA-binding protein, mitochondrial	Ssbp1	sp|Q9CYR0|SSBP_MOUSE Single-stranded DNA-binding protein, mitochondrial OS=Mus musculus OX=10090 GN=Ssbp1 PE=1 SV=1	1	1	1	1	0	1	1	1	0	0	1	1	1	0	1	1	1	0	0	1	1	1	0	1	1	1	0	0	1	1	1	2021-06-06	2021-06-06	2021-06-06	17319	152	152	1	6	0.0053763	68229
Q9CZD3	Q9CZD3	1	1	1	Glycine--tRNA ligase	Gars	sp|Q9CZD3|GARS_MOUSE Glycine--tRNA ligase OS=Mus musculus OX=10090 GN=Gars PE=1 SV=1	1	1	1	1	1	1	1	0	0	1	0	0	1	1	1	1	0	0	1	0	0	1	1	1	1	0	0	1	0	0	1	2021-02-02	2021-02-02	2021-02-02	81877	729	729	1	5	0.0052411	66183	By MS/MS
Q9D051	Q9D051	1	1	1	Pyruvate dehydrogenase E1 component subunit beta, mitochondrial	Pdhb	sp|Q9D051|ODPB_MOUSE Pyruvate dehydrogenase E1 component subunit beta, mitochondrial OS=Mus musculus OX=10090 GN=Pdhb PE=1 SV=1	1	1	1	1	1	0	0	0	0	0	1	0	1	1	0	0	0	0	0	1	0	1	1	0	0	0	0	0	1	0	1	2021-05-04	2021-05-04	2021-05-04	38937	359	359	1	3	0.0023474	76538	By MS/MS
Q9D0I9	Q9D0I9	1	1	1	Arginine--tRNA ligase, cytoplasmic	Rars	sp|Q9D0I9|SYRC_MOUSE Arginine--tRNA ligase, cytoplasmic OS=Mus musculus OX=10090 GN=Rars PE=1 SV=2	1	1	1	1	1	1	1	0	0	0	0	0	1	1	1	1	0	0	0	0	0	1	1	1	1	0	0	0	0	0	1	3	3	3	75673	660	660	1	5	0.0012453	95552	By matching
Q9D0M2	Q9D0M2	1	1	1	Cell division cycle-associated protein 7	Cdca7	sp|Q9D0M2|CDCA7_MOUSE Cell division cycle-associated protein 7 OS=Mus musculus OX=10090 GN=Cdca7 PE=1 SV=1	1	1	1	1	1	0	1	0	0	0	0	0	0	1	0	1	0	0	0	0	0	0	1	0	1	0	0	0	0	0	0	2021-09-03	2021-09-03	2021-09-03	43837	382	382	1	2	0.003352	72355	By MS/MS
Q9D0P7	Q9D0P7	1	1	1	Proline/serine-rich coiled-coil protein 1	Psrc1	sp|Q9D0P7|PSRC1_MOUSE Proline/serine-rich coiled-coil protein 1 OS=Mus musculus OX=10090 GN=Psrc1 PE=1 SV=2	1	1	1	1	1	1	1	0	0	1	1	1	1	1	1	1	0	0	1	1	1	1	1	1	1	0	0	1	1	1	1	2021-03-04	2021-03-04	2021-03-04	34706	329	329	1	7	0.0087634	61918	By MS/MS
Q9D287	Q9D287	1	1	1	Pre-mRNA-splicing factor SPF27	Bcas2	sp|Q9D287|SPF27_MOUSE Pre-mRNA-splicing factor SPF27 OS=Mus musculus OX=10090 GN=Bcas2 PE=1 SV=1	1	1	1	1	0	1	0	0	0	0	1	0	1	0	1	0	0	0	0	1	0	1	0	1	0	0	0	0	1	0	1	2021-03-05	2021-03-05	2021-03-05	26131	225	225	1	3	0.0023641	7798
Q9D410	Q9D410	1	1	1		Dmrtc1c1	tr|Q9D410|Q9D410_MOUSE DMRT-like family C1c1 OS=Mus musculus OX=10090 GN=Dmrtc1c1 PE=2 SV=1	1	1	1	1	1	0	0	0	0	0	1	0	1	1	0	0	0	0	0	1	0	1	1	0	0	0	0	0	1	0	1	2021-05-05	2021-05-05	2021-05-05	25717	238	238	1	3	0.0080241	6344	By matching
Q9D666	Q9D666	1	1	1	SUN domain-containing protein 1	Sun1	sp|Q9D666|SUN1_MOUSE SUN domain-containing protein 1 OS=Mus musculus OX=10090 GN=Sun1 PE=1 SV=2	1	1	1	1	0	0	0	0	0	0	0	1	1	0	0	0	0	0	0	0	1	1	0	0	0	0	0	0	0	1	1	2021-05-02	2021-05-02	2021-05-02	101.98	913	913	1	2	0.0061983	65169
Q9D787	Q9D787	1	1	1	Peptidyl-prolyl cis-trans isomerase-like 2	Ppil2	sp|Q9D787|PPIL2_MOUSE RING-type E3 ubiquitin-protein ligase PPIL2 OS=Mus musculus OX=10090 GN=Ppil2 PE=1 SV=2	1	1	1	1	1	1	1	0	0	0	1	1	0	1	1	1	0	0	0	1	1	0	1	1	1	0	0	0	1	1	0	2021-01-03	2021-01-03	2021-01-03	59064	521	521	1	6	0.0015083	14599	By MS/MS
Q9D7S7	Q9D7S7	1	1	1	60S ribosomal protein L22-like 1	Rpl22l1	sp|Q9D7S7|RL22L_MOUSE 60S ribosomal protein L22-like 1 OS=Mus musculus OX=10090 GN=Rpl22l1 PE=1 SV=1	1	1	1	1	1	0	0	0	0	0	1	0	0	1	0	0	0	0	0	1	0	0	1	0	0	0	0	0	1	0	0	2021-08-09	2021-08-09	2021-08-09	14467	122	122	1	2	0.0023781	78928	By MS/MS
Q9D883	Q9D883	1	1	1	Splicing factor U2AF 35 kDa subunit	U2af1	sp|Q9D883|U2AF1_MOUSE Splicing factor U2AF 35 kDa subunit OS=Mus musculus OX=10090 GN=U2af1 PE=1 SV=4	1	1	1	1	0	1	0	0	0	1	0	0	1	0	1	0	0	0	1	0	0	1	0	1	0	0	0	1	0	0	1	2021-05-07	2021-05-07	2021-05-07	27815	239	239	1	3	0.0033632	72904
Q9D8X2	Q9D8X2	1	1	1	Coiled-coil domain-containing protein 124	Ccdc124	sp|Q9D8X2|CC124_MOUSE Coiled-coil domain-containing protein 124 OS=Mus musculus OX=10090 GN=Ccdc124 PE=1 SV=1	1	1	1	1	1	1	1	0	0	0	1	1	1	1	1	1	0	0	0	1	1	1	1	1	1	0	0	0	1	1	1	6	6	6	25345	217	217	1	6	0	35309	By MS/MS
Q9D903	Q9D903	1	1	1	Probable rRNA-processing protein EBP2	Ebna1bp2	sp|Q9D903|EBP2_MOUSE Probable rRNA-processing protein EBP2 OS=Mus musculus OX=10090 GN=Ebna1bp2 PE=2 SV=1	1	1	1	1	0	1	1	1	1	1	0	1	1	0	1	1	1	1	1	0	1	1	0	1	1	1	1	1	0	1	1	2021-09-03	2021-09-03	2021-09-03	34702	306	306	1	7	0.00125	9755
Q9DBJ1	Q9DBJ1	1	1	1	Phosphoglycerate mutase 1	Pgam1	sp|Q9DBJ1|PGAM1_MOUSE Phosphoglycerate mutase 1 OS=Mus musculus OX=10090 GN=Pgam1 PE=1 SV=3	1	1	1	1	0	1	1	0	1	0	0	1	1	0	1	1	0	1	0	0	1	1	0	1	1	0	1	0	0	1	1	2021-03-08	2021-03-08	2021-03-08	28832	254	254	1	5	0.0024096	81452
Q9DBY8	Q9DBY8	1	1	1	Nuclear valosin-containing protein-like	Nvl	sp|Q9DBY8|NVL_MOUSE Nuclear valosin-containing protein-like OS=Mus musculus OX=10090 GN=Nvl PE=1 SV=1	1	1	1	1	1	1	1	0	0	0	1	1	1	1	1	1	0	0	0	1	1	1	1	1	1	0	0	0	1	1	1	2021-03-02	2021-03-02	2021-03-02	94475	855	855	1	6	0.0023838	79258	By matching
Q9DC48	Q9DC48	1	1	1	Pre-mRNA-processing factor 17	Cdc40	sp|Q9DC48|PRP17_MOUSE Pre-mRNA-processing factor 17 OS=Mus musculus OX=10090 GN=Cdc40 PE=2 SV=1	1	1	1	1	0	1	0	0	0	1	0	0	1	0	1	0	0	0	1	0	0	1	0	1	0	0	0	1	0	0	1	2021-04-02	2021-04-02	2021-04-02	65.46	579	579	1	3	0.0080808	63785
Q9DCE5	Q9DCE5	1	1	1	p21-activated protein kinase-interacting protein 1	Pak1ip1	sp|Q9DCE5|PK1IP_MOUSE p21-activated protein kinase-interacting protein 1 OS=Mus musculus OX=10090 GN=Pak1ip1 PE=1 SV=2	1	1	1	1	1	0	0	0	0	0	0	0	0	1	0	0	0	0	0	0	0	0	1	0	0	0	0	0	0	0	0	2021-06-02	2021-06-02	2021-06-02	42116	382	382	1	1	0.0061792	65105	By MS/MS
Q9EPK7	Q9EPK7	1	1	1	Exportin-7	Xpo7	sp|Q9EPK7|XPO7_MOUSE Exportin-7 OS=Mus musculus OX=10090 GN=Xpo7 PE=1 SV=3	1	1	1	1	1	0	0	0	0	0	0	0	0	1	0	0	0	0	0	0	0	0	1	0	0	0	0	0	0	0	0	2021-04-01	2021-04-01	2021-04-01	123.81	1087	1087	1	1	0.0014793	13896	By MS/MS
Q9EQ61	Q9EQ61	1	1	1	Pescadillo homolog	Pes1	sp|Q9EQ61|PESC_MOUSE Pescadillo homolog OS=Mus musculus OX=10090 GN=Pes1 PE=1 SV=1	1	1	1	1	0	1	1	0	0	1	0	1	0	0	1	1	0	0	1	0	1	0	0	1	1	0	0	1	0	1	0	2021-07-01	2021-07-01	2021-07-01	67795	584	584	1	4	0.0043431	69628
Q9EQU5	Q9EQU5	1	1	1	Protein SET	Set	sp|Q9EQU5|SET_MOUSE Protein SET OS=Mus musculus OX=10090 GN=Set PE=1 SV=1	1	1	1	1	0	1	1	0	0	0	0	1	1	0	1	1	0	0	0	0	1	1	0	1	1	0	0	0	0	1	1	2021-01-03	2021-01-03	2021-01-03	33377	289	289	1	4	0.002442	84702
Q9EQX4	Q9EQX4	1	1	1	Allograft inflammatory factor 1-like	Aif1l	sp|Q9EQX4|AIF1L_MOUSE Allograft inflammatory factor 1-like OS=Mus musculus OX=10090 GN=Aif1l PE=1 SV=1	1	1	1	1	1	1	1	0	1	1	1	1	1	1	1	1	0	1	1	1	1	1	1	1	1	0	1	1	1	1	1	8	8	8	17024	150	150	1	8	0.0034722	75278	By MS/MS
Q9ERS5	Q9ERS5	1	1	1	Pleckstrin homology domain-containing family A member 2	Plekha2	sp|Q9ERS5|PKHA2_MOUSE Pleckstrin homology domain-containing family A member 2 OS=Mus musculus OX=10090 GN=Plekha2 PE=1 SV=1	1	1	1	1	0	1	1	0	0	0	0	1	1	0	1	1	0	0	0	0	1	1	0	1	1	0	0	0	0	1	1	2021-02-05	2021-02-05	2021-02-05	47379	425	425	1	4	0.0034562	74863
Q9ESX5	Q9ESX5	1	1	1	H/ACA ribonucleoprotein complex subunit 4	Dkc1	sp|Q9ESX5|DKC1_MOUSE H/ACA ribonucleoprotein complex subunit DKC1 OS=Mus musculus OX=10090 GN=Dkc1 PE=1 SV=4	1	1	1	1	1	0	1	0	0	0	0	0	1	1	0	1	0	0	0	0	0	1	1	0	1	0	0	0	0	0	1	2	2	2	57401	509	509	1	3	0.0033482	72314	By MS/MS
Q9JIF0	Q9JIF0	1	1	1	Protein arginine N-methyltransferase 1	Prmt1	sp|Q9JIF0|ANM1_MOUSE Protein arginine N-methyltransferase 1 OS=Mus musculus OX=10090 GN=Prmt1 PE=1 SV=1	1	1	1	1	1	1	0	0	0	1	1	0	0	1	1	0	0	0	1	1	0	0	1	1	0	0	0	1	1	0	0	2021-05-03	2021-05-03	2021-05-03	42435	371	371	1	4	0.008982	63179	By MS/MS
Q9JJ80	Q9JJ80	1	1	1	Ribosome production factor 2 homolog	Rpf2	sp|Q9JJ80|RPF2_MOUSE Ribosome production factor 2 homolog OS=Mus musculus OX=10090 GN=Rpf2 PE=2 SV=2	1	1	1	1	0	0	0	0	0	1	0	0	0	0	0	0	0	0	1	0	0	0	0	0	0	0	0	1	0	0	0	2021-02-04	2021-02-04	2021-02-04	35363	306	306	1	1	0.0053191	67277
Q9JJY4	Q9JJY4	1	1	1	Probable ATP-dependent RNA helicase DDX20	Ddx20	sp|Q9JJY4|DDX20_MOUSE Probable ATP-dependent RNA helicase DDX20 OS=Mus musculus OX=10090 GN=Ddx20 PE=1 SV=2	1	1	1	1	1	0	0	0	0	0	0	0	0	1	0	0	0	0	0	0	0	0	1	0	0	0	0	0	0	0	0	2021-03-02	2021-03-02	2021-03-02	91709	825	825	1	1	0.0053305	67346	By MS/MS
Q9JK23	Q9JK23	1	1	1	Proteasome assembly chaperone 1	Psmg1	sp|Q9JK23|PSMG1_MOUSE Proteasome assembly chaperone 1 OS=Mus musculus OX=10090 GN=Psmg1 PE=1 SV=1	1	1	1	1	1	1	1	1	1	0	1	1	1	1	1	1	1	1	0	1	1	1	1	1	1	1	1	0	1	1	1	2021-08-04	2021-08-04	2021-08-04	33104	289	289	1	8	0.0013514	11994	By MS/MS
Q9JK30	Q9JK30	1	1	1	Origin recognition complex subunit 3	Orc3	sp|Q9JK30|ORC3_MOUSE Origin recognition complex subunit 3 OS=Mus musculus OX=10090 GN=Orc3 PE=1 SV=1	1	1	1	1	1	1	0	0	0	0	0	0	0	1	1	0	0	0	0	0	0	0	1	1	0	0	0	0	0	0	0	2021-04-01	2021-04-01	2021-04-01	82341	715	715	1	2	0.0053419	67592	By MS/MS
Q9QXZ0	Q9QXZ0	1	1	1	Microtubule-actin cross-linking factor 1	Macf1	sp|Q9QXZ0|MACF1_MOUSE Microtubule-actin cross-linking factor 1 OS=Mus musculus OX=10090 GN=Macf1 PE=1 SV=2	1	1	1	1	1	0	0	0	0	0	1	1	0	1	0	0	0	0	0	1	1	0	1	0	0	0	0	0	1	1	0	0.3	0.3	0.3	831.87	7354	7354	1	3	0.0015408	15431	By MS/MS
Q9QYB2	Q9QYB2	1	1	1	Dachshund homolog 1	Dach1	sp|Q9QYB2|DACH1_MOUSE Dachshund homolog 1 OS=Mus musculus OX=10090 GN=Dach1 PE=1 SV=1	1	1	1	1	1	1	0	0	1	0	1	1	0	1	1	0	0	1	0	1	1	0	1	1	0	0	1	0	1	1	0	2021-01-04	2021-01-04	2021-01-04	77971	751	751	1	5	0.0088409	62205	By matching
Q9QYC1	Q9QYC1	1	1	1	Pecanex-like protein 1	Pcnx	sp|Q9QYC1|PCX1_MOUSE Pecanex-like protein 1 OS=Mus musculus OX=10090 GN=Pcnx1 PE=1 SV=3	1	1	1	1	0	0	0	0	0	1	0	0	0	0	0	0	0	0	1	0	0	0	0	0	0	0	0	1	0	0	0	0.3	0.3	0.3	258.14	2344	2344	1	1	0.0051867	65557
Q9QYI3	Q9QYI3	1	1	1	DnaJ homolog subfamily C member 7	Dnajc7	sp|Q9QYI3|DNJC7_MOUSE DnaJ homolog subfamily C member 7 OS=Mus musculus OX=10090 GN=Dnajc7 PE=1 SV=2	1	1	1	1	1	0	1	0	0	0	1	0	1	1	0	1	0	0	0	1	0	1	1	0	1	0	0	0	1	0	1	3	3	3	56475	494	494	1	4	0.0023283	76146	By MS/MS
Q9QYJ0	Q9QYJ0	1	1	1	DnaJ homolog subfamily A member 2	Dnaja2	sp|Q9QYJ0|DNJA2_MOUSE DnaJ homolog subfamily A member 2 OS=Mus musculus OX=10090 GN=Dnaja2 PE=1 SV=1	1	1	1	1	1	0	0	0	0	0	1	0	0	1	0	0	0	0	0	1	0	0	1	0	0	0	0	0	1	0	0	2021-02-03	2021-02-03	2021-02-03	45745	412	412	1	3	0.001368	12176	By MS/MS
Q9QYJ3	Q9QYJ3	1	1	1	DnaJ homolog subfamily B member 1	Dnajb1	sp|Q9QYJ3|DNJB1_MOUSE DnaJ homolog subfamily B member 1 OS=Mus musculus OX=10090 GN=Dnajb1 PE=1 SV=3	1	1	1	1	0	0	0	0	0	0	1	0	0	0	0	0	0	0	0	1	0	0	0	0	0	0	0	0	1	0	0	2021-07-04	2021-07-04	2021-07-04	38167	340	340	1	1	0.0034602	75132
Q9QYY0	Q9QYY0	1	1	1	GRB2-associated-binding protein 1	Gab1	sp|Q9QYY0|GAB1_MOUSE GRB2-associated-binding protein 1 OS=Mus musculus OX=10090 GN=Gab1 PE=1 SV=2	1	1	1	1	1	0	0	0	0	0	1	0	0	1	0	0	0	0	0	1	0	0	1	0	0	0	0	0	1	0	0	2021-02-02	2021-02-02	2021-02-02	76812	695	695	1	2	0.0080972	64055	By MS/MS
Q9R020	Q9R020	1	1	1	Zinc finger Ran-binding domain-containing protein 2	Zranb2	sp|Q9R020|ZRAB2_MOUSE Zinc finger Ran-binding domain-containing protein 2 OS=Mus musculus OX=10090 GN=Zranb2 PE=1 SV=2	1	1	1	1	1	0	0	0	0	0	1	0	0	1	0	0	0	0	0	1	0	0	1	0	0	0	0	0	1	0	0	2021-03-03	2021-03-03	2021-03-03	37.35	330	330	1	2	0.0033898	73717	By MS/MS
Q9R059	Q9R059	1	1	1	Four and a half LIM domains protein 3	Fhl3	sp|Q9R059|FHL3_MOUSE Four and a half LIM domains protein 3 OS=Mus musculus OX=10090 GN=Fhl3 PE=1 SV=2	1	1	1	1	1	0	0	0	0	0	0	1	0	1	0	0	0	0	0	0	1	0	1	0	0	0	0	0	0	1	0	2021-05-05	2021-05-05	2021-05-05	31794	289	289	1	3	0.0015106	14619	By MS/MS
Q9R061	Q9R061	1	1	1	Cytosolic Fe-S cluster assembly factor NUBP2	Nubp2	sp|Q9R061|NUBP2_MOUSE Cytosolic Fe-S cluster assembly factor NUBP2 OS=Mus musculus OX=10090 GN=Nubp2 PE=1 SV=1	1	1	1	1	1	1	0	0	0	0	0	0	0	1	1	0	0	0	0	0	0	0	1	1	0	0	0	0	0	0	0	2021-07-04	2021-07-04	2021-07-04	29518	275	275	1	2	0.009	63364	By MS/MS
Q9R0L6	Q9R0L6	1	1	1	Pericentriolar material 1 protein	Pcm1	sp|Q9R0L6|PCM1_MOUSE Pericentriolar material 1 protein OS=Mus musculus OX=10090 GN=Pcm1 PE=1 SV=2	1	1	1	1	0	0	1	1	1	1	0	0	1	0	0	1	1	1	1	0	0	1	0	0	1	1	1	1	0	0	1	0.5	0.5	0.5	228.84	2025	2025	1	5	0.0071575	64709
Q9R0P3	Q9R0P3	1	1	1	S-formylglutathione hydrolase	Esd	sp|Q9R0P3|ESTD_MOUSE S-formylglutathione hydrolase OS=Mus musculus OX=10090 GN=Esd PE=1 SV=1	1	1	1	1	1	1	0	0	0	0	1	0	1	1	1	0	0	0	0	1	0	1	1	1	0	0	0	0	1	0	1	2021-08-07	2021-08-07	2021-08-07	31319	282	282	1	4	0.0012531	99272	By MS/MS
Q9R0Q6	Q9R0Q6	1	1	1	Actin-related protein 2/3 complex subunit 1A	Arpc1a	sp|Q9R0Q6|ARC1A_MOUSE Actin-related protein 2/3 complex subunit 1A OS=Mus musculus OX=10090 GN=Arpc1a PE=1 SV=1	1	1	1	1	1	0	0	0	1	0	1	0	1	1	0	0	0	1	0	1	0	1	1	0	0	0	1	0	1	0	1	2021-06-04	2021-06-04	2021-06-04	41626	370	370	1	4	0.001297	11233	By MS/MS
Q9R1P0	Q9R1P0	1	1	1	Proteasome subunit alpha type-4	Psma4	sp|Q9R1P0|PSA4_MOUSE Proteasome subunit alpha type-4 OS=Mus musculus OX=10090 GN=Psma4 PE=1 SV=1	1	1	1	1	1	1	1	1	1	1	0	0	1	1	1	1	1	1	1	0	0	1	1	1	1	1	1	1	0	0	1	2021-04-03	2021-04-03	2021-04-03	29.47	261	261	1	10	0.0033708	73007	By matching
Q9R1T2	Q9R1T2	1	1	1	SUMO-activating enzyme subunit 1;SUMO-activating enzyme subunit 1, N-terminally processed	Sae1	sp|Q9R1T2|SAE1_MOUSE SUMO-activating enzyme subunit 1 OS=Mus musculus OX=10090 GN=Sae1 PE=1 SV=1	1	1	1	1	1	0	0	0	0	0	1	0	0	1	0	0	0	0	0	1	0	0	1	0	0	0	0	0	1	0	0	8	8	8	38.62	350	350	1	2	0.00123	88131	By MS/MS
Q9R1X4	Q9R1X4	1	1	1	Protein timeless homolog	Timeless	sp|Q9R1X4|TIM_MOUSE Protein timeless homolog OS=Mus musculus OX=10090 GN=Timeless PE=1 SV=3	1	1	1	1	1	1	1	0	0	0	1	0	1	1	1	1	0	0	0	1	0	1	1	1	1	0	0	0	1	0	1	0.9	0.9	0.9	137.5	1197	1197	1	5	0.0034091	74292	By MS/MS
Q9WTV7	Q9WTV7	1	1	1	E3 ubiquitin-protein ligase RLIM	Rlim	sp|Q9WTV7|RNF12_MOUSE E3 ubiquitin-protein ligase RLIM OS=Mus musculus OX=10090 GN=Rlim PE=1 SV=2	1	1	1	1	1	1	0	0	0	0	0	0	0	1	1	0	0	0	0	0	0	0	1	1	0	0	0	0	0	0	0	3	3	3	66376	600	600	1	2	0.004415	71354	By matching
Q9WUA3	Q9WUA3	1	1	1	ATP-dependent 6-phosphofructokinase, platelet type	Pfkp	sp|Q9WUA3|PFKAP_MOUSE ATP-dependent 6-phosphofructokinase, platelet type OS=Mus musculus OX=10090 GN=Pfkp PE=1 SV=1	1	1	1	1	1	1	1	0	0	0	1	0	1	1	1	1	0	0	0	1	0	1	1	1	1	0	0	0	1	0	1	2021-04-01	2021-04-01	2021-04-01	85454	784	784	1	5	0.0034286	7447	By MS/MS
Q9WUK2	Q9WUK2	1	1	1	Eukaryotic translation initiation factor 4H	Eif4h	sp|Q9WUK2|IF4H_MOUSE Eukaryotic translation initiation factor 4H OS=Mus musculus OX=10090 GN=Eif4h PE=1 SV=3	1	1	1	1	1	1	1	1	1	1	1	1	1	1	1	1	1	1	1	1	1	1	1	1	1	1	1	1	1	1	1	4	4	4	27341	248	248	1	9	0.0054113	6939	By matching
Q9WUU7	Q9WUU7	1	1	1	Cathepsin Z	Ctsz	sp|Q9WUU7|CATZ_MOUSE Cathepsin Z OS=Mus musculus OX=10090 GN=Ctsz PE=1 SV=1	1	1	1	1	1	0	1	1	1	1	1	1	0	1	0	1	1	1	1	1	1	0	1	0	1	1	1	1	1	1	0	2021-09-03	2021-09-03	2021-09-03	33996	306	306	1	7	0.0089109	62853	By MS/MS
Q9WUV0	Q9WUV0	1	1	1	Origin recognition complex subunit 5	Orc5	sp|Q9WUV0|ORC5_MOUSE Origin recognition complex subunit 5 OS=Mus musculus OX=10090 GN=Orc5 PE=2 SV=1	1	1	1	1	0	1	0	0	0	0	0	0	0	0	1	0	0	0	0	0	0	0	0	1	0	0	0	0	0	0	0	2021-03-02	2021-03-02	2021-03-02	50216	435	435	1	2	0.0034247	74334
REV__E9PWW9;Q9WV66	REV__E9PWW9;Q9WV66	1;1	1;1	1;1	E3 ubiquitin-protein ligase MARCH7	March7	tr|E9PWW9|E9PWW9_MOUSE Remodeling and spacing factor 1 OS=Mus musculus OX=10090 GN=Rsf1 PE=1 SV=2;sp|Q9WV66|MARH7_MOUSE E3 ubiquitin-protein ligase MARCH7 OS=Mus musculus OX=10090 GN=March7 PE=2 SV=1	2	1	1	1	1	1	1	0	0	0	0	0	1	1	1	1	0	0	0	0	0	1	1	1	1	0	0	0	0	0	1	1	1	1	161.75	1441	1441;693	1	7	0.0052576	66307	By MS/MS
Q9WVM1	Q9WVM1	1	1	1	Rac GTPase-activating protein 1	Racgap1	sp|Q9WVM1|RGAP1_MOUSE Rac GTPase-activating protein 1 OS=Mus musculus OX=10090 GN=Racgap1 PE=1 SV=1	1	1	1	1	1	1	0	0	0	0	1	0	0	1	1	0	0	0	0	1	0	0	1	1	0	0	0	0	1	0	0	2021-09-02	2021-09-02	2021-09-02	70158	628	628	1	3	0.002448	85351	By MS/MS
Q9Z110	Q9Z110	1	1	1	Delta-1-pyrroline-5-carboxylate synthase;Glutamate 5-kinase;Gamma-glutamyl phosphate reductase	Aldh18a1	sp|Q9Z110|P5CS_MOUSE Delta-1-pyrroline-5-carboxylate synthase OS=Mus musculus OX=10090 GN=Aldh18a1 PE=1 SV=2	1	1	1	1	1	1	0	1	1	0	1	1	0	1	1	0	1	1	0	1	1	0	1	1	0	1	1	0	1	1	0	1	1	1	87265	795	795	1	6	0.002454	8752	By MS/MS
Q9Z1Q5	Q9Z1Q5	1	1	1	Chloride intracellular channel protein 1	Clic1	sp|Q9Z1Q5|CLIC1_MOUSE Chloride intracellular channel protein 1 OS=Mus musculus OX=10090 GN=Clic1 PE=1 SV=3	1	1	1	1	1	0	0	0	0	1	1	0	1	1	0	0	0	0	1	1	0	1	1	0	0	0	0	1	1	0	1	2021-05-07	2021-05-07	2021-05-07	27013	241	241	1	4	0.0023419	76386	By matching
Q9Z2B5	Q9Z2B5	1	1	1	Eukaryotic translation initiation factor 2-alpha kinase 3	Eif2ak3	sp|Q9Z2B5|E2AK3_MOUSE Eukaryotic translation initiation factor 2-alpha kinase 3 OS=Mus musculus OX=10090 GN=Eif2ak3 PE=1 SV=1	1	1	1	1	0	1	1	0	0	1	0	1	1	0	1	1	0	0	1	0	1	1	0	1	1	0	0	1	0	1	1	1	1	1	124.68	1114	1114	1	5	0.0052192	65944
REV__A2ALU4	REV__A2ALU4	1	1	1			sp|A2ALU4|SHRM2_MOUSE Protein Shroom2 OS=Mus musculus OX=10090 GN=Shroom2 PE=1 SV=1	1	1	1	1	1	1	0	1	1	0	1	1	0	1	1	0	1	1	0	1	1	0	1	1	0	1	1	0	1	1	0	0	0	0	164.7	1481	1481	1	10	0.0081054	64151	By matching
REV__A2ALV5	REV__A2ALV5	1	1	1			sp|A2ALV5|SHOC1_MOUSE Protein shortage in chiasmata 1 ortholog OS=Mus musculus OX=10090 GN=Shoc1 PE=2 SV=1	1	1	1	1	1	1	1	1	1	1	1	1	1	1	1	1	1	1	1	1	1	1	1	1	1	1	1	1	1	1	1	0	0	0	168.06	1481	1481	1	40	0.009018	63431	By MS/MS
REV__P08032	REV__P08032	1	1	1			sp|P08032|SPTA1_MOUSE Spectrin alpha chain, erythrocytic 1 OS=Mus musculus OX=10090 GN=Spta1 PE=1 SV=3	1	1	1	1	1	1	1	1	1	1	1	0	1	1	1	1	1	1	1	1	0	1	1	1	1	1	1	1	1	0	1	0	0	0	279.86	2415	2415	1	8	0.0071648	64719	By matching
REV__P25911	REV__P25911	1	1	1			sp|P25911|LYN_MOUSE Tyrosine-protein kinase Lyn OS=Mus musculus OX=10090 GN=Lyn PE=1 SV=4	1	1	1	1	0	0	0	1	1	0	1	0	1	0	0	0	1	1	0	1	0	1	0	0	0	1	1	0	1	0	1	0	0	0	58812	512	512	1	6	1	-2
REV__P43883	REV__P43883	1	1	1			sp|P43883|PLIN2_MOUSE Perilipin-2 OS=Mus musculus OX=10090 GN=Plin2 PE=1 SV=2	1	1	1	1	1	1	1	0	1	1	1	0	0	1	1	1	0	1	1	1	0	0	1	1	1	0	1	1	1	0	0	0	0	0	46646	425	425	1	8	1	-2	By matching
REV__Q148W8	REV__Q148W8	1	1	1			sp|Q148W8|DUS27_MOUSE Inactive dual specificity phosphatase 27 OS=Mus musculus OX=10090 GN=Dusp27 PE=1 SV=1	1	1	1	1	1	1	1	1	1	1	1	0	1	1	1	1	1	1	1	1	0	1	1	1	1	1	1	1	1	0	1	0	0	0	128.57	1138	1138	1	11	1	-2	By matching
REV__Q5MJS3	REV__Q5MJS3	1	1	1			sp|Q5MJS3|FA20C_MOUSE Extracellular serine/threonine protein kinase FAM20C OS=Mus musculus OX=10090 GN=Fam20c PE=1 SV=1	1	1	1	1	1	1	1	1	0	1	1	0	1	1	1	1	1	0	1	1	0	1	1	1	1	1	0	1	1	0	1	0	0	0	65765	579	579	1	9	1	-2	By matching
REV__Q60585	REV__Q60585	1	1	1			sp|Q60585|ZFP30_MOUSE Zinc finger protein 30 OS=Mus musculus OX=10090 GN=Zfp30 PE=1 SV=2	1	1	1	1	1	1	0	1	1	1	1	1	1	1	1	0	1	1	1	1	1	1	1	1	0	1	1	1	1	1	1	0	0	0	62768	533	533	1	12	0.0097371	61873	By matching
REV__Q8BFX1	REV__Q8BFX1	1	1	1			sp|Q8BFX1|RN187_MOUSE E3 ubiquitin-protein ligase RNF187 OS=Mus musculus OX=10090 GN=Rnf187 PE=1 SV=2	1	1	1	1	1	1	1	1	1	1	1	1	1	1	1	1	1	1	1	1	1	1	1	1	1	1	1	1	1	1	1	0	0	0	26313	236	236	1	15	0.0062112	65442	By matching
REV__Q8BJW6	REV__Q8BJW6	1	1	1			sp|Q8BJW6|EIF2A_MOUSE Eukaryotic translation initiation factor 2A OS=Mus musculus OX=10090 GN=Eif2a PE=1 SV=2	1	1	1	1	1	1	1	1	1	1	1	1	1	1	1	1	1	1	1	1	1	1	1	1	1	1	1	1	1	1	1	0	0	0	64403	581	581	1	11	0.00246	87832	By matching
REV__Q920I9	REV__Q920I9	1	1	1			sp|Q920I9|WDR7_MOUSE WD repeat-containing protein 7 OS=Mus musculus OX=10090 GN=Wdr7 PE=1 SV=3	1	1	1	1	0	0	1	0	0	1	1	0	1	0	0	1	0	0	1	1	0	1	0	0	1	0	0	1	1	0	1	0	0	0	163.45	1489	1489	1	5	0.0044199	71377
REV__Q9CWV1	REV__Q9CWV1	1	1	1			sp|Q9CWV1|MCM8_MOUSE DNA helicase MCM8 OS=Mus musculus OX=10090 GN=Mcm8 PE=1 SV=3	1	1	1	1	1	0	1	0	0	0	1	1	1	1	0	1	0	0	0	1	1	1	1	0	1	0	0	0	1	1	1	0	0	0	92.37	833	833	1	15	0.005423	69485	By MS/MS
REV__Q9R1X5	REV__Q9R1X5	1	1	1			sp|Q9R1X5|MRP5_MOUSE Multidrug resistance-associated protein 5 OS=Mus musculus OX=10090 GN=Abcc5 PE=1 SV=2	1	1	1	1	0	0	0	0	1	0	0	0	0	0	0	0	0	1	0	0	0	0	0	0	0	0	1	0	0	0	0	0	0	0	161.12	1436	1436	1	1	0.0034924	7609
[truncated: 58 more columns]
