# Supplementary material for: Dnmt1 has de novo activity targeted to transposable elements
Source: Nat Struct Mol Biol. 2021 Jun 17;28(7):594–603. doi: 10.1038/s41594-021-00603-8 (PMC8279952; doi:10.1038/s41594-021-00603-8)
Supplement: Supplementary file 7 — Raw Ct values and quantification from quantitative PCR analysis. [file 41594_2021_603_MOESM7_ESM.xlsx]

## Sheet: Sheet1
Sample	IAPEz-gag replicate 1	IAPEz-gag replicate 2	IAPEz-gag replicate 3	MusD replicate 1	MusD replicate 2	MusD replicate 3	Dnmt3c replicate 1	Dnmt3c replicate 2	Dnmt3c replicate 3
E3.5 WT	0.045	0.039	0.047	0.012	0.011	0.012	0	0	0
E3.5 Dnmt1	0.044	0.042	0.041	0.008	0.007	0.008	0	0	0
E3.5 Dnmt3a/3b+DMSO	0.037	0.099	0.156	0.006	0.015	0.023	0	0	0
E3.5 Dnmt3a/3b+Dnmt1i	0.226	0.25	0.446	0.007	0.013	0.013	0	0	0
E6.5 WT Epiblast	0.028	0.03	0.029	0.117	0.12	0.128	0	0	0
E6.5 Dnmt1 Epiblast	1.47	1.529	1.564	0.158	0.167	0.156	0	0	0
E6.5 Dnmt3a/3b+DMSO	0.06	0.059	0.067	0.001	0	0.002	0	0	0
E6.5 Dnmt3a/3b-Dnmt1i	0.066	0.063	0.061	0.001	0.001	0.001	0	0	0
